# Supplementary material for: Untargeted metabolomics reveals stage-specific metabolic signatures in yak colostrum, transitional milk and mature milk
Source: Food Chem X. 2025 Jun 2;28:102614. doi: 10.1016/j.fochx.2025.102614 (PMC12181027; doi:10.1016/j.fochx.2025.102614)
Supplement: Supplementary file 2 — Supplementary material 2 [file mmc2.csv]

Table S1. Composition of the metabolites identified in yak colostrum (YC), transition milk (YT), and mature milk (YM)
Metab ID	Metabolite	Mode	KEGG Compound First Category	KEGG Compound Second Category	KEGG Pathway First Category	KEGG Pathway Second Category	HMDB Superclass	HMDB Class	HMDB Subclass	Abundance_YC_1	Abundance_YC_2	Abundance_YC_3	Abundance_YC_4	Abundance_YC_5	Abundance_YC_6	Abundance_YT_1	Abundance_YT_2	Abundance_YT_3	Abundance_YT_4	Abundance_YT_5	Abundance_YT_6	Abundance_YM_1	Abundance_YM_2	Abundance_YM_3	Abundance_YM_4	Abundance_YM_5	Abundance_YM_6
metab_33	Sorbose	pos	-	-	-	-	Organic oxygen compounds	Organooxygen compounds	Carbohydrates and carbohydrate conjugates	5.939578688	5.919397336	5.821173497	5.890843508	5.848603055	5.891170858	5.949616752	6.00897215	5.929028814	5.986731091	6.003179916	6.016888393	5.968011256	6.029520774	6.070781516	6.028014043	6.016944566	6.021017298
metab_34	2-((2H-Pyrazolo[3,4-D]Pyrimidin-4-Yl)Amino)Ethanol	pos	-	-	-	-	-	-	-	6.447188154	6.419605806	6.31987681	6.411878363	6.365041407	6.396120587	6.419894924	6.45262288	6.408585602	6.42253051	6.429490869	6.473064197	6.455396477	6.49414819	6.512598971	6.49266627	6.480147386	6.487062464
metab_35	Galactosamine	pos	-	-	-	-	Organic oxygen compounds	Organooxygen compounds	Carbohydrates and carbohydrate conjugates	4.938586212	4.94066183	4.829126729	4.921341041	4.880472631	4.901905061	4.953775145	5.02226542	4.912948274	4.970482006	4.985758597	4.997644108	4.956737797	5.008167097	5.04429606	4.987835494	5.002134262	4.969658226
metab_37	L-Isoleucine	pos	Peptides	Amino acids	Metabolism;Organismal Systems;Metabolism;Metabolism;Metabolism;Environmental Information Processing;Metabolism;Organismal Systems;Genetic Information Processing;Human Diseases	Global and overview maps;Digestive system;Amino acid metabolism;Amino acid metabolism;Global and overview maps;Membrane transport;Global and overview maps;Digestive system;Translation;Cancer: overview	Organic acids and derivatives	Carboxylic acids and derivatives	Amino acids, peptides, and analogues	4.326449663	4.320512432	4.33407976	4.495826487	4.421044876	4.39961558	4.323518975	4.340607436	4.26987198	4.278478527	4.271500092	4.191647531	4.23278779	4.198646591	4.172769855	4.147981445	4.156629791	4.110294644
metab_43	Plumbagin	pos	-	-	-	-	Benzenoids	Naphthalenes	Naphthoquinones	5.075174645	5.059841641	4.998069703	5.099581944	5.07906129	5.068697926	5.0584553	5.08242065	5.082895808	5.094650988	5.138943636	5.177493008	5.252661818	5.2409767	5.269993195	5.260217243	5.289663906	5.245409855
metab_56	Aspirin	pos	-	-	Organismal Systems	Digestive system	Benzenoids	Benzene and substituted derivatives	Benzoic acids and derivatives	5.326691915	5.338366238	5.287745747	5.40324358	5.389394156	5.385476552	5.375177766	5.394061194	5.394157042	5.425652396	5.454216117	5.498931424	5.515047476	5.526418453	5.542668274	5.534678729	5.548988952	5.526258044
metab_58	2-Furanmethanol	pos	-	-	-	-	Organoheterocyclic compounds	Heteroaromatic compounds	Not Available	5.884338035	5.880660452	5.808946262	5.920648839	5.872457396	5.904336451	5.925642784	5.959287322	5.956869639	5.979440129	6.005600248	6.045487064	6.023835487	6.011903588	6.015269592	6.009963644	6.00156133	6.010690041
metab_63	Protoanemonin	pos	-	-	-	-	Organoheterocyclic compounds	Dihydrofurans	Furanones	5.638433198	5.62771755	5.553513824	5.641069434	5.606675371	5.634091758	5.651578211	5.685377046	5.665788145	5.686161771	5.708243209	5.743711912	5.721315967	5.730946225	5.749301873	5.742140711	5.729783604	5.725846408
metab_64	5-Hydroxymethyl-2-Furancarboxylic Acid	pos	-	-	-	-	Organoheterocyclic compounds	Furans	Furoic acid and derivatives	5.729835513	5.736662865	5.670060586	5.766907813	5.738680474	5.743372244	5.734843444	5.727754505	5.71486183	5.72591499	5.736117236	5.75561748	5.759877719	5.752291637	5.756068182	5.749543237	5.746759194	5.743614062
metab_69	Glutaric Acid	pos	Organic acids	Carboxylic acids	Metabolism;Metabolism;Metabolism	Global and overview maps;Amino acid metabolism;Lipid metabolism	Organic acids and derivatives	Carboxylic acids and derivatives	Dicarboxylic acids and derivatives	5.215109524	5.205663759	5.140436453	5.25191205	5.212479942	5.233077722	5.210080236	5.241036611	5.252951522	5.262948978	5.277004975	5.313755851	5.307886124	5.292025861	5.308070304	5.301885451	5.311572474	5.275092252
metab_151	Ifosfamide	pos	-	-	Metabolism	Xenobiotics biodegradation and metabolism	Organoheterocyclic compounds	Oxazaphosphinanes	Isofamides	6.207782879	5.652568711	6.014329408	5.82819632	6.246343043	6.298051443	6.461354691	6.326973778	6.213213555	6.33064741	6.5851856	6.568777313	6.691333803	6.683494929	6.726341411	6.630788012	6.738429906	6.649973762
metab_420	6-Succinoaminopurine	pos	-	-	-	-	Organoheterocyclic compounds	Imidazopyrimidines	Purines and purine derivatives	3.789934073	3.869762151	4.219046196	3.860704757	4.260019229	3.850859967	4.928363577	4.449291636	4.860993859	4.412003206	4.995261191	4.867114177	4.915149917	4.558557999	4.831872426	4.8176691	5.270311738	5.125525691
metab_501	Choline	pos	-	-	Metabolism;Metabolism;Environmental Information Processing;Organismal Systems;Metabolism;Organismal Systems;Human Diseases	Global and overview maps;Lipid metabolism;Membrane transport;Digestive system;Amino acid metabolism;Nervous system;Cancer: overview	Organic nitrogen compounds	Organonitrogen compounds	Quaternary ammonium salts	6.088659972	6.390086244	6.201246183	6.396837394	6.063685135	5.625699869	5.501686546	5.430960465	5.455148598	5.613974026	5.757121914	6.087747879	5.819531566	6.378539427	6.103427184	5.812904943	5.763093227	5.735991978
metab_503	L-Glutamine	pos	Peptides	Amino acids	Metabolism;Metabolism;Metabolism;Environmental Information Processing;Metabolism;Metabolism;Metabolism;Organismal Systems;Metabolism;Metabolism;Organismal Systems;Metabolism;Metabolism;Metabolism;Organismal Systems;Genetic Information Processing;Organismal Systems;Metabolism;Organismal Systems;Human Diseases	Global and overview maps;Carbohydrate metabolism;Amino acid metabolism;Membrane transport;Nucleotide metabolism;Global and overview maps;Global and overview maps;Excretory system;Metabolism of other amino acids;Energy metabolism;Digestive system;Global and overview maps;Nucleotide metabolism;Amino acid metabolism;Digestive system;Translation;Nervous system;Metabolism of cofactors and vitamins;Ner…	Organic acids and derivatives	Carboxylic acids and derivatives	Amino acids, peptides, and analogues	5.004686073	4.71325933	4.821541942	3.96229355	4.822435634	4.800631314	4.999514993	4.95454257	5.002159072	5.089523558	5.34941628	5.390155526	5.272534915	5.3161352	5.231554127	5.248920444	5.330198342	5.165116804
metab_519	Fructose 1-Phosphate	pos	-	-	Metabolism;Metabolism;Metabolism	Global and overview maps;Amino acid metabolism;Carbohydrate metabolism	Organic oxygen compounds	Organooxygen compounds	Carbohydrates and carbohydrate conjugates	4.432473384	4.415877847	4.605546501	3.996212479	4.02974673	4.612488251	4.556752028	4.71121965	4.783385889	4.477613282	4.703410047	4.883673173	4.83043764	4.662507365	4.812702154	5.024648958	4.581128273	4.783717861
metab_529	Glycerophosphocholine	pos	-	-	Metabolism;Metabolism;Human Diseases	Lipid metabolism;Lipid metabolism;Cancer: overview	Lipids and lipid-like molecules	Glycerophospholipids	Glycerophosphocholines	7.955204849	7.705741415	7.490241492	8.222503456	7.849900981	7.650759354	7.661772196	7.392087103	7.524948923	7.791644512	7.345352356	7.609421711	7.48164757	7.5833372	7.798979919	7.531670137	7.345307581	7.587094595
metab_537	L-Serine	pos	Peptides	Amino acids	Metabolism;Metabolism;Organismal Systems;Metabolism;Metabolism;Metabolism;Metabolism;Metabolism;Environmental Information Processing;Metabolism;Genetic Information Processing;Organismal Systems;Metabolism;Metabolism;Environmental Information Processing;Metabolism;Human Diseases	Global and overview maps;Lipid metabolism;Digestive system;Global and overview maps;Energy metabolism;Global and overview maps;Lipid metabolism;Amino acid metabolism;Membrane transport;Global and overview maps;Translation;Digestive system;Metabolism of other amino acids;Amino acid metabolism;Signal transduction;Carbohydrate metabolism;Cancer: overview	Organic acids and derivatives	Carboxylic acids and derivatives	Amino acids, peptides, and analogues	2.788404896	2.773540913	2.728483079	2.737331061	2.901409306	2.745112314	3.750639376	3.200578312	3.787106144	3.118324038	3.535368948	3.611412798	3.943884841	3.854162461	3.51699998	3.718463045	3.768415084	3.696898284
metab_539	L-Glutamic Acid	pos	Peptides;Hormones and transmitters	Amino acids;Neurotransmitters	Environmental Information Processing;Metabolism;Metabolism;Metabolism;Metabolism;Metabolism;Environmental Information Processing;Cellular Processes;Metabolism;Metabolism;Organismal Systems;Metabolism;Metabolism;Environmental Information Processing;Human Diseases;Human Diseases;Human Diseases;Organismal Systems;Organismal Systems;Organismal Systems;Human Diseases;Organismal Systems;Organismal Syst…	Membrane transport;Global and overview maps;Global and overview maps;Amino acid metabolism;Amino acid metabolism;Amino acid metabolism;Signal transduction;Cell growth and death;Carbohydrate metabolism;Metabolism of other amino acids;Excretory system;Metabolism of other amino acids;Metabolism of cofactors and vitamins;Signaling molecules and interaction;Neurodegenerative disease;Neurodegenerative …	Organic acids and derivatives	Carboxylic acids and derivatives	Amino acids, peptides, and analogues	4.836511213	5.143482095	5.51057064	4.835658731	4.821056925	4.953439925	5.927728318	5.64685029	5.766937422	5.483359379	5.594806356	5.509798724	6.082822667	5.840930372	5.848351931	5.986231477	6.049022024	6.051023238
metab_545	Isovitexin 2''-(6'''-P-Coumaroylglucoside)	pos	-	-	-	-	Phenylpropanoids and polyketides	Flavonoids	Flavonoid glycosides	6.350050795	6.275791583	6.093018602	6.311249449	6.373902298	6.433851613	6.339997185	6.396820167	6.386941019	6.348258884	6.379561302	6.325973234	6.33939053	6.361998911	6.293620571	6.457217028	6.361851204	6.340130607
metab_553	Maltotetraose	pos	-	-	-	-	Organic oxygen compounds	Organooxygen compounds	Carbohydrates and carbohydrate conjugates	6.441016973	6.422558171	6.417761305	6.374126232	6.441712347	6.455316747	6.417890494	6.305112882	6.302783684	6.196048053	6.518972013	6.447170815	6.292704955	6.457929053	6.364918071	6.437489678	6.414159082	6.419099478
metab_554	Flavone Base+3O,2Meo,O-Guaiacylglyceryl-Hex	pos	-	-	-	-	-	-	-	6.163733799	6.373521001	6.463141722	5.825742501	6.017852724	6.128970655	5.580069816	5.842527664	5.967897564	5.65206903	5.948545923	5.960841913	5.765900222	6.02643456	5.896382842	5.9491177	5.853415904	5.789748497
metab_558	Melezitose	pos	-	-	-	-	Organic oxygen compounds	Organooxygen compounds	Carbohydrates and carbohydrate conjugates	5.580678783	5.657676218	5.585930478	5.613917572	5.613729842	5.632962104	5.53368832	5.453230297	5.418211366	5.269726266	5.665856342	5.612011498	5.5017294	5.632334651	5.490411447	5.556586152	5.600211272	5.562441854
metab_559	Betaine	pos	-	-	Metabolism;Environmental Information Processing;Metabolism	Global and overview maps;Membrane transport;Amino acid metabolism	Organic acids and derivatives	Carboxylic acids and derivatives	Amino acids, peptides, and analogues	6.275265288	6.46866241	6.28455613	6.234422915	6.098728861	6.180696099	6.215874473	6.439642873	6.367752789	6.452125612	6.20313879	6.310745781	6.333339828	6.285934307	6.432483512	6.404565247	6.341558739	6.423641954
metab_562	Scopoletin	pos	-	-	-	-	Phenylpropanoids and polyketides	Coumarins and derivatives	Hydroxycoumarins	5.588404135	5.486494355	4.838812769	5.204650542	5.103608469	5.1379471	5.896952215	5.560287894	5.482701395	6.035450462	4.987572982	4.837528314	4.496881936	4.778329883	4.61200363	4.672919329	4.585138387	4.740473625
metab_569	Deoxycarnitine	pos	-	-	Metabolism;Metabolism;Environmental Information Processing	Global and overview maps;Amino acid metabolism;Membrane transport	Lipids and lipid-like molecules	Fatty Acyls	Fatty acids and conjugates	5.238974924	4.662139611	5.416112726	4.389693207	5.270833737	5.170194973	5.517705131	5.901186672	5.644984425	5.921207518	5.389270871	5.418837754	5.799771684	5.737742501	5.774838505	5.728833476	5.692684199	5.753402703
metab_571	L-Alanine	pos	Peptides	Amino acids	Metabolism;Metabolism;Organismal Systems;Environmental Information Processing;Metabolism;Metabolism;Metabolism;Metabolism;Metabolism;Organismal Systems;Metabolism;Metabolism;Genetic Information Processing;Human Diseases;Genetic Information Processing	Global and overview maps;Metabolism of other amino acids;Digestive system;Membrane transport;Metabolism of other amino acids;Global and overview maps;Amino acid metabolism;Global and overview maps;Global and overview maps;Digestive system;Amino acid metabolism;Metabolism of other amino acids;Translation;Cancer: overview;Folding, sorting and degradation	Organic acids and derivatives	Carboxylic acids and derivatives	Amino acids, peptides, and analogues	4.619969195	4.434450413	4.401957359	4.436609901	4.621483951	4.450273491	4.424103435	4.523317639	4.385801113	4.479620096	4.410816834	4.489394963	4.529486042	4.533888268	4.624936359	4.523183756	4.428754775	4.504492016
metab_572	Creatine	pos	-	-	Metabolism;Metabolism;Metabolism	Global and overview maps;Amino acid metabolism;Amino acid metabolism	Organic acids and derivatives	Carboxylic acids and derivatives	Amino acids, peptides, and analogues	7.037539354	6.881696792	6.833745848	6.914912481	7.062980876	6.929331394	6.887243525	7.019190584	6.883701637	6.990705088	6.878963048	7.034920258	6.991722324	7.073675437	7.061029987	7.027866156	6.939178521	7.01516146
metab_584	Phosphocreatine	pos	-	-	Metabolism;Metabolism	Global and overview maps;Amino acid metabolism	Organic acids and derivatives	Carboxylic acids and derivatives	Amino acids, peptides, and analogues	5.715197527	4.736625302	5.647102904	4.35578252	5.337256081	5.883431495	6.180185053	6.3264153	6.24047894	6.344033044	6.191731329	6.196584448	6.486518381	5.893587697	6.267951227	6.298064032	6.394081395	6.573036107
metab_585	(1R,6R)-6-Hydroxy-2-Succinylcyclohexa-2,4-Diene-1-Carboxylate	pos	-	-	Metabolism;Metabolism;Metabolism	Global and overview maps;Metabolism of cofactors and vitamins;Global and overview maps	Organic acids and derivatives	Keto acids and derivatives	Gamma-keto acids and derivatives	4.053559027	4.094926073	3.945300881	3.443007394	3.819054888	4.398609651	4.230196983	4.00141196	4.027106121	3.462579192	4.501792704	4.289150883	4.125797852	4.329304565	4.002998825	4.058873244	4.351228104	4.042051613
metab_596	Acetylhomoserine	pos	-	-	-	-	Organic acids and derivatives	Carboxylic acids and derivatives	Amino acids, peptides, and analogues	4.964929604	4.865177566	4.82512134	4.698184279	4.856961414	4.977447797	4.933428588	4.793475299	4.840438801	4.977268411	5.043660649	5.054926472	5.110644512	5.079514833	4.944203155	4.988360415	5.111107102	5.007534456
metab_598	Sodium Demethylcantharidate	pos	-	-	-	-	-	-	-	4.502424757	4.007403782	4.235496041	4.431592037	4.438224182	4.700164587	4.585967716	4.416866292	4.516373778	4.426604404	4.787752501	4.583493397	4.453944628	4.50945273	4.327371078	4.242680897	4.629138579	4.27550146
metab_600	N-Acetyl-D-Galactosamine	pos	Carbohydrates	Monosaccharides	Metabolism;Metabolism;Metabolism;Metabolism	Global and overview maps;Carbohydrate metabolism;Global and overview maps;Carbohydrate metabolism	-	-	-	5.42781639	5.592254214	5.160554927	5.805148249	5.445160407	5.303958356	4.661263926	4.611151497	4.577764615	4.584614886	4.7271979	5.43020016	4.882346213	6.233711405	5.838114817	5.399712663	5.02298979	4.675688159
metab_601	Ethenoadenosine	pos	-	-	-	-	Nucleosides, nucleotides, and analogues	Purine nucleosides	Not Available	5.980628001	6.001034648	5.76292916	6.03968512	5.993301787	5.730422729	5.815158586	5.660691089	5.627728218	5.937510592	5.456646294	5.637428318	5.613866022	5.675719465	5.472498082	5.570280407	5.543976535	5.558195977
metab_609	Methyl Picolinate	pos	-	-	-	-	-	-	-	5.738755996	5.610026597	5.410255304	5.71743168	5.671913634	5.800139495	5.64700367	5.80683893	5.643622292	5.85945566	5.596988716	5.752346578	5.533145541	6.014771037	5.847820657	5.801240207	5.466178269	5.566067633
metab_610	6-Oxopiperidine-2-Carboxylic Acid	pos	-	-	-	-	Organic acids and derivatives	Carboxylic acids and derivatives	Amino acids, peptides, and analogues	5.388306772	5.322522944	5.098990978	5.408936311	5.319615787	5.425213838	5.27139889	5.435826819	5.273829671	5.49014871	5.308464469	5.396873743	5.317030026	5.676866389	5.507743442	5.418315171	5.314882881	5.342842982
metab_612	Acetylleucine	pos	-	-	-	-	Organic acids and derivatives	Carboxylic acids and derivatives	Amino acids, peptides, and analogues	4.45902604	4.492766706	4.821769885	4.210625226	4.73816001	4.464478825	4.073649298	4.240734194	4.567083284	4.029739919	4.337215925	4.655326181	4.450158262	3.570445175	4.279908107	4.399757111	4.08483246	4.389162125
metab_620	Tolmetin	pos	-	-	-	-	Organic oxygen compounds	Organooxygen compounds	Carbonyl compounds	5.667296069	5.779039546	5.197382149	6.059756912	5.832976732	5.470457907	4.115092156	4.722936611	4.608100061	4.901238744	4.210874393	4.511893306	4.128634556	4.115893991	4.114391615	4.123166072	4.128285838	4.15117047
metab_623	Isowertin 2''-Rhamnoside	pos	-	-	-	-	Phenylpropanoids and polyketides	Flavonoids	Flavonoid glycosides	6.206473175	6.763590753	6.463723937	6.469997179	6.186960167	5.880446605	5.272632035	5.269260332	5.784447766	5.463662119	5.426730467	5.801285144	5.825600633	6.05702011	5.930078085	6.055597754	5.74647842	5.872974046
metab_635	3-Sialyl-N-Acetyllactosamine	pos	-	-	-	-	Organic oxygen compounds	Organooxygen compounds	Carbohydrates and carbohydrate conjugates	6.528934961	6.66795358	6.104113549	6.852071948	6.547071548	6.079952513	5.040894677	4.386945072	4.388588801	4.406295431	4.42913819	4.429114624	4.452495318	4.439754248	4.438251811	4.447026619	4.452146586	4.47503209
metab_636	Cytosine	pos	Nucleic acids	Bases	Metabolism;Metabolism;Metabolism	Nucleotide metabolism;Global and overview maps;Global and overview maps	Organoheterocyclic compounds	Diazines	Pyrimidines and pyrimidine derivatives	5.612860778	5.350280777	5.046683154	5.651163108	5.012575133	5.490161349	5.385573696	5.468985214	5.298526574	5.575381276	5.211698999	5.417455121	5.261266776	5.372295259	5.195665223	5.046371465	5.254099993	5.282179947
metab_641	1,2-Dihydroxy-3-Keto-5-Methylthiopentene	pos	-	-	Metabolism;Metabolism	Global and overview maps;Amino acid metabolism	Organic oxygen compounds	Organooxygen compounds	Carbonyl compounds	5.144954376	4.946745777	4.945454123	5.119053342	5.310341354	5.194389185	5.110779301	5.253158634	5.214522154	5.253996088	5.034781415	4.981003869	5.407464991	5.114664275	5.266652032	5.11312952	5.326306264	5.316495605
metab_652	Flavonol 3-O-D-Glucoside	pos	-	-	-	-	Phenylpropanoids and polyketides	Flavonoids	Flavonoid glycosides	7.867221487	8.152080149	8.181295398	7.707756115	7.796690442	7.938320474	7.697150715	7.741922893	7.953795619	7.671805744	7.931831965	7.98894336	7.890223627	7.96254509	7.941681375	7.969853348	7.927834823	7.860864753
metab_661	Aspartic Acid Methyl Ester	pos	-	-	-	-	-	-	-	4.696290069	4.152374028	4.56344684	3.280997575	4.504167124	4.618279134	4.78640616	4.698202481	4.86978729	4.859272194	5.132693599	5.251641838	5.017632218	5.06697631	5.003776956	5.034350848	5.006311636	4.877255889
metab_662	T-4-Aminocrotonic Acid	pos	-	-	-	-	-	-	-	5.600847418	5.666031518	5.46719483	5.726979998	5.587231898	5.564686394	5.552961464	5.575197031	5.625033315	5.642725776	5.603088382	5.662283672	5.66633849	5.782380286	5.72227402	5.752302473	5.638562584	5.651865861
metab_665	L-Carnitine	pos	-	-	Human Diseases;Organismal Systems;Organismal Systems	Cardiovascular disease;Digestive system;Environmental adaptation	Organic nitrogen compounds	Organonitrogen compounds	Quaternary ammonium salts	6.22277684	5.544168714	6.259337878	5.483574959	6.170070355	6.112945885	6.512168033	6.661383637	6.512149001	6.59228178	6.619073167	6.482125106	6.376452014	6.596983385	6.526066492	6.652306101	6.297623116	6.41994955
metab_673	Kaempferol 3-[4''-(P-Coumaroylglucosyl)Rhamnoside]	pos	-	-	-	-	Phenylpropanoids and polyketides	Flavonoids	Flavonoid glycosides	4.8266457	4.834911761	4.789774506	4.798638742	5.055132016	5.274414043	5.731575468	4.990146169	5.179016001	4.818217138	5.956556667	5.879419574	5.114888775	5.650990787	5.40217656	5.35120149	5.680086049	5.596476202
metab_675	Furfural	pos	-	-	Metabolism	Global and overview maps	Organic oxygen compounds	Organooxygen compounds	Carbonyl compounds	6.401809106	6.215734516	6.215283279	6.238587779	6.446695008	6.4293179	6.478071792	6.441999542	6.393366428	6.444086359	6.542587095	6.53676638	6.420850853	6.470044397	6.445506862	6.434420937	6.502224514	6.450348147
metab_678	Levoglucosan	pos	-	-	-	-	Organoheterocyclic compounds	Oxepanes	Not Available	7.172343436	7.141756201	7.084746583	7.154568324	7.176234844	7.191085365	7.231335938	7.204591958	7.211850321	7.229658985	7.329405122	7.357561798	7.324730693	7.357698395	7.36481992	7.360003708	7.386846687	7.364640422
metab_681	1,N6-Ethenoadenosine	pos	-	-	-	-	Organic oxygen compounds	Organooxygen compounds	Carbohydrates and carbohydrate conjugates	5.725705194	5.753909794	5.46286299	5.765873898	5.763383049	5.435922003	5.69392048	5.54302006	5.370791651	5.789246246	5.277612025	5.448831337	5.400935657	5.520144796	5.317380618	5.395002012	5.367669524	5.335728991
metab_690	N-Methyl-D-Aspartic Acid	pos	-	-	-	-	Organic acids and derivatives	Carboxylic acids and derivatives	Amino acids, peptides, and analogues	4.492669155	4.922481385	5.29077629	4.548881	4.452443511	4.595064194	5.788581259	5.514203562	5.61260175	5.341809696	5.496784019	5.391806337	5.939892938	5.672388972	5.713204808	5.828880666	5.854420366	5.880798023
metab_692	Difructose Anhydride Iii	pos	-	-	-	-	Organic oxygen compounds	Organooxygen compounds	Carbohydrates and carbohydrate conjugates	6.352124543	6.193536282	6.236082329	6.148765583	6.392208713	6.391571425	6.527225282	6.361688449	6.400728555	6.32400128	6.632063847	6.634178507	6.529430259	6.583501645	6.523945428	6.483729874	6.622656488	6.527784576
metab_699	3'-N-Acetylneuraminyl-N-Acetyllactosamine	pos	-	-	-	-	-	-	-	6.954112041	7.068124749	6.5529769	7.309704045	6.950469937	6.448838759	4.91981041	3.777557144	3.779200666	3.956636239	3.8197452	3.819721637	3.843099731	3.830360061	3.828857791	3.837631628	3.842751037	3.865634126
metab_706	Acetylcarnitine	pos	-	-	-	-	Lipids and lipid-like molecules	Fatty Acyls	Fatty acid esters	8.277683553	8.078884236	8.105290167	8.20066778	8.331808599	8.272001048	8.25381484	8.305675786	8.226050503	8.330694448	8.26874086	8.283027879	8.373471505	8.303188827	8.345915947	8.314092993	8.401489302	8.343820652
metab_709	Cytosine Arabinoside Monophosphate	pos	-	-	-	-	-	-	-	5.599245213	5.13568728	5.395221389	4.337273253	4.691857229	5.40591386	6.121061817	6.054887654	5.932432138	6.352208068	5.489252035	5.54587011	5.301929923	5.159605288	4.818277632	4.977177815	5.226781187	5.402400529
metab_711	L-Valine	pos	Peptides	Amino acids	Metabolism;Organismal Systems;Metabolism;Metabolism;Metabolism;Environmental Information Processing;Metabolism;Metabolism;Organismal Systems;Genetic Information Processing;Metabolism;Human Diseases	Global and overview maps;Digestive system;Amino acid metabolism;Global and overview maps;Global and overview maps;Membrane transport;Global and overview maps;Amino acid metabolism;Digestive system;Translation;Metabolism of cofactors and vitamins;Cancer: overview	Organic acids and derivatives	Carboxylic acids and derivatives	Amino acids, peptides, and analogues	6.2632369	6.470375331	6.520651583	6.222875781	6.013145128	6.352429247	6.154925538	6.28756086	6.232152958	6.28254171	6.178064511	6.325467353	6.142061596	6.192103862	6.278599492	6.264672435	6.113567831	6.196707937
metab_712	8-Hydroxyadenine	pos	-	-	Metabolism	Nucleotide metabolism	Organoheterocyclic compounds	Imidazopyrimidines	Purines and purine derivatives	5.194213537	4.96855166	5.093234083	4.86294212	5.296541852	5.452776045	5.781334352	5.712515086	5.346926356	5.607940664	5.936369175	6.460216588	5.732414086	6.044677225	5.755312102	5.493526187	5.768744527	6.015796755
metab_723	Guanosine 5'-Diphosphate	pos	Nucleic acids	Nucleotides	Metabolism;Metabolism;Environmental Information Processing;Environmental Information Processing;Metabolism;Cellular Processes;Cellular Processes	Global and overview maps;Nucleotide metabolism;Signal transduction;Signal transduction;Global and overview maps;Transport and catabolism;Transport and catabolism	Nucleosides, nucleotides, and analogues	Purine nucleotides	Purine ribonucleotides	5.783987431	4.852926641	5.611628185	4.983225061	5.96254999	6.10993795	6.163234699	6.180984331	5.828021275	6.16935135	5.866865627	5.812808651	4.882432975	4.869691619	4.868189147	4.876964154	4.882084235	4.904970234
metab_725	Hydroxylated Lecithin	pos	-	-	-	-	Organic acids and derivatives	Carboxylic acids and derivatives	Amino acids, peptides, and analogues	6.122527511	6.405765037	6.543426245	6.207144292	5.920658408	5.958886998	6.088645311	6.19231963	6.239345471	6.115670663	6.060740002	6.180628958	5.475877431	5.777824695	5.395616634	5.37468052	5.534142345	5.552086635
metab_726	Isonicotinamide	pos	-	-	-	-	Organoheterocyclic compounds	Pyridines and derivatives	Pyridinecarboxylic acids and derivatives	5.180726012	5.281079841	5.43724063	4.96875853	5.110977511	5.147519955	5.21644713	5.344031695	5.001054565	5.238544936	5.199992955	5.448748275	5.390502094	5.571338295	5.5441511	5.569245802	5.461181928	5.568391197
metab_739	D-Glucaro-1,4-Lactone	pos	-	-	-	-	Organoheterocyclic compounds	Lactones	Gamma butyrolactones	3.914552936	3.782347887	4.197001784	3.441014122	3.459120344	4.127048937	4.45686295	4.645610044	4.54098748	4.525722951	4.660937182	4.768547664	5.221038519	5.06535671	5.211746934	5.094929005	5.194874637	5.208707477
metab_740	Lucerastat	pos	-	-	-	-	Organoheterocyclic compounds	Piperidines	Not Available	4.612331879	4.412232646	4.596131028	3.774957691	4.571200522	4.500140205	4.588874559	4.807514941	4.719345611	4.349336003	4.737312565	4.633630406	4.680940004	4.571771017	4.590213695	4.852321611	4.536980843	4.640452374
metab_741	Creatinine Oxalate	pos	-	-	-	-	Organic acids and derivatives	Carboxylic acids and derivatives	Amino acids, peptides, and analogues	5.547919614	5.408235715	5.061761992	5.088145562	5.27747054	4.033955006	5.419716069	5.254254091	5.115743292	5.223548366	5.078998625	5.270073419	4.98403273	5.054841458	3.769327011	5.342811862	5.347725871	5.040675377
metab_743	8-Amino-7-Oxononanoic Acid	pos	-	-	Metabolism;Metabolism;Metabolism	Global and overview maps;Metabolism of cofactors and vitamins;Global and overview maps	Lipids and lipid-like molecules	Fatty Acyls	Fatty acids and conjugates	5.556402008	5.683393138	5.497617154	5.766124736	5.488900838	5.390670343	4.60676151	4.461764017	4.451962914	4.633589089	5.003095815	4.82771262	4.474660655	3.994434308	4.183569835	3.932105037	4.245018878	4.137106996
metab_746	5-(2'-Carboxyethyl)-4,6-Dihydroxypicolinate	pos	-	-	Metabolism	Amino acid metabolism	Organoheterocyclic compounds	Pyridines and derivatives	Hydropyridines	5.770152108	5.691651805	5.667021001	6.119796407	5.822532306	5.791935952	6.001050577	6.128891099	6.094988794	6.001204006	5.959674337	6.1035992	5.313458192	5.65271348	5.253025724	5.208592005	5.417232268	5.464011551
metab_770	2-Hydroxyphenylalanine	pos	-	-	-	-	Organic acids and derivatives	Carboxylic acids and derivatives	Amino acids, peptides, and analogues	5.085317414	5.595611168	5.784367057	4.922485789	4.773020996	5.109219267	4.801013056	4.749172168	4.047646616	4.768749253	4.895737316	4.872075506	5.207299964	4.899708375	4.990020964	4.925712831	4.986101635	5.068522756
metab_771	Lactulose	pos	-	-	-	-	Organic oxygen compounds	Organooxygen compounds	Carbohydrates and carbohydrate conjugates	6.51910708	6.381395178	6.420531928	6.308357264	6.546018285	6.548878878	6.672600504	6.517533267	6.568603939	6.492990684	6.788846844	6.790986277	6.706360649	6.743666074	6.70414688	6.664908082	6.797849385	6.714955726
metab_774	Penicillic Acid	pos	-	-	-	-	Organic acids and derivatives	Keto acids and derivatives	Medium-chain keto acids and derivatives	4.653557679	4.348825385	4.282526259	3.978892321	4.588362898	4.59895147	4.826079367	4.656417929	4.6688975	4.651722555	5.020362049	4.960816273	4.740429065	4.861875902	4.747210929	4.68803403	4.901640852	4.834641647
metab_776	Ethyl Beta-D-Fructofuranoside	pos	-	-	-	-	Organic oxygen compounds	Organooxygen compounds	Carbohydrates and carbohydrate conjugates	5.641422311	5.520251682	4.954703909	5.311925101	5.215819893	5.220897307	6.011740492	5.67464954	5.662256385	6.220514329	5.030281951	5.01485451	4.612161006	4.939878718	4.831679817	4.861134431	4.728967429	4.882208476
metab_786	5-Methoxysalicylic Acid	pos	-	-	-	-	Benzenoids	Benzene and substituted derivatives	Benzoic acids and derivatives	5.47203332	5.38705465	5.361679549	5.41435826	5.474284363	5.487171281	5.559468261	5.499016905	5.518107737	5.530654861	5.71139179	5.724783096	5.672420275	5.704239768	5.72278963	5.724872229	5.75702288	5.729264808
metab_799	Aminofructose 6-Phosphate	pos	-	-	-	-	Organic oxygen compounds	Organooxygen compounds	Carbohydrates and carbohydrate conjugates	4.65402198	4.542266016	4.297085704	5.254396563	5.069423369	4.431447703	3.547929232	3.611345136	3.678903552	3.744960887	3.319082702	3.660726904	3.34242977	4.703521496	4.226187601	3.336963377	3.342081184	3.364957334
metab_810	2-Amino-4-Oxo-6-(1',2'-Dioxoprolyl)-7,8-Dihydroxypteridine	pos	-	-	-	-	Organoheterocyclic compounds	Pteridines and derivatives	Pterins and derivatives	5.687501445	5.186282619	5.423193959	5.58125192	5.501433097	5.99515929	5.738416711	5.301933692	5.270636248	5.636789079	4.933391646	5.640925994	5.599885242	5.56384201	5.556962163	5.56116566	5.458748591	5.124749118
metab_813	Beta-D-Glucosamine	pos	-	-	-	-	Organic oxygen compounds	Organooxygen compounds	Carbohydrates and carbohydrate conjugates	6.741076472	6.671414715	6.640390195	6.676306072	6.744223779	6.741123548	6.80242634	6.761219497	6.782129863	6.772001418	6.896746246	6.921226892	6.876871037	6.885670283	6.888961232	6.873340465	6.895216431	6.863990327
metab_820	Guanosine 5'-Diphosphate (Gdp)	pos	-	-	-	-	-	-	-	6.593410398	5.66189665	6.305284966	5.805328761	6.76886051	6.868027007	6.93695531	6.952972465	6.545316171	6.913929988	6.658032055	6.588940498	2.617548861	4.426955092	2.603339774	2.612093244	3.423776042	3.683516458
metab_821	Imidazolepropionic Acid	pos	-	-	Metabolism	Amino acid metabolism	Organoheterocyclic compounds	Azoles	Imidazoles	5.235112905	5.376180919	5.502705779	5.036415021	5.193514499	5.221543476	5.286427734	5.419194271	5.122936039	5.329768818	5.29482121	5.596852117	5.535396254	5.731606778	5.701714736	5.703684939	5.595077702	5.693066092
metab_822	Pro-Leu	pos	-	-	-	-	Organic acids and derivatives	Carboxylic acids and derivatives	Amino acids, peptides, and analogues	6.309596038	6.301783573	6.154884931	6.509180408	6.351008184	6.111851955	5.401887398	5.374301443	5.393303856	5.444370974	5.828533353	5.715080608	5.424441076	5.247207137	5.258613626	5.158465226	5.190401933	5.240900662
metab_823	Uridine Monophosphate (Ump)	pos	-	-	-	-	-	-	-	4.871052831	5.017282366	4.78084691	5.108757929	5.063414884	4.690832403	4.602170621	4.766806841	4.471675697	4.876206454	4.614545228	4.322702337	3.796943451	3.784203989	3.782701744	3.791475436	3.796594763	3.999512897
metab_829	Ecgonine	pos	-	-	-	-	Alkaloids and derivatives	Tropane alkaloids	Not Available	3.899889787	4.37278329	3.786544331	3.725056735	3.758588162	3.961764207	4.068043672	4.52838022	4.609390363	3.94290328	4.459255747	4.619692699	4.569994337	4.534409887	4.703769582	4.594650905	4.444759569	4.648190055
metab_833	Succinylcarnitine	pos	-	-	-	-	Lipids and lipid-like molecules	Fatty Acyls	Fatty acid esters	5.982554243	6.121467656	5.872879141	5.754950613	6.173185747	6.084169734	5.661861326	6.045529683	5.629968195	5.831755076	6.209917672	5.846303972	5.282778383	5.808053049	5.624381584	5.903449224	5.262498715	5.557655073
metab_835	Tuliposide A	pos	-	-	-	-	Organic oxygen compounds	Organooxygen compounds	Carbohydrates and carbohydrate conjugates	4.229126503	4.799999449	4.291761096	4.333676918	4.532952888	4.182498606	3.245615629	3.233357596	3.676561072	3.317913407	3.275528868	3.275505314	3.298874785	3.467904939	3.931947952	4.056095276	3.983590318	3.711933536
metab_838	Germacrone	pos	-	-	-	-	Lipids and lipid-like molecules	Prenol lipids	Sesquiterpenoids	6.602028498	6.569624415	6.351654881	6.949106009	6.813539356	6.542205965	6.043123434	6.098620786	5.959537541	6.116882877	6.071790657	6.212422939	6.085377793	6.027205946	6.006285222	5.803775863	5.918831075	5.862156517
metab_847	3-Oxoglutaric Acid	pos	-	-	-	-	Organic acids and derivatives	Keto acids and derivatives	Short-chain keto acids and derivatives	5.04468074	4.593421286	5.001425028	4.55068474	5.069700257	5.248318068	5.477821289	5.444324128	5.406510922	5.397429553	5.606659159	5.735240343	5.904537105	5.869776358	5.927713721	5.845560393	5.959026414	5.896235224
metab_848	2,5-Furandicarboxylic Acid	pos	-	-	-	-	Organoheterocyclic compounds	Furans	Furoic acid and derivatives	5.15143856	4.602137727	5.066351784	4.652460508	5.202413507	5.350765926	5.536680358	5.504875057	5.459098927	5.455923474	5.645430776	5.749527766	5.918985453	5.89083607	5.937159197	5.857980162	5.970916335	5.912784923
metab_849	Dehydroascorbate (Bicyclic Form)	pos	-	-	-	-	Organoheterocyclic compounds	Furofurans	Isosorbides	5.211756882	4.774012055	5.17435756	4.703936482	5.228941381	5.42112335	5.654653303	5.629697974	5.56742056	5.574213617	5.793344525	5.923586577	6.095043995	6.052986547	6.111448058	6.011193525	6.138960239	6.071255858
metab_852	Ticarcillin	pos	-	-	-	-	Organic acids and derivatives	Carboxylic acids and derivatives	Amino acids, peptides, and analogues	4.218932173	3.790969288	4.422129774	3.282248043	3.785324621	4.403119015	4.759630006	4.613487559	4.904172442	4.499691359	4.991250834	5.104567025	5.448724691	5.356209672	5.465164565	5.41793576	5.524289008	5.40819964
metab_854	Urocanic Acid	pos	-	-	Metabolism;Metabolism	Global and overview maps;Amino acid metabolism	Organoheterocyclic compounds	Azoles	Imidazoles	3.856986733	3.988304443	3.054683588	2.486102736	4.015994853	4.267070084	3.620273544	4.398167945	4.103023457	4.525093816	3.761281717	4.06615923	4.883586272	4.430753985	5.083965923	4.918181722	4.788464267	4.91839872
metab_857	Adp	pos	Nucleic acids	Nucleotides	Metabolism;Environmental Information Processing;Metabolism;Metabolism;Metabolism;Cellular Processes;Human Diseases;Organismal Systems;Environmental Information Processing;Environmental Information Processing;Human Diseases;Organismal Systems;Metabolism;Human Diseases;Organismal Systems;Organismal Systems	Global and overview maps;Signal transduction;Nucleotide metabolism;Global and overview maps;Global and overview maps;Transport and catabolism;Neurodegenerative disease;Environmental adaptation;Signaling molecules and interaction;Signal transduction;Neurodegenerative disease;Sensory system;Energy metabolism;Neurodegenerative disease;Immune system;Endocrine system	Nucleosides, nucleotides, and analogues	Purine nucleotides	Purine ribonucleotides	4.943811022	3.800181783	5.006689079	3.591440753	4.839588178	5.387354516	5.058030754	4.705798408	5.629464195	5.283846125	4.479117882	5.411020971	4.062819925	3.467463813	3.412968873	3.421740641	3.999228287	4.275395013
metab_860	2-Aminoindan-2-Carboxylic Acid	pos	-	-	-	-	-	-	-	5.407782108	4.788210351	4.670027212	4.769328605	4.850752575	5.482579144	4.485325494	4.834959788	5.652576865	4.739594446	4.578963327	5.430614509	4.809879381	4.624557661	4.711951588	5.224278399	4.795289192	5.192130206
metab_874	Ketorolac	pos	-	-	-	-	Organic oxygen compounds	Organooxygen compounds	Carbonyl compounds	5.35959361	6.022301294	6.204590799	5.237888798	6.02741062	5.642147608	5.257931566	4.851420519	5.529755531	5.577274003	6.316631611	6.105423356	6.156816614	5.934507418	5.696811066	6.000055178	6.051523139	6.078053348
metab_876	L-Alanyl-L-Valine	pos	-	-	-	-	Organic acids and derivatives	Carboxylic acids and derivatives	Amino acids, peptides, and analogues	5.279698047	4.606682131	4.279139607	4.827434532	5.682298935	5.456228516	4.721464289	4.401377703	4.289874789	4.618652205	4.8349007	5.019985519	5.316223543	4.802541997	5.061761247	4.590922613	4.744637413	4.630047376
metab_877	8-Deoxy-11,13-Dihydroxygrosheimin	pos	-	-	-	-	Lipids and lipid-like molecules	Prenol lipids	Terpene lactones	5.725557347	5.561910134	5.559786843	6.081028505	6.128302273	5.701638296	5.606004396	5.570603653	5.807806971	5.615846896	5.712416611	5.927937042	5.670983513	5.74592853	5.713541538	5.555206455	5.630233375	5.810806395
metab_880	1-(2-Methoxyethyl)-3-(5-Oxopyrrolidin-3-Yl)Urea	pos	-	-	-	-	-	-	-	5.532930234	5.561110264	5.374211799	5.503504409	4.913583805	4.898563298	4.974056509	5.380708108	4.700979702	5.237134096	4.818470418	4.653544319	3.691952264	3.679213366	3.677711189	3.686484489	3.691603591	3.714485347
metab_884	N-Acetyl-L-Glutamic Acid	pos	-	-	Metabolism;Metabolism;Metabolism;Metabolism;Metabolism	Global and overview maps;Global and overview maps;Amino acid metabolism;Metabolism of other amino acids;Global and overview maps	Organic acids and derivatives	Carboxylic acids and derivatives	Amino acids, peptides, and analogues	2.843513644	3.396761534	2.806697048	3.075665544	3.053772014	2.823331318	3.3294143	2.906709637	4.810498039	2.835097159	2.866566283	3.356121035	4.184986321	3.742999979	3.857042356	4.002810487	4.259315125	4.365944661
metab_885	Ile Gln	pos	-	-	-	-	-	-	-	4.489647438	4.813671976	4.43920326	4.631763825	4.504457461	4.58050589	4.033473102	4.223532825	2.88669394	4.167217561	4.147998447	4.208694967	4.711200965	4.304487993	4.222933494	2.945063009	4.15229001	4.374271691
metab_887	Lotaustralin	pos	-	-	-	-	Organic oxygen compounds	Organooxygen compounds	Carbohydrates and carbohydrate conjugates	4.898355183	5.454078093	4.983653483	5.53746841	5.317650818	5.42260967	2.922905898	3.500976336	3.564002891	3.115312812	2.952801024	2.952777484	2.976133647	2.963405782	2.961904927	2.970670568	2.975785271	2.99864799
metab_894	(R)-Salsolinol	pos	-	-	-	-	Organoheterocyclic compounds	Tetrahydroisoquinolines	Not Available	5.055142408	4.610401986	4.676668713	4.673526128	4.579380369	4.889345036	4.786534329	4.829472595	4.880565845	5.173350771	4.771105131	5.384382148	5.098474412	4.842847337	4.989989896	5.103391193	5.061010411	4.897885708
metab_899	Salicylaldehyde	pos	-	-	Metabolism	Global and overview maps	Organic oxygen compounds	Organooxygen compounds	Carbonyl compounds	4.637233523	5.046201992	5.175763983	4.622684727	4.543814002	4.715077775	4.611954561	4.479726865	4.395649315	4.526942335	4.697324461	4.711363957	4.79067698	4.719057877	4.71402114	4.7037004	4.780704985	4.750967109
metab_901	2-Hydroxycinnamic Acid	pos	-	-	Metabolism;Metabolism	Global and overview maps;Amino acid metabolism	Phenylpropanoids and polyketides	Cinnamic acids and derivatives	Hydroxycinnamic acids and derivatives	5.809819166	5.975701855	6.006904961	5.81904251	5.745881566	5.793523079	5.786324628	5.733177512	5.768983516	5.772088745	5.864860002	5.925095961	5.949359139	5.979096208	5.982199128	6.011125105	5.998273724	6.002570172
metab_915	2-Hydroxyadenine	pos	-	-	-	-	Organoheterocyclic compounds	Imidazopyrimidines	Purines and purine derivatives	5.261110956	5.017866147	5.123166845	5.07469716	5.290934564	5.472719892	5.775755705	5.758662374	5.398582947	5.623233371	5.93226511	6.489103711	5.480427089	5.524416646	5.404699867	5.350970508	5.45403776	5.598372296
metab_916	Guanidylic Acid (Guanosine Monophosphate)	pos	-	-	-	-	-	-	-	4.477003797	3.960342356	4.650532526	3.73661372	3.770145307	5.211744354	5.333663063	5.18885577	5.095783472	5.208463448	5.034105453	5.218568971	5.06517113	4.306229968	4.751345573	4.634224808	4.689082635	5.33128241
metab_917	D-Dopachrome	pos	-	-	-	-	Organic acids and derivatives	Carboxylic acids and derivatives	Amino acids, peptides, and analogues	4.547076347	3.960982573	4.386780854	4.542606728	4.379737417	4.979652432	4.596741054	3.896757801	4.030018262	4.467925222	3.346867668	4.535943262	4.468742564	4.469602597	4.428752539	4.48248133	4.118950585	3.663311472
metab_923	Thymidine	pos	Nucleic acids	Nucleosides	Metabolism;Metabolism;Metabolism	Nucleotide metabolism;Global and overview maps;Global and overview maps	Nucleosides, nucleotides, and analogues	Pyrimidine nucleosides	Pyrimidine 2''-deoxyribonucleosides	3.096747982	3.595925132	3.87823634	3.588381254	3.670736007	3.07655255	3.081245899	3.068991117	3.967220268	3.088326106	4.118505308	4.59738287	4.619557783	5.062182937	4.77474172	4.816110962	4.683436652	4.619231442
metab_931	7-Methylguanosine	pos	-	-	-	-	Nucleosides, nucleotides, and analogues	Purine nucleosides	Not Available	4.279143385	3.423240406	3.378120405	3.38698111	4.173092918	4.191369032	4.643152286	4.742603288	4.671545945	4.742100911	4.588488865	4.796470248	4.450618964	3.782516688	4.169311233	4.316161984	4.616679608	4.505490915
metab_933	Glu Glu	pos	-	-	-	-	-	-	-	4.939447888	4.975148491	4.626760017	5.166680872	5.065497695	5.304062177	4.200236006	3.740143015	4.145669526	4.236794646	3.970291969	3.483407587	3.850533216	3.743338228	3.901038627	3.581085514	3.453096137	3.570561573
metab_936	Propionylcarnitine	pos	-	-	-	-	Lipids and lipid-like molecules	Fatty Acyls	Fatty acid esters	8.158324971	8.013218226	7.984462151	7.982167384	7.983034785	8.120224669	8.221824232	8.127754915	8.117762511	8.175652439	8.063376329	8.078809407	7.766971107	7.986067359	7.889460267	7.94772796	7.711058755	7.773272658
metab_937	6-(3-Methylpiperidino)[1,2,4]Triazolo[4,3-B]Pyridazine	pos	-	-	-	-	-	-	-	6.204356695	5.852135601	5.969496196	5.648667337	5.588585332	6.100593507	6.450254994	6.114802712	6.312906775	6.262485344	5.9344776	6.003862968	5.055383035	5.747391166	5.390048211	5.616548342	4.866381389	5.106064321
metab_943	N-Fructosyl Isoleucine	pos	-	-	-	-	-	-	-	5.200311399	5.621182539	5.23220092	5.614630219	5.486437586	5.707055268	4.323428677	4.266852347	4.026502441	4.374878463	3.229071865	3.229048312	3.25241642	3.239682125	3.684707097	3.246950604	3.252067871	3.274941685
metab_949	Fapy-Adenine	pos	-	-	-	-	Organoheterocyclic compounds	Diazines	Pyrimidines and pyrimidine derivatives	5.15684103	4.675344035	4.506537776	4.959316424	5.166321428	5.245093972	5.591804295	5.815033103	4.946131265	5.715158389	5.469931186	5.261767349	4.74887832	4.708775289	4.793225214	4.68665546	4.778262392	4.791238201
metab_951	2-Amino-4-Ethoxy-3-Hydroxybutanoic Acid	pos	-	-	-	-	Organic acids and derivatives	Carboxylic acids and derivatives	Amino acids, peptides, and analogues	4.895136557	4.946781817	4.886744251	4.936935467	4.920613173	4.83619841	4.800734413	4.799397971	4.861168335	4.856229047	4.860550133	4.909693549	4.91978646	4.897615282	4.850979572	4.95157527	4.919221189	4.895954911
metab_952	6-Hydroxy-2-Aminopurine	pos	Nucleic acids	Bases	Metabolism;Metabolism;Metabolism	Global and overview maps;Global and overview maps;Nucleotide metabolism	Organoheterocyclic compounds	Imidazopyrimidines	Purines and purine derivatives	5.093477383	4.853094681	4.872841834	4.95307845	5.083579825	5.175964395	5.780049467	5.744479155	5.122574045	5.563938711	5.947267167	6.508856154	5.22317494	5.310323306	5.161257877	5.170138986	5.223485761	5.305184012
metab_953	2(1H)-Quinolinone, 3-Methoxy-	pos	-	-	-	-	Organoheterocyclic compounds	Quinolines and derivatives	Quinolones and derivatives	4.426712708	4.516516137	4.196418449	3.778383203	4.456898467	3.862496764	4.191183148	4.300263745	4.69148638	4.581497517	3.506886359	3.933766563	4.130104016	3.546707616	3.801106984	3.662766805	3.971353546	3.599469486
metab_956	Gentianine	pos	-	-	-	-	Organoheterocyclic compounds	Pyranopyridines	Not Available	3.564278825	4.548173713	4.231258231	4.137475072	4.447114889	4.012361938	3.653388909	3.604626674	4.654841023	4.167625397	3.93666878	3.913407474	4.308714742	4.229594169	4.190908994	4.16241047	4.23220981	4.212280746
metab_962	4-(1,3-Benzothiazol-2-Yl)Aniline	pos	-	-	-	-	-	-	-	4.517452949	4.417682621	4.152149022	4.39596929	4.853709739	4.825729532	4.5500409	4.758487739	4.405784295	4.697193534	4.342658928	4.337410564	3.96557846	3.694932499	3.531221466	4.24563523	3.367209308	3.800352766
metab_970	3-Hydroxyvalerylcarnitine	pos	-	-	-	-	Lipids and lipid-like molecules	Fatty Acyls	Fatty acid esters	6.928146282	6.822118121	6.816778713	7.235606148	7.264187973	7.113876562	7.189520315	7.257777749	7.171223951	7.364946749	7.101102021	7.106868953	7.239321509	7.265935802	7.233655008	7.285579906	7.245910579	7.196277307
metab_972	Adenosine	pos	Nucleic acids;-	Nucleosides;-	Metabolism;Environmental Information Processing;Metabolism;Environmental Information Processing;Metabolism;Organismal Systems;Human Diseases;Environmental Information Processing;Organismal Systems;Organismal Systems;Environmental Information Processing;Human Diseases;Environmental Information Processing;Human Diseases	Global and overview maps;Signal transduction;Nucleotide metabolism;Membrane transport;Global and overview maps;Circulatory system;Neurodegenerative disease;Signaling molecules and interaction;Endocrine system;Endocrine system;Signal transduction;Substance dependence;Signal transduction;Substance dependence	Nucleosides, nucleotides, and analogues	Purine nucleosides	Not Available	6.383780091	5.660436382	5.453099553	6.147884359	6.407356584	6.50123279	6.933877349	7.226015248	6.170731854	7.070313227	6.838410582	6.609383396	5.751849976	5.784953154	5.767939027	5.630421552	5.854195681	5.769331733
metab_974	Glutarylcarnitine	pos	-	-	-	-	Lipids and lipid-like molecules	Fatty Acyls	Fatty acid esters	5.457690011	5.812944675	5.489489089	5.91301858	5.828211821	6.006865452	5.011777538	5.366783196	5.332120937	5.162287861	4.972263696	4.964720704	4.841062179	5.201415098	4.930104013	4.951258522	5.025268679	4.718978312
metab_975	D-4'-Phosphopantothenate	pos	-	-	Metabolism;Metabolism;Metabolism;Metabolism	Global and overview maps;Metabolism of cofactors and vitamins;Metabolism of other amino acids;Global and overview maps	Organic acids and derivatives	Carboxylic acids and derivatives	Amino acids, peptides, and analogues	5.111418023	3.227117456	4.408467134	3.190866308	3.224383016	5.099070582	4.98504469	3.605477493	4.818636234	5.256044396	3.233262596	4.944785402	4.658680955	4.221300458	4.386780389	5.225456368	3.25625873	4.568546902
metab_980	3',5'-Cyclic Gmp	pos	Nucleic acids	Cyclic nucleotides	Metabolism;Metabolism;Organismal Systems;Cellular Processes;Organismal Systems;Organismal Systems;Organismal Systems;Organismal Systems;Organismal Systems;Organismal Systems;Organismal Systems;Organismal Systems;Environmental Information Processing;Organismal Systems;Organismal Systems;Organismal Systems;Organismal Systems	Global and overview maps;Nucleotide metabolism;Digestive system;Cellular community - eukaryotes;Digestive system;Circulatory system;Endocrine system;Environmental adaptation;Endocrine system;Endocrine system;Endocrine system;Environmental adaptation;Signal transduction;Sensory system;Nervous system;Sensory system;Immune system	Nucleosides, nucleotides, and analogues	Purine nucleotides	Cyclic purine nucleotides	4.857886937	4.229164674	4.480303482	4.576324704	4.865094394	5.01402831	5.111854411	5.159614142	5.04589085	5.117231489	4.902075413	4.978714606	4.9232264	4.098896019	4.535508123	4.501065426	4.807751354	4.903908392
metab_985	2-Pyrrolidinone	pos	-	-	-	-	Organoheterocyclic compounds	Pyrrolidines	Pyrrolidones	4.296496046	4.296937201	4.221310488	4.246831619	4.338408919	4.29378218	4.162647201	4.146758649	4.246976085	4.180552932	4.290481345	4.269341021	4.205416517	4.203347897	4.170258758	4.216588062	4.269231197	4.23362373
metab_986	Oxypurinol	pos	-	-	-	-	Organoheterocyclic compounds	Imidazopyrimidines	Purines and purine derivatives	2.278417835	2.286640888	3.282085281	2.847682752	3.107163019	3.271021453	4.120762939	4.109115916	2.766354334	3.771811556	4.301940423	4.865573772	3.292413905	2.940213845	2.384159721	2.31055785	2.898714392	3.306889185
metab_989	4-Pyridoxic Acid	pos	-	-	Metabolism;Metabolism	Global and overview maps;Metabolism of cofactors and vitamins	Organoheterocyclic compounds	Pyridines and derivatives	Pyridinecarboxylic acids and derivatives	5.564720971	5.347941167	5.344592155	5.57310457	5.524130613	5.359534931	5.702229712	5.525672591	5.777166558	5.5503977	5.495999177	5.81748714	5.783735636	5.985358441	5.930107158	6.108815343	5.937137241	5.969851925
metab_997	(6-Methoxypyridin-3-Yl)-[2-(4-Methyl-1,2,4-Triazol-3-Yl)Piperidin-1-Yl]Methanone	pos	-	-	-	-	-	-	-	4.947772667	4.795412326	4.638343246	4.815721714	4.619386287	4.614565042	4.531566987	4.405665163	4.442660306	4.684369382	4.694173163	4.532681699	4.065429206	3.83172725	3.929327139	4.022501945	3.88549137	3.616676004
metab_1008	Pro-Pro-Pro	pos	-	-	-	-	Organic acids and derivatives	Carboxylic acids and derivatives	Amino acids, peptides, and analogues	6.314942175	6.388904883	6.255951201	6.142882903	5.905458839	5.849624125	5.376808765	5.142025588	5.399583137	5.546176186	5.350928748	5.480269139	5.38031842	4.929515466	4.901248562	4.874403122	4.801796137	5.242289138
metab_1009	N-Ethyl-N-Methylcathinone	pos	-	-	-	-	-	-	-	5.009386892	5.073677695	4.974976964	5.100397211	5.050891469	4.992831863	5.01450837	4.971671201	5.007789277	4.986278347	5.054642519	5.061452224	5.087748957	5.100563823	5.125538968	5.117386017	5.112179192	5.099443679
metab_1012	Morpholine	pos	-	-	-	-	Organoheterocyclic compounds	Oxazinanes	Morpholines	4.04664592	3.866107876	3.960044547	3.714534371	3.991840565	4.063302545	4.309269972	4.174905487	4.192799698	4.010347295	4.575215751	4.115984146	4.365703	4.269427507	4.2993184	4.252643131	4.459229512	4.358844121
metab_1017	Aminodeoxykanamycin	pos	-	-	-	-	Organic oxygen compounds	Organooxygen compounds	Carbohydrates and carbohydrate conjugates	5.417754916	5.041398408	5.233443894	4.745091468	5.420952612	5.728597931	5.152455233	5.291675747	5.439564236	5.403618764	5.153379666	5.053818871	4.717592212	3.870348373	4.681860366	4.62324685	4.506212238	4.747012666
metab_1028	Vanillylamine	pos	-	-	Metabolism	Global and overview maps	Benzenoids	Phenols	Methoxyphenols	4.205421693	4.268313182	4.264747475	4.023125755	4.193099815	4.167643242	4.312565567	4.143068442	4.354904566	4.384051451	4.130561943	4.114660691	4.151616031	4.126248213	4.140669099	4.176200679	4.134528992	4.084490142
metab_1029	5-Phenyl-1,3-Oxazinane-2,4-Dione	pos	-	-	Metabolism	Xenobiotics biodegradation and metabolism	Benzenoids	Benzene and substituted derivatives	Not Available	4.735008493	4.564186372	4.6777519	4.531792799	4.821604997	4.726176135	4.967874889	4.737852651	5.015910605	5.064727459	4.672438824	4.665140942	4.670503432	4.627966152	4.656996162	4.645919901	4.664913308	4.636963932
metab_1030	Kynurenine	pos	-	-	-	-	Organic oxygen compounds	Organooxygen compounds	Carbonyl compounds	5.475121841	5.246407669	5.37496839	5.197113589	5.545425927	5.456803904	5.695275235	5.468412927	5.771974899	5.803153994	5.4073843	5.447028437	5.419328317	5.385241754	5.363724796	5.352670089	5.387050574	5.402268628
metab_1033	Dimethyl Adipate	pos	-	-	-	-	Lipids and lipid-like molecules	Fatty Acyls	Fatty acid esters	5.165858817	5.168418722	5.141559986	5.269191664	5.279101777	5.119330332	5.000535161	5.04774374	5.13922421	5.108644043	5.211205932	5.20422621	5.035646823	5.104545451	5.062183031	5.051153986	5.068754181	5.032039803
metab_1052	2-Cyclohexen-1-One	pos	-	-	-	-	Organic oxygen compounds	Organooxygen compounds	Carbonyl compounds	4.59775025	4.578969666	4.494201667	4.667011283	4.575533318	4.620592157	4.565305857	4.609237117	4.605371787	4.556169626	4.650941106	4.679242144	4.702544215	4.748834527	4.741875911	4.748311377	4.752660644	4.702755317
metab_1069	Gly Pro Val	pos	-	-	-	-	-	-	-	3.906033719	5.386023125	5.944440509	2.852322306	2.915033348	3.845762996	2.843815314	2.831568038	2.833209416	2.85089128	2.895108438	2.873680006	3.395125016	2.979824573	2.882805435	2.891569181	2.896682797	3.105452675
metab_1076	L-Phenylalanine	pos	Peptides	Amino acids	Metabolism;Organismal Systems;Environmental Information Processing;Metabolism;Metabolism;Metabolism;Metabolism;Organismal Systems;Genetic Information Processing;Metabolism;Human Diseases	Global and overview maps;Digestive system;Membrane transport;Global and overview maps;Metabolism of other amino acids;Global and overview maps;Amino acid metabolism;Digestive system;Translation;Amino acid metabolism;Cancer: overview	Organic acids and derivatives	Carboxylic acids and derivatives	Amino acids, peptides, and analogues	6.284023886	7.092622813	7.098698511	6.570688338	6.043331474	6.478823761	5.892456438	5.814667546	4.931851917	5.81785663	5.89263554	5.846591119	6.168669245	5.877751962	5.99254673	5.740721036	5.851347924	5.937776515
metab_1077	4-Fluoro-L-Phenylalanine	pos	-	-	-	-	Organic acids and derivatives	Carboxylic acids and derivatives	Amino acids, peptides, and analogues	5.942040483	5.82238222	5.607484745	5.645643847	5.603714509	5.574103732	5.352089219	5.296639487	5.150471426	5.408148449	5.154014972	5.162800136	4.685458448	4.66096248	4.020615803	4.687615	4.739490743	4.575315259
metab_1078	P-Coumaraldehyde	pos	-	-	Metabolism	Global and overview maps	Phenylpropanoids and polyketides	Cinnamaldehydes	Not Available	4.391584583	4.969155321	4.938097353	4.512497045	4.244483088	4.476722399	4.2513631	4.252568911	4.166754574	4.235652499	4.313549988	4.388899389	4.445341092	4.405391656	4.422495477	4.359639086	4.454593539	4.441783633
metab_1080	Indoline	pos	-	-	-	-	Organoheterocyclic compounds	Indoles and derivatives	Indolines	5.755779682	6.558959441	6.554532158	6.031695303	5.5151856	5.946768053	5.365589157	5.279505585	4.252119725	5.283948698	5.352282816	5.322402645	5.63400883	5.340267554	5.446216408	5.198830087	5.317171697	5.406761709
metab_1081	2-Aminooctanedioic Acid	pos	-	-	-	-	-	-	-	4.799568333	4.602940058	4.593592972	4.716222062	4.864183943	4.730224816	4.632359619	4.62458975	4.658937135	4.645849162	4.739071352	4.738263518	4.574299155	4.601407669	4.552700905	4.575840748	4.597850706	4.562685183
metab_1084	1,2-Dimethyl-5,6-Dinitro-1H-Benzo[D]Imidazole	pos	-	-	-	-	-	-	-	4.449210399	4.577600369	4.717990153	3.676863367	3.995222751	4.352887921	4.480656054	4.068608884	4.687741359	4.355447173	4.430057654	4.073306769	3.898908709	4.098452383	4.139913459	3.925464253	3.946870677	4.007311967
metab_1085	(5R)-5-Hydroxyhexanoylcarnitine	pos	-	-	-	-	Lipids and lipid-like molecules	Fatty Acyls	Fatty acid esters	6.273789799	6.14146408	5.930562939	7.285279999	6.802361717	6.682404618	6.208192521	6.312459617	6.295375903	6.381634179	6.33473248	6.383405461	6.468925611	6.299984827	6.382216494	6.255484305	6.68233275	6.502315567
metab_1095	4-Amino-6,7-Dimethoxy-2-(1-Piperazinyl)Quinazoline	pos	-	-	-	-	-	-	-	5.547160026	5.39316431	5.183894368	6.10703764	5.690421083	5.556756222	5.255362142	5.275945829	5.233648272	5.283689745	5.598475229	5.369036004	5.468162318	5.443464101	5.444834254	5.465138518	5.589539324	5.568142153
metab_1099	1-Methylhypoxanthine	pos	-	-	-	-	Organoheterocyclic compounds	Imidazopyrimidines	Purines and purine derivatives	4.770403033	4.620140119	4.47072899	4.675380755	4.582607456	4.638607731	4.51376338	4.415461031	4.446148729	4.538892293	4.516184433	4.841326946	4.392731206	4.491184509	4.567649456	4.533712105	4.497234249	4.527107811
metab_1103	Salsolinol	pos	-	-	-	-	Organoheterocyclic compounds	Tetrahydroisoquinolines	Not Available	4.505369607	4.44125518	4.212090157	4.488474448	4.176378405	4.470657141	4.546176613	4.611058759	4.339558836	4.507513383	4.425702049	4.57857975	4.53571102	4.426772953	4.504200488	4.608641879	4.569137883	4.470682354
metab_1108	Prodolic Acid	pos	-	-	-	-	Organoheterocyclic compounds	Indoles and derivatives	Indolyl carboxylic acids and derivatives	4.400628052	3.780916106	4.012059558	3.843060044	4.53414456	4.3037336	4.759310127	4.636566218	4.430295988	4.923269952	4.208337454	4.684117572	4.539442033	4.42822752	4.591613224	4.508040259	4.586121039	4.887356661
metab_1109	Tryptophyl-Valine	pos	-	-	-	-	Organic acids and derivatives	Carboxylic acids and derivatives	Amino acids, peptides, and analogues	5.008783165	4.99767506	4.497572602	5.371623394	4.864073886	4.628836482	4.544023142	4.159301819	4.352570231	4.446458237	4.262498782	4.76838034	4.560433038	4.777386347	4.71476507	4.770508122	4.804726941	4.817662034
metab_1114	4-(5-Fluoro-1,3-Benzothiazol-2-Yl)-2-Methylaniline	pos	-	-	-	-	Organoheterocyclic compounds	Benzothiazoles	Not Available	4.468115676	2.798591616	2.753529292	2.762378192	4.717184344	2.770160239	4.813496915	4.650595149	5.142887762	5.160594736	3.896155107	4.086190818	4.639416911	3.662409861	4.52388782	4.079409161	4.079174516	4.312476417
metab_1115	Anthranilic Acid	pos	-	-	Metabolism;Metabolism;Metabolism;Metabolism	Global and overview maps;Amino acid metabolism;Amino acid metabolism;Global and overview maps	Benzenoids	Benzene and substituted derivatives	Benzoic acids and derivatives	4.16585243	3.724269297	3.534846985	3.777672328	4.348255565	3.834872734	4.37996943	4.207581612	4.53552281	4.700979936	3.750662441	3.941953078	4.172175993	3.942143266	4.097237131	3.986631379	4.014856566	4.127254026
metab_1116	(2-Oxo-2,3-Dihydro-1H-Indol-3-Yl)Acetic Acid	pos	-	-	-	-	-	-	-	5.254240871	4.380617651	4.761322564	4.460254263	5.496425498	4.790165105	5.534828268	5.479872384	5.753647667	5.937706564	5.032556162	4.984880592	5.276356512	5.01586631	5.180843373	5.029045248	4.957728554	5.105328439
metab_1120	Butyryl Carnitine	pos	-	-	-	-	-	-	-	6.521079875	5.903171493	6.568486288	6.63733785	6.938896671	6.780871009	6.648431878	6.979084462	6.825206155	6.866387922	6.996258659	6.784423655	6.448397744	6.875559474	6.414289188	6.704087318	5.734905659	6.037736564
metab_1122	3-Oxohexanoylcarnitine	pos	-	-	-	-	Lipids and lipid-like molecules	Fatty Acyls	Fatty acid esters	5.541103664	5.331082506	5.053814037	6.734026944	6.399759582	5.881843937	5.426425599	5.419298275	5.3885574	5.419294653	5.186637495	5.398641402	5.257854373	5.299064173	5.365378518	5.29975416	5.47573862	5.267137381
metab_1124	N-Acetylmuramate	pos	Carbohydrates	Monosaccharides	Metabolism;Metabolism;Metabolism	Global and overview maps;Carbohydrate metabolism;Global and overview maps	Organic oxygen compounds	Organooxygen compounds	Carbohydrates and carbohydrate conjugates	5.529068756	5.518001815	5.10056456	5.65838655	5.063115698	5.211374894	4.916056104	4.602265219	4.959360554	4.816321492	4.81456345	5.045506065	5.000409589	5.089041337	5.030675431	5.249519057	5.486170343	5.297058829
metab_1131	Pro Lys Tyr	pos	-	-	-	-	-	-	-	6.143653921	6.183204478	5.624073763	6.307336949	6.42833393	6.206059894	6.082490311	5.810862402	5.862913182	6.06714842	5.816459734	5.789000192	5.637015899	5.415845848	5.375913634	5.505269751	5.262653361	5.661782198
metab_1135	(22S)-Acetoxy-3Alpha,15Alpha-Dihydroxylanosta-7,9(11),24-Trien-26-Oic Acid	pos	-	-	-	-	Lipids and lipid-like molecules	Prenol lipids	Triterpenoids	5.453810962	5.555674551	5.166331799	5.397917793	5.394557317	5.279603286	4.878939049	4.844048112	4.713957279	4.974767237	4.729651016	4.548632585	4.323540761	4.260065939	4.551332191	4.454571851	4.604769525	4.813149558
metab_1137	Seryltryptophan	pos	-	-	-	-	Organic acids and derivatives	Carboxylic acids and derivatives	Amino acids, peptides, and analogues	5.533264941	5.050653984	4.768063702	4.885365977	4.919048953	4.585650283	5.202286921	4.741029151	4.795208488	5.773943587	4.961977093	5.370194386	4.944765351	4.658327545	5.020052526	4.967642101	5.079154703	5.091508994
metab_1140	5-Mapdb	pos	-	-	-	-	-	-	-	5.280244606	5.428578766	5.231622127	5.4331646	5.250909942	5.251884595	5.228831463	5.206449633	5.195073663	5.09758217	5.297515308	5.309790024	5.391534371	5.438880929	5.451426575	5.441444421	5.484587265	5.44813507
metab_1146	N-[2-Oxo-2-(4-Pyridin-2-Ylpiperazin-1-Yl)Ethyl]-4-(Trifluoromethoxy)Benzamide	pos	-	-	-	-	-	-	-	4.435438926	4.663441229	4.771189067	5.327480191	4.881508366	4.64255988	3.990984102	3.978720273	3.980363896	3.998069421	4.020910817	4.020887252	4.044266625	4.031526266	4.030023914	4.038798228	4.043917912	4.066802188
metab_1147	Oleuropein	pos	-	-	-	-	Lipids and lipid-like molecules	Prenol lipids	Sesquiterpenoids	5.059949187	5.623096427	5.419965613	5.791331829	5.62164975	5.152700541	3.433846131	3.421585612	3.423228786	3.440929578	4.070758762	3.555056636	3.636302026	3.474377991	3.472876004	3.481648204	3.486766675	3.509645698
metab_1151	Deoxyadenosine	pos	Nucleic acids	Nucleosides	Metabolism;Environmental Information Processing;Metabolism;Metabolism	Global and overview maps;Membrane transport;Global and overview maps;Nucleotide metabolism	Nucleosides, nucleotides, and analogues	Purine nucleosides	Purine 2''-deoxyribonucleosides	4.835287624	4.483058447	4.570081575	4.687518173	4.931545487	4.880097278	4.582611421	4.546419494	4.62967774	4.72569221	4.606110039	4.738464487	4.352397731	4.522953397	4.278129884	4.499016035	4.376768767	4.438119697
metab_1157	Dioxolane Guanosine	pos	-	-	-	-	Organoheterocyclic compounds	Imidazopyrimidines	Purines and purine derivatives	4.567399277	4.578917281	4.620907095	3.421518465	4.115190808	4.039045735	4.517946072	4.685587818	4.233124414	4.769497308	4.565316715	4.728704532	4.977415083	5.213227344	5.466641104	5.328577192	5.402649921	4.907156216
metab_1158	Tyr-Pro	pos	-	-	-	-	Organic acids and derivatives	Carboxylic acids and derivatives	Amino acids, peptides, and analogues	4.39078436	4.961239631	5.23667387	4.39287809	4.037754306	4.484807464	4.450654751	4.02999878	4.165354838	4.112517273	4.2484085	4.313578007	4.843995736	4.274288847	3.967483876	3.673214025	3.944991395	4.204279195
metab_1159	N4-Acetylcytidine	pos	-	-	-	-	Nucleosides, nucleotides, and analogues	Pyrimidine nucleosides	Not Available	4.273126022	4.281391769	4.599046207	4.245120175	4.446832439	4.303870058	4.701806717	4.634417854	4.787048317	4.615579463	4.625544382	4.722769594	4.783596533	4.783193141	4.71342057	4.844152457	5.237121526	5.054013918
metab_1162	Sialosyl-Tn Saccharide	pos	-	-	-	-	Benzenoids	Naphthalenes	Naphthoquinones	5.744169206	5.566554069	5.568786303	5.765220518	5.866984491	5.830744451	5.405692728	5.48132944	5.403736052	5.57921148	5.445945454	5.602865625	5.306788238	5.433798513	5.229404411	5.37891397	4.959013226	5.285170401
metab_1163	N,N-Dimethylguanosine	pos	-	-	-	-	-	-	-	4.954004868	5.125800438	4.936772296	4.965631439	5.009538504	4.955608391	4.76267938	4.325491979	4.581558356	4.560468195	4.754492553	5.041006397	4.854358386	4.748659538	4.960653186	4.821708881	5.007686006	5.022435857
metab_1166	Glycyl-Leucine	pos	-	-	-	-	Organic acids and derivatives	Carboxylic acids and derivatives	Amino acids, peptides, and analogues	4.526357167	5.097138403	4.802568565	4.312041896	3.992753993	4.289273659	3.874735536	3.794359192	2.789536832	3.963289815	3.83499593	3.911665398	4.224442177	3.611291028	3.274524068	2.847888103	2.853001027	3.292994678
metab_1173	Pc(4:0/0:0)	pos	-	-	-	-	-	-	-	5.904918902	5.208185133	5.711064589	5.448292753	6.057605608	5.845015047	6.270611633	6.265427203	6.064547585	6.275797627	6.059307747	6.248837982	6.137321713	6.129653981	6.25371216	6.199179968	6.296776323	6.307312391
metab_1174	P-O-Desmethyl Verapamil	pos	-	-	-	-	Benzenoids	Benzene and substituted derivatives	Phenylbutylamines	5.997338488	5.704778382	5.62713982	5.662614749	5.897553311	6.007816851	5.851492298	5.683734011	5.749126623	6.003178137	5.756825026	5.829246539	5.725186507	5.334468418	5.568004687	5.56600603	5.399771348	5.736320775
metab_1176	Dolasetron	pos	-	-	-	-	Organoheterocyclic compounds	Indoles and derivatives	Indolecarboxylic acids and derivatives	4.759457176	5.307030607	4.954993058	5.12815846	5.029850527	4.193385544	4.029516855	3.431913262	4.550831823	4.126059293	4.253029274	4.418315681	4.828047057	4.668586884	5.132529542	4.931101594	4.769134185	4.939200842
metab_1181	Glutamylisoleucine	pos	-	-	-	-	Organic acids and derivatives	Carboxylic acids and derivatives	Amino acids, peptides, and analogues	4.999099577	5.03782891	4.844242468	4.862203063	4.885512336	4.742007568	4.485607431	4.357654276	3.630115576	4.356884286	4.167700164	4.6115322	4.531490853	4.276365153	4.079873744	3.813344347	3.826581146	3.716543698
metab_1188	Gamma-Glu-Leu	pos	-	-	-	-	Organic acids and derivatives	Carboxylic acids and derivatives	Amino acids, peptides, and analogues	5.220305902	5.270019495	5.095716694	5.108814973	5.107581466	5.027312502	4.674736865	4.649346759	3.961737123	4.598491204	4.473450545	4.878573415	4.763403188	4.548545016	4.48460125	4.172845481	4.025290868	4.202382321
metab_1194	4-Hydroxyhexanoycarnitine	pos	-	-	-	-	Lipids and lipid-like molecules	Fatty Acyls	Fatty acid esters	6.140047243	5.923585441	5.814967562	6.740824775	6.427861744	6.169679357	5.782978134	5.816711491	5.752845777	5.822634314	5.759551456	5.772634488	5.837180373	5.767998512	5.779062816	5.713675284	5.960743196	5.87672296
metab_1197	Galactaric Acid	pos	-	-	Metabolism;Metabolism	Global and overview maps;Carbohydrate metabolism	Organic oxygen compounds	Organooxygen compounds	Carbohydrates and carbohydrate conjugates	5.090365988	4.834411398	5.024778183	4.649841707	5.192200228	5.265698087	5.358226692	5.304180779	5.255263627	5.244888261	5.399289148	5.440243339	5.32521419	5.430783436	5.262524619	5.371833995	5.430590352	5.379614924
metab_1199	Succinyladenosine	pos	-	-	-	-	Nucleosides, nucleotides, and analogues	Purine nucleosides	Not Available	5.680223803	5.21497001	5.526763112	5.057373755	5.803077347	5.870409424	5.9631465	5.908740059	5.83610892	5.824022314	5.956010859	5.97794807	5.814163691	5.981724235	5.71522014	5.89038541	5.908912404	5.873668171
metab_1201	2-Hydroxybenzonitrile	pos	-	-	-	-	-	-	-	4.701804282	4.548695764	4.56208348	4.564852792	4.494242627	4.394895707	4.545001689	4.757813957	4.595754116	4.594559877	4.49098533	4.646155515	4.575067347	4.61508649	4.472096822	4.644859121	4.521546509	4.556087485
metab_1202	Asp Leu	pos	-	-	-	-	-	-	-	4.764562954	4.872427816	5.08977874	4.117272174	4.175569054	4.641024258	4.072112256	4.398597007	3.798810518	4.582338855	4.164035049	4.668581365	4.554625835	4.336877337	4.354121776	3.857241881	4.171261116	4.463567966
metab_1205	Isoleucyl-Prolyl-Proline	pos	-	-	-	-	Organic acids and derivatives	Carboxylic acids and derivatives	Amino acids, peptides, and analogues	4.758033304	5.627709433	5.45006709	5.097883631	4.806747115	5.229587679	4.860222088	4.719522039	4.06355771	4.751863313	4.44863416	4.697464643	4.942576333	3.606436134	3.712101339	3.613706982	3.741974807	4.39926283
metab_1207	Bruceine D	pos	-	-	-	-	Lipids and lipid-like molecules	Prenol lipids	Terpene lactones	3.495717639	4.10422842	3.615693938	4.869765687	4.212741689	3.992208857	3.480207959	3.467946977	3.469590213	3.487291668	3.510128054	3.510104494	3.533479003	3.520741263	3.519239224	3.528011721	3.533130361	3.55601012
metab_1212	1-Phenoxy-2-Propanol	pos	-	-	-	-	-	-	-	3.599492456	3.647592488	3.48017369	3.396333431	3.249235381	3.579469059	3.85474433	3.978781201	4.079256987	3.849765449	4.032042797	4.255942932	4.314572166	4.28557125	4.299406395	4.538489259	4.371882393	4.47636165
metab_1214	(S,E)-Zearalenone	pos	-	-	-	-	Phenylpropanoids and polyketides	Macrolides and analogues	Zearalenones	4.461934681	5.350855828	5.166369189	5.094212617	4.924231293	4.067201265	5.135248214	4.326154977	5.400362198	5.808083474	4.815545084	5.0763201	6.065284572	5.058561896	4.998947015	6.30092712	5.07727723	5.97898775
metab_1217	Hydroxyphenylacetylglycine	pos	-	-	Metabolism	Amino acid metabolism	Organic acids and derivatives	Carboxylic acids and derivatives	Amino acids, peptides, and analogues	5.550165686	5.317409891	5.166220325	5.290921236	5.162523731	5.120358704	4.659562959	4.567488013	4.630991434	4.672671231	4.791763572	5.142279694	4.74847743	4.560607816	4.691768957	4.734312384	4.694510576	4.746357798
metab_1221	3-(1-Benzyltriazol-4-Yl)-5-Phenyl-1,2,4-Oxadiazole	pos	-	-	-	-	-	-	-	3.106098403	3.889968963	4.105797893	3.034044278	2.916181133	3.663641242	3.696845303	4.354709436	4.488410664	3.977011942	3.845893605	2.925031753	5.099839116	3.827242815	4.179986287	2.942923546	3.662988765	3.769551072
metab_1222	Folinic Acid	pos	-	-	Metabolism;Metabolism	Global and overview maps;Metabolism of cofactors and vitamins	Organoheterocyclic compounds	Pteridines and derivatives	Pterins and derivatives	3.342222131	3.306472494	3.26135803	3.270217601	4.224466076	4.204102554	4.535484312	5.000755238	4.379189329	4.923460785	4.633745282	4.278446478	4.978031732	4.841540095	4.963104313	4.755958838	4.96565993	5.106296844
metab_1226	Ephedrine	pos	-	-	Metabolism	Global and overview maps	Benzenoids	Benzene and substituted derivatives	Phenylpropanes	4.942604006	3.835341529	4.981072896	2.531061108	4.856304332	4.825849417	2.327295755	2.315089201	2.386103699	2.334348709	5.092855373	4.892227799	2.427526002	2.367659638	2.366163601	2.444739252	2.380000017	2.402793362
metab_1227	Alpha-Methyltryptamine	pos	-	-	-	-	Organoheterocyclic compounds	Indoles and derivatives	Indoles	5.403632389	4.103424679	5.439431842	3.038500366	5.324881269	5.276586613	2.445781395	2.272154151	2.273789179	2.291404137	5.554800635	5.335535688	2.949623625	2.32469956	2.323204194	2.97465043	2.73386427	3.028375169
metab_1229	Leucylproline	pos	-	-	-	-	Organic acids and derivatives	Carboxylic acids and derivatives	Amino acids, peptides, and analogues	5.463617797	6.009730527	6.378989354	5.562707963	5.466072199	5.869234787	5.539424036	5.480896479	4.84518036	5.463244405	5.482348975	5.665014252	5.760735143	5.486717867	5.42027762	5.31283636	5.233279954	5.441868593
metab_1236	N-Acetylserotonin	pos	-	-	Metabolism;Metabolism	Global and overview maps;Amino acid metabolism	Organoheterocyclic compounds	Indoles and derivatives	Hydroxyindoles	4.664268547	3.392315328	4.682900708	2.497524059	4.582490518	4.534243022	2.856291238	2.497750901	2.499389481	2.829374821	4.825883886	4.684071715	3.593323084	2.550404023	2.951746246	2.557656347	3.041648039	3.584688083
metab_1240	(3-Hydroxy-7-Azaspiro[3.5]Nonan-7-Yl)-(3-Methylfuran-2-Yl)Methanone	pos	-	-	-	-	-	-	-	5.040321937	5.159958572	4.808846432	4.86920942	4.992458053	4.930833573	3.809285259	3.847444834	3.844207743	3.821078513	4.725700358	4.809812329	4.09989917	4.141008541	4.010727398	3.976497979	3.95995899	4.118013904
metab_1248	N-(5-Acetamidopentyl)Acetamide	pos	-	-	-	-	-	-	-	3.532656655	3.594609566	3.548510923	3.138739412	3.172253468	3.51598074	3.90162093	3.710803151	3.423088369	3.660805504	3.892813465	3.818579891	4.199517156	4.262964299	4.221680259	4.167088947	4.414694376	4.082236123
metab_1259	Beta-Tyrosine	pos	-	-	Metabolism	Amino acid metabolism	Organic acids and derivatives	Carboxylic acids and derivatives	Amino acids, peptides, and analogues	4.44040181	4.61160481	4.466275744	4.178299375	4.718992069	4.541708221	4.177837522	4.177662035	4.343882688	4.456633216	4.471899084	4.522059746	4.337274936	4.326456361	4.408736763	4.526799663	4.377790861	4.526655888
metab_1260	Bidisomide	pos	-	-	-	-	Benzenoids	Benzene and substituted derivatives	Phenylacetamides	1.821427526	1.829570168	3.235593884	1.793856357	1.826874737	2.322652677	5.61157015	5.340252451	5.159049662	1.813127215	1.835628523	1.8356053	2.213747818	1.846091817	2.254258404	1.853261643	2.625126702	2.584270475
metab_1270	1-O-E-Cinnamoyl-(6-Arabinosylglucose)	pos	-	-	-	-	Phenylpropanoids and polyketides	Cinnamic acids and derivatives	Cinnamic acid esters	4.643736295	5.128837011	3.641346773	5.6354178	5.240120382	4.018349073	3.876312336	3.439646794	3.984831877	3.880263766	3.948909622	3.546888394	4.107008227	4.422743842	3.841327724	4.261806881	3.750915985	4.194098289
metab_1283	Candicine	pos	-	-	-	-	Benzenoids	Benzene and substituted derivatives	Phenethylamines	6.685477518	6.466337245	6.485445479	6.679868216	6.796128561	6.634950437	6.474393063	6.570918998	6.492084115	6.523953131	6.704107023	6.684881671	6.450947983	6.652282258	6.622850202	6.630552869	6.41558731	6.474976408
metab_1291	3-Hydroxyhept-4-Enoylcarnitine	pos	-	-	-	-	Lipids and lipid-like molecules	Fatty Acyls	Fatty acid esters	6.098964134	5.904951984	5.768658795	6.623128529	6.341197063	5.994076215	6.036520349	5.990573558	5.969512673	6.098045873	5.75273161	5.680789828	5.729686727	5.667699376	5.780458113	5.75102343	5.827487022	5.655865427
metab_1295	Didemethylcitalopram	pos	-	-	Metabolism	Xenobiotics biodegradation and metabolism	Benzenoids	Benzene and substituted derivatives	Phenylbutylamines	4.796351286	4.483726571	4.153190576	4.547136961	4.505892913	4.676326582	3.976789563	4.490832465	4.188895368	3.766097476	4.478810883	4.190937328	4.088497809	4.51627313	4.224711194	4.144346333	4.003635507	4.257253116
metab_1301	Gln Met Asp	pos	-	-	-	-	-	-	-	5.473073501	5.596643142	5.110373864	5.721041928	5.426621971	5.200315963	4.42059597	4.390852531	4.785337654	4.571487096	4.364274508	4.098771443	4.188388162	4.480310393	4.552778348	4.471661894	4.202240362	4.074670528
metab_1309	Kainic Acid	pos	-	-	-	-	Organic acids and derivatives	Carboxylic acids and derivatives	Amino acids, peptides, and analogues	4.773413499	4.60710315	4.59138464	4.549796115	4.725860667	4.5702524	4.319883901	4.443360528	4.334089123	4.317787446	4.606099011	4.621827818	4.360152488	4.363510403	4.36078239	4.42517064	4.39791522	4.311895584
metab_1320	N-Acetylmuramoyl-Ala	pos	-	-	-	-	Organic oxygen compounds	Organooxygen compounds	Carbohydrates and carbohydrate conjugates	4.415301268	4.831037299	4.858675552	5.137405131	5.121313374	4.887401685	3.390199053	3.922794483	3.782545087	3.87164305	4.14819253	3.934120296	3.359503495	3.73455045	3.854032832	3.693191378	3.359154903	3.382031444
metab_1323	4A-Carbinolamine Tetrahydrobiopterin	pos	-	-	Metabolism;Metabolism	Global and overview maps;Metabolism of cofactors and vitamins	Organoheterocyclic compounds	Pteridines and derivatives	Pterins and derivatives	3.967465671	4.568210178	4.782707013	4.332034041	3.596091877	4.267468546	3.474252086	3.096586478	3.449234537	3.649825615	3.058898966	3.332592938	1.504711004	1.492373769	1.490919713	1.499414233	1.504373173	1.526560977
metab_1330	Isopetasoside	pos	-	-	-	-	Lipids and lipid-like molecules	Prenol lipids	Terpene glycosides	4.072698316	4.281958232	4.99018842	3.551955855	4.204452161	4.694685379	7.21222487	6.976453235	6.759019749	5.011358194	5.043101891	4.749414638	5.23072316	5.098405544	5.369618987	5.127561271	5.141667086	5.143869174
metab_1332	3-Methyl-1-Phenyl-1H-Pyrazol-5-Amine	pos	-	-	-	-	-	-	-	4.945311592	5.128477381	4.74071633	4.40954295	4.82979159	4.269027129	0.089281786	0.069743219	0.069987483	0.072669168	4.765886048	4.31981375	0.080116003	0.077995599	0.077748963	0.079199532	0.080057274	0.083995501
metab_1342	Indol-2-One	pos	-	-	-	-	Organoheterocyclic compounds	Indoles and derivatives	Not Available	4.918698404	4.881774738	4.629200949	4.812234268	4.944984161	4.740621344	5.013862101	4.942558612	5.060088521	5.083823087	4.772519326	4.781352972	4.629713425	4.90230642	4.831343565	5.016495978	4.732409064	4.762021136
metab_1343	2-Naphthylamine	pos	-	-	-	-	Benzenoids	Naphthalenes	Not Available	4.144180371	4.556300014	4.695760625	3.947118774	3.693557247	4.263381191	4.149236965	4.014516416	3.094432504	4.091221662	4.164796231	4.075503157	4.890331733	3.918594404	3.607719322	3.769361499	3.939634096	3.994096525
metab_1345	Trans-3-Indoleacrylic Acid	pos	-	-	-	-	Organoheterocyclic compounds	Indoles and derivatives	Indoles	5.770302626	6.14598123	6.30655167	5.609270819	5.311704736	5.906627608	5.767376023	5.676329763	4.864484131	5.715974966	5.863271061	5.699704286	6.43296384	5.558646033	5.270753425	5.437175638	5.59044154	5.651971035
metab_1346	L-Tryptophan	pos	Peptides	Amino acids	Metabolism;Organismal Systems;Human Diseases;Metabolism;Metabolism;Metabolism;Organismal Systems;Metabolism;Metabolism;Genetic Information Processing;Organismal Systems;Metabolism;Human Diseases	Global and overview maps;Digestive system;Infectious disease: parasitic;Amino acid metabolism;Global and overview maps;Global and overview maps;Digestive system;Amino acid metabolism;Global and overview maps;Translation;Nervous system;Amino acid metabolism;Cancer: overview	Organoheterocyclic compounds	Indoles and derivatives	Indolyl carboxylic acids and derivatives	5.549067012	5.967263397	6.099185302	5.402556688	5.064770189	5.677201854	5.563469907	5.438489274	4.475399682	5.505663781	5.631041655	5.477718571	6.243286768	5.333183958	4.982019744	5.193048505	5.327069715	5.436718197
metab_1348	Mometasone	pos	-	-	-	-	Lipids and lipid-like molecules	Steroids and steroid derivatives	Pregnane steroids	4.80053236	4.931048658	4.37226985	5.181689057	4.985334644	4.704854727	3.800172644	3.636521571	4.248859568	3.980145334	3.75919237	3.677461008	2.490637333	3.916552982	3.854966209	3.799385331	3.691089011	3.661506072
metab_1357	Resorcinol	pos	-	-	-	-	Benzenoids	Phenols	Benzenediols	4.119863575	4.179222567	4.097579365	4.281790706	4.213087512	4.143860328	4.685567827	4.708036521	4.867097415	4.884729515	4.582102408	4.783753382	4.677723954	4.935062683	4.910050586	4.977607244	4.917949278	4.958975379
metab_1359	4-Hydroxybenzoic Acid	pos	-	-	Metabolism;Metabolism;Metabolism;Metabolism	Global and overview maps;Metabolism of cofactors and vitamins;Metabolism of cofactors and vitamins;Global and overview maps	Benzenoids	Benzene and substituted derivatives	Benzoic acids and derivatives	3.689044843	3.525566077	3.434901553	3.680287609	3.588255562	3.560829516	4.731251937	4.718261967	4.961279151	4.927331516	4.478910145	4.74719206	4.685761576	4.963462337	4.902940426	4.989022698	4.915577292	4.989785313
metab_1360	2-Hydroxyhippuric Acid	pos	-	-	-	-	Benzenoids	Benzene and substituted derivatives	Benzoic acids and derivatives	4.947392675	4.800281852	5.078471809	5.20047336	4.886800689	4.618200721	6.521903571	6.454488284	6.736647289	6.697565527	6.24207667	6.493998051	6.462927445	6.739012138	6.674258316	6.780201928	6.725289201	6.767717817
metab_1361	2,3-Quinolinedicarboxylic Acid	pos	-	-	-	-	-	-	-	4.891331377	4.953048418	4.315478024	5.084676579	5.217264259	4.655032069	4.893043917	4.86050787	5.092988656	5.103310094	4.412587497	4.878481612	4.915233204	5.309687402	5.353441307	5.357166426	5.4008071	5.446705379
metab_1363	Isopropyl Beta-D-Glucoside	pos	-	-	-	-	Organic oxygen compounds	Organooxygen compounds	Carbohydrates and carbohydrate conjugates	5.367504515	5.20372014	5.297869377	5.278702926	5.480893672	5.416401178	5.313397688	5.38874831	5.423062697	5.39947351	5.696798988	5.549320829	5.419562053	5.69291186	5.632254782	5.517483022	5.435350894	5.338344974
metab_1364	Triacsin C	pos	-	-	-	-	Organic nitrogen compounds	Organonitrogen compounds	Not Available	4.851021349	4.759802558	4.887961004	4.758728317	4.98328939	4.983052371	4.878709583	4.891184624	4.917192718	4.942690752	5.150913342	5.043851431	4.938248873	5.212642615	5.234737523	4.937453647	4.823754524	4.870101382
metab_1368	Virginiamycin M1	pos	-	-	-	-	Phenylpropanoids and polyketides	Macrolide lactams	Not Available	4.530133764	4.924403476	4.900275489	5.111116316	5.263794324	6.282583667	4.984331207	3.494167987	3.38831025	4.424817295	4.002221329	4.35260272	3.452194891	3.921131339	4.566866891	3.885799402	3.45184627	4.28262713
metab_1371	Val Leu	pos	-	-	-	-	-	-	-	5.720491941	5.749493998	5.373848765	5.171442087	4.904747141	5.473061949	4.669398414	4.55975526	2.806181009	4.537296251	4.29182113	4.605372284	4.539100862	4.022771298	4.231256749	2.864535619	3.395467253	3.853519434
metab_1373	4-Ethynylaniline	pos	-	-	-	-	-	-	-	5.04985653	5.028261852	4.994662672	5.121323499	5.05734996	5.138997697	5.073609847	5.033583273	5.124080649	5.066628397	5.159261099	5.201531475	5.13296877	5.156823439	5.215090267	5.159661371	5.162670728	5.196110628
metab_1374	Isoindoline	pos	-	-	-	-	Organoheterocyclic compounds	Isoindoles and derivatives	Isoindoles	5.654074368	5.647778885	5.567464414	5.70140576	5.677141998	5.726532794	5.679624872	5.684735453	5.713574877	5.680197576	5.765600803	5.813399045	5.752956711	5.785277914	5.816891436	5.773908	5.762887589	5.77154903
metab_1379	(3-Aminopropyl)(N-Butyl)Phosphinic Acid	pos	-	-	-	-	Organophosphorus compounds	Not Available	Not Available	4.618725221	4.60752839	4.51290812	4.562700752	4.544197785	4.667617675	4.506138544	4.474541664	4.650611837	4.570414027	4.766673325	4.642552528	4.659437266	4.70326053	4.764556919	4.652566791	4.690753209	4.462169747
metab_1395	Comfrey	pos	-	-	-	-	Alkaloids and derivatives	Not Available	Not Available	5.001251006	4.596533486	4.497585087	4.688371383	4.962061318	4.44913218	4.526216207	4.424997974	4.368839114	4.596156376	3.72437866	3.492310137	3.515684352	3.800378197	3.530343068	3.7065614	3.515335714	3.719627243
metab_1398	6-Acetyl-2,3-Dihydro-2-(Hydroxymethyl)-4(1H)-Pyridinone	pos	-	-	-	-	Organoheterocyclic compounds	Pyridines and derivatives	Hydropyridines	3.246495498	3.063912483	2.780342338	3.2636395	3.262685305	2.881871975	3.861105909	3.815625562	4.108779261	4.002390823	3.887167874	4.027539968	3.793719065	4.161815425	4.077080308	4.223675914	4.26331521	4.201814398
metab_1407	Tranexamic Acid	pos	-	-	-	-	Organic acids and derivatives	Carboxylic acids and derivatives	Amino acids, peptides, and analogues	3.95696067	3.968614656	3.518160237	3.235767286	3.442355373	3.97885555	2.77128371	3.674771069	2.760680612	3.393600524	4.188256756	3.975029565	4.108757666	3.873385431	3.850274959	3.809658094	3.987093939	4.013650078
metab_1414	Osmaronin	pos	-	-	-	-	Lipids and lipid-like molecules	Fatty Acyls	Fatty acyl glycosides	4.883130013	4.768110134	4.705729584	4.367942263	4.881775318	4.791421369	4.613668208	4.334265054	4.565151056	4.492702832	4.745595107	4.757049289	4.585642965	4.740225865	4.71167456	4.768071589	4.725952884	4.713983308
metab_1417	17-O-Deacetylvindoline	pos	-	-	Metabolism	Global and overview maps	Alkaloids and derivatives	Plumeran-type alkaloids	Not Available	6.417259702	6.395510281	6.137259003	6.401873819	6.4455621	6.084372432	5.91405706	5.853837953	5.811211275	5.89936738	5.689850901	5.758169921	5.585465967	5.678462554	5.564468479	5.644313326	5.515539791	5.667671797
metab_1428	Chrysogine	pos	-	-	-	-	-	-	-	2.743374843	2.751626242	2.706572555	2.715419688	2.748895039	2.72320021	4.33048472	4.232432527	4.308378585	2.734961523	2.757764185	2.75774066	3.527636999	3.159612317	3.464531989	3.474942858	3.800862449	3.7257655
metab_1433	2,3-Methylene Suberic Acid	pos	-	-	-	-	Lipids and lipid-like molecules	Fatty Acyls	Fatty acids and conjugates	4.722321332	4.715001655	4.591808459	4.530621371	4.452873371	4.537425757	4.391161473	4.291238074	4.379243775	4.391462081	4.482842187	4.496196	4.256696095	4.392176422	4.258496129	4.395843401	4.301864359	4.294770596
metab_1440	Indolepyruvate	pos	-	-	Metabolism;Metabolism	Global and overview maps;Amino acid metabolism	Organoheterocyclic compounds	Indoles and derivatives	Indolyl carboxylic acids and derivatives	5.118734572	4.881959852	4.840269358	4.61482302	4.889070081	4.90281989	4.537145034	4.498833613	4.494442053	4.642823378	4.819727554	4.880666515	4.822092371	4.830131451	4.866040583	4.849603389	4.819275852	4.848219331
metab_1448	Ascorbalamic Acid	pos	-	-	-	-	Organic acids and derivatives	Carboxylic acids and derivatives	Amino acids, peptides, and analogues	6.439651017	6.323263858	6.11320473	6.397162223	6.561649717	6.298853545	6.01970537	6.024290257	5.861299394	6.105182156	5.931169307	6.016539127	5.673321804	5.872947834	5.750307738	5.793920646	5.645388006	5.720052703
metab_1449	N6-Threonylcarbamoyladenosine	pos	-	-	-	-	-	-	-	6.953992125	6.839723355	6.631286223	6.91853027	7.055200263	6.795374879	6.540253261	6.518367415	6.368817037	6.608191007	6.433769172	6.513928751	6.179577319	6.397504538	6.269116585	6.298970541	6.15034018	6.215787818
metab_1452	4-Amino-1-[(2R,5R)-5-(Hydroxymethyl)-4-Sulfanyloxolan-2-Yl]Pyrimidin-2-One	pos	-	-	-	-	Nucleosides, nucleotides, and analogues	Pyrimidine nucleosides	Pyrimidine 2'',3''-dideoxyribonucleosides	4.032286519	3.694748109	3.696405057	3.090310087	4.115844951	3.831401118	4.324059693	4.673285922	4.625131797	4.702367808	4.160094824	4.287886773	4.432389686	4.412055119	4.457139634	4.483221482	4.667221523	4.378243007
metab_1457	Lys Met Arg	pos	-	-	-	-	-	-	-	3.612866172	2.91504361	1.4318231	1.440362718	1.472727777	3.071120424	7.774471659	7.352464171	7.128066522	4.843151655	4.094910116	3.642858709	4.879733786	5.153025762	4.592469789	4.151548708	5.128439071	5.257741219
metab_1462	Betavulgaroside Ii	pos	-	-	-	-	Lipids and lipid-like molecules	Prenol lipids	Triterpenoids	5.490879981	5.320446917	5.647327456	6.287872828	6.358181743	6.792108209	4.914920209	3.780115322	3.699428542	4.709730495	3.739971778	3.959720909	3.763325615	3.750586319	3.749084094	3.757857671	3.762976931	3.785859374
metab_1463	Nodularin	pos	-	-	-	-	Organic acids and derivatives	Carboxylic acids and derivatives	Amino acids, peptides, and analogues	5.928315639	5.110027925	5.173268053	6.332230244	6.239059975	5.575250734	5.225046837	5.448428421	5.218174516	5.535673141	5.246674575	5.384620031	5.018311385	5.253134825	5.230620183	5.024747379	4.876799943	5.147528649
metab_1464	Caproic Acid	pos	Organic acids;Lipids	Carboxylic acids;Fatty acids	-	-	Lipids and lipid-like molecules	Fatty Acyls	Fatty acids and conjugates	4.24195088	4.029246141	3.889096619	3.764158618	4.035057985	4.101588804	3.603197941	3.679134926	3.600654084	3.777665702	4.061932433	4.090123772	3.764448283	3.846494264	3.852815154	3.784158994	3.884015334	3.855732408
metab_1469	Aminocaproic Acid	pos	-	-	Metabolism	Global and overview maps	Lipids and lipid-like molecules	Fatty Acyls	Fatty acids and conjugates	5.629052137	5.666201975	5.542996637	5.614725241	5.576784531	5.572936973	5.508604831	5.496549378	5.444289536	5.505551117	5.573680598	5.640869101	5.680454217	5.710052184	5.731535818	5.681309953	5.714284671	5.673970425
metab_1474	N2-Succinyl-L-Ornithine	pos	-	-	Metabolism;Metabolism	Global and overview maps;Amino acid metabolism	Organic acids and derivatives	Carboxylic acids and derivatives	Amino acids, peptides, and analogues	4.517237927	4.59592703	4.406770081	4.122705706	4.259895246	3.990487624	4.99217715	4.754341766	5.064080643	5.0277158	4.303624141	4.223968323	4.143435875	4.407129564	4.124798014	4.555093822	4.497571891	4.322648373
metab_1480	2-Methylhippuric Acid	pos	-	-	-	-	Benzenoids	Benzene and substituted derivatives	Benzoic acids and derivatives	4.10480732	4.67273346	4.342719528	4.404340047	4.592556849	4.482555086	4.024794582	4.193140109	4.859820721	4.319474659	4.178998975	4.235973381	4.606562643	4.442012667	4.586300929	4.311990281	4.378082096	4.328051025
metab_1484	Leu Leu	pos	-	-	-	-	-	-	-	6.077154581	6.268263025	5.779743852	5.578839092	5.354970479	5.781421234	4.93717468	4.799488754	3.378058456	4.937428569	4.641094901	5.056246256	4.480595315	4.379199331	4.344628296	3.935169023	3.965268119	4.134319117
metab_1490	Hydroxyprolyl-Valine	pos	-	-	-	-	Organic acids and derivatives	Carboxylic acids and derivatives	Amino acids, peptides, and analogues	4.381304295	4.261896593	4.023341103	4.629995519	4.500377627	4.170080013	3.87046415	3.920709271	3.822589517	4.030669279	3.800844937	3.780061946	3.917908078	3.796296202	3.648665472	3.750630312	3.672444485	3.688592857
metab_1493	5(6)-Epoxy Prostaglandin E1	pos	-;Lipids	-;Eicosanoids	-	-	Lipids and lipid-like molecules	Fatty Acyls	Eicosanoids	3.033445145	3.041703747	2.996609006	3.005464541	3.038970174	3.013252311	4.794530483	4.740721588	4.359076092	3.025024337	3.047846961	3.047823415	4.096828109	3.802256792	3.056952839	3.065720344	4.201390143	5.159472714
metab_1494	3A,4B,12A-Trihydroxy-5B-Cholanoic Acid	pos	-	-	-	-	Lipids and lipid-like molecules	Steroids and steroid derivatives	Bile acids, alcohols and derivatives	6.359352648	6.307640645	6.110668124	6.859903032	6.581373734	6.153579384	6.202582557	6.087870429	5.986703454	6.063194823	5.86394716	5.873118242	5.742204119	5.864323909	5.792610898	5.818363614	5.776362165	5.744876731
metab_1500	Peg N7	pos	-	-	-	-	-	-	-	4.873149083	4.86441914	4.626554039	4.690153236	4.742865361	4.63042429	4.691994767	4.652811117	4.668951488	4.627299731	4.577527508	4.795758456	4.785864056	4.783852778	4.828584055	4.724305265	4.805618753	4.701193947
metab_1506	(3E)-Glutaconylcarnitin	pos	-	-	-	-	Lipids and lipid-like molecules	Fatty Acyls	Fatty acid esters	5.191691147	4.782174447	4.813894617	4.642810543	5.351478226	5.231333443	4.991385841	4.931798638	4.608353386	4.562777765	4.765109339	5.056591514	4.446222492	4.464873172	4.563778005	4.546859961	4.58982326	4.45636923
metab_1510	(6Z)-Oct-6-Enedioylcarnitine	pos	-	-	-	-	Lipids and lipid-like molecules	Fatty Acyls	Fatty acid esters	6.12645178	6.176321243	6.043188336	5.978280086	6.273583626	6.537048711	6.506410123	6.745069243	7.042350704	6.785832449	5.995972993	6.175830028	6.253120256	6.422584903	6.283439267	6.581534564	6.377160623	6.146111321
metab_1511	Piperdial	pos	-	-	-	-	Organic oxygen compounds	Organooxygen compounds	Alcohols and polyols	3.26993699	5.641657905	5.185510244	5.299710116	5.128973342	4.751738667	0.350711948	0.343959328	4.269088316	4.516144365	4.40318471	2.97159374	4.287735469	4.380525334	4.786183852	4.336125446	4.290602906	4.000509997
metab_1512	Suberoyl-L-Carnitine	pos	-	-	-	-	Organic acids and derivatives	Carboxylic acids and derivatives	Tricarboxylic acids and derivatives	5.039858676	5.046322283	4.666637142	5.488448347	5.485260959	4.952126737	4.303409338	4.180572989	4.114849133	4.409150528	4.669177057	4.566409844	4.454316445	4.103414527	4.193253858	3.924023727	4.627582388	4.323724716
metab_1519	Leu Gly Val	pos	-	-	-	-	-	-	-	3.4718206	4.950623919	5.053364445	2.183013669	1.29189067	0.422820141	0.615108942	0.579776606	0.203596422	0.634010958	0.274272087	2.758794628	0.000902093	0.000876038	0.000873015	0.000890816	0.206042683	0.355616022
metab_1522	Acetaminophen Glucuronide	pos	-	-	-	-	Organic oxygen compounds	Organooxygen compounds	Carbohydrates and carbohydrate conjugates	5.373680158	5.291764827	5.049926315	5.13901156	4.991945298	4.944207908	4.193111792	3.945358278	3.913478558	3.537885194	5.275940822	5.065870791	4.065537293	4.197314054	4.309534068	4.279724981	4.175399637	4.19592428
metab_1532	Dopamine	pos	Peptides;Hormones and transmitters;Hormones and transmitters	Amines;Other hormones;Neurotransmitters	Metabolism;Environmental Information Processing;Cellular Processes;Organismal Systems;Human Diseases;Environmental Information Processing;Organismal Systems;Metabolism;Organismal Systems;Human Diseases;Human Diseases;Human Diseases;Human Diseases;Organismal Systems	Global and overview maps;Signal transduction;Cellular community - eukaryotes;Digestive system;Neurodegenerative disease;Signaling molecules and interaction;Nervous system;Amino acid metabolism;Nervous system;Substance dependence;Substance dependence;Substance dependence;Substance dependence;Endocrine system	Benzenoids	Phenols	Benzenediols	4.4708104	4.201939567	4.483772143	3.862077816	3.967045082	4.212397438	4.063195072	4.053512919	3.836889163	3.970563886	4.162180028	4.190207245	4.089646861	4.15128323	4.001808263	4.057168361	3.988320893	4.02266909
metab_1535	Decoquinate	pos	-	-	-	-	Organoheterocyclic compounds	Quinolines and derivatives	Quinolones and derivatives	3.157221453	3.165481935	3.120376478	3.129234206	3.162747744	3.137023868	5.882058024	5.637592541	5.338618203	3.14879869	3.874201174	3.171602973	4.027537933	4.793381312	3.924808922	3.603258473	4.440308666	4.477570466
metab_1541	7-(4-Hydroxy-3-Methoxyphenyl)-5-Methoxy-1-Phenyl-3-Heptanone	pos	-	-	-	-	Phenylpropanoids and polyketides	Diarylheptanoids	Linear diarylheptanoids	4.462274701	3.884242594	4.440766854	3.667006031	4.686077936	4.717612753	4.624036391	4.498010355	4.783107978	4.647122085	4.832425771	4.959685458	4.974606184	5.426570548	5.24238516	5.124901203	5.056303229	5.017911956
metab_1546	Benzenebutanoic Acid, Alpha-(Acetylamino)-2-Amino-Gamma-Oxo-	pos	-	-	-	-	Organic acids and derivatives	Carboxylic acids and derivatives	Amino acids, peptides, and analogues	5.303639465	5.364431455	5.296582556	5.134435623	5.079354213	4.980282064	5.705064129	5.633927	5.744471933	6.009250028	5.188152337	5.094499329	5.173176664	5.410852195	5.17280986	5.465831369	5.358629921	5.334514002
metab_1547	3-Hydroxyoctanoyl Carnitine	pos	-	-	-	-	Lipids and lipid-like molecules	Fatty Acyls	Fatty acid esters	5.112454257	4.76846635	4.628250303	5.881918461	5.556987355	5.223500317	3.547781659	3.86035668	3.863754194	4.003406016	3.580182492	4.539500389	2.905645977	2.805947251	1.835649299	1.844297575	1.974442234	1.871915663
metab_1551	3,4-Methylenedioxy-Alpha-Pyrrolidinopropiophenone	pos	-	-	-	-	-	-	-	4.427693645	4.710220093	4.600118855	4.021415111	4.272355288	4.546349321	4.210789387	4.25593435	4.005748222	4.22539881	4.300126081	4.398854414	4.378143116	4.719424728	4.534330043	4.383966461	4.359971886	4.33358308
metab_1558	Proscillaridin	pos	Steroids;-	24-Carbon atoms;-	-	-	Lipids and lipid-like molecules	Steroids and steroid derivatives	Steroid lactones	5.979926611	5.860030177	5.682149856	5.970569147	6.116154259	5.854012603	5.821116221	5.772954915	5.579999294	5.799961242	5.509745651	5.555924468	5.305897087	5.388557561	5.321916081	5.395490149	5.243407181	5.380944737
metab_1565	Manumycin A	pos	-	-	-	-	Organic oxygen compounds	Organooxygen compounds	Carbonyl compounds	3.051312154	3.925030037	3.88215836	4.074064431	4.622979222	5.402621044	3.035811465	3.02355782	3.025200062	3.042891028	3.065714499	3.065690952	3.089052926	3.076321933	3.074820703	3.083588515	3.088704466	3.111572582
metab_1566	Ozagrel	pos	-	-	-	-	Phenylpropanoids and polyketides	Cinnamic acids and derivatives	Cinnamic acids	4.623093783	4.758241474	4.243214109	4.640613682	4.310625425	4.258882689	4.130266002	4.134510898	4.19875578	4.357975434	3.984055624	4.143470638	4.036647376	4.098811647	4.079674685	4.075836563	4.004419157	3.973924446
metab_1569	4-Formyl-3-(Formylmethyl)-4-Hexenoic Acid	pos	-	-	-	-	Lipids and lipid-like molecules	Fatty Acyls	Fatty acids and conjugates	4.561720114	4.321039497	4.339586392	4.432468996	4.598105268	4.546757121	4.482904867	4.379287573	4.261511776	4.31057571	4.515989911	4.563176696	4.3503928	4.431106189	4.514289257	4.474965051	4.419268527	4.422078237
metab_1578	16(17)-Epoxy-21-Acetoxy-5-Pregnenolone	pos	-	-	-	-	-	-	-	4.683965571	5.433288413	4.444818722	5.126818767	5.351798386	5.318119877	2.611328845	3.166570456	3.357974768	3.740445187	2.92648841	3.219234524	2.664493748	2.651780218	3.098653924	3.28181714	2.664145759	3.124578618
metab_1582	Fruleuile	pos	-	-	-	-	-	-	-	5.639827309	6.321932143	5.485016184	6.011433397	6.210582775	6.163821664	5.33279878	5.028939481	4.848751456	3.991374967	3.706203196	3.432786761	2.917930238	3.550642356	3.231730688	2.812590339	3.214323321	3.364032918
metab_1586	Cycloheximide	pos	Antibiotics;-	Others;-	-	-	Organoheterocyclic compounds	Piperidines	Piperidinones	4.207501023	5.01525604	4.134659448	4.626826323	4.977887343	5.155693568	3.997419378	3.98515553	3.986799155	4.004504707	4.027346136	4.027322571	4.050701976	4.0379616	4.036459246	4.045233572	4.050353262	4.073237568
metab_1588	8-Hydroxyquinoline	pos	-	-	-	-	-	-	-	5.504157193	5.759382115	5.62853241	5.674832655	5.634961694	5.560285345	5.665830464	5.632127685	5.531187694	5.577852365	5.671128754	5.500524024	5.56378554	5.605788052	5.52894134	5.691797995	5.459564904	5.623722567
metab_1589	4-Hydroxy-6-Octenoylcarnitine	pos	-	-	-	-	Lipids and lipid-like molecules	Fatty Acyls	Fatty acid esters	5.997369714	5.851369558	5.641803433	6.899414098	6.194691604	6.011310232	5.448025259	5.533432283	5.485709287	5.529222843	5.473726398	5.391886376	5.304410903	5.276161089	5.301304927	5.232032055	5.629477765	5.506807318
metab_1591	Octaethylene Glycol	pos	-	-	-	-	Organic oxygen compounds	Organooxygen compounds	Ethers	5.06578668	5.07785053	4.793161918	5.002568574	4.875039163	4.86553505	4.823130364	4.892058255	4.83730289	4.796818105	4.840233245	5.067003319	4.968719496	4.947489396	5.023213632	4.917060806	5.009770088	4.949280722
metab_1598	2-Hydroxyhept-5-Enoylcarnitine	pos	-	-	-	-	Lipids and lipid-like molecules	Fatty Acyls	Fatty acid esters	3.524879071	3.278142027	2.804714568	2.81356519	3.561672903	2.82134872	5.05590809	5.25586797	5.057770211	5.199509168	4.633007655	4.640504363	4.909564649	5.046323697	5.071065844	4.952198779	5.221773856	5.228648857
metab_1600	Kynurenic Acid	pos	-	-	Metabolism;Metabolism	Global and overview maps;Amino acid metabolism	Organoheterocyclic compounds	Quinolines and derivatives	Quinoline carboxylic acids	6.903062224	6.856608159	6.458035812	7.065211805	7.005122273	6.586902319	6.276181266	5.995394415	6.134832189	6.34036798	5.866764758	6.011972363	5.703092523	5.856582035	5.893015437	5.822260387	5.74347812	5.793558202
metab_1616	4-Androstenediol	pos	Steroids	19-Carbon atoms	-	-	Lipids and lipid-like molecules	Steroids and steroid derivatives	Androstane steroids	5.240570884	5.164000562	5.118000502	5.220501441	5.158657613	5.137504443	5.042466335	5.067821382	4.978464414	5.017029339	5.165187606	5.20172411	5.2240879	5.264096658	5.306443094	5.260916592	5.272425456	5.246224795
metab_1619	Gallacetophenone	pos	-	-	-	-	-	-	-	4.350215914	3.358951982	4.097115655	2.771228844	3.982588803	3.383799183	2.783700654	2.771456024	2.773097042	2.790775124	4.4666901	2.813559197	2.83690577	2.824183066	2.822682831	2.831444888	2.836557533	2.859411342
metab_1620	Cichoriin	pos	-	-	-	-	Phenylpropanoids and polyketides	Coumarins and derivatives	Coumarin glycosides	5.208604607	4.785092883	4.491103524	4.650656256	4.863682655	3.809562699	5.205321037	4.593034858	4.722131805	4.664831224	4.528096921	4.9400033	4.072386261	4.210654152	3.853297138	4.538901908	4.514253866	4.520219542
metab_1626	Ps(20:4(6Z,8E,10E,14Z)-2Oh(5S,12R)/18:0)	pos	-	-	-	-	Not Available	Not Available	Not Available	4.93615003	4.738049485	5.575993494	3.529434447	3.528697574	5.39282511	3.507659115	3.495397881	3.497041152	3.514742967	3.537579796	3.537556237	3.560931176	3.548193204	3.546691138	3.555463795	3.560582528	3.583462687
metab_1627	Beta-Eudesmol	pos	-	-	-	-	Lipids and lipid-like molecules	Prenol lipids	Sesquiterpenoids	4.9665429	4.809575328	4.439684975	4.252593204	4.749706872	4.49760972	5.209839747	5.173898482	4.254464461	5.207989725	5.144125623	4.909522289	5.630177139	4.89890307	4.444826931	4.967638894	4.759089979	5.001231023
metab_1636	Lycoctonine	pos	-	-	-	-	-	-	-	2.04904679	2.057239831	2.012518613	2.021297731	2.054527822	2.029019563	6.539100135	6.253526278	6.212691014	3.540013295	2.063335072	2.06331171	3.657172413	4.171553491	3.244420481	2.081072653	3.923977267	4.077879879
metab_1646	Dihydrozeatin O-Beta-D-Glucoside	pos	-	-	-	-	Lipids and lipid-like molecules	Fatty Acyls	Fatty acyl glycosides	3.793499343	4.254426254	4.245359511	5.59395694	4.990314966	4.890734317	2.975836956	2.963585008	2.96522702	2.982915562	3.005736046	3.005712503	3.029071578	3.016342145	3.059447499	3.023607832	3.02872316	3.051588584
metab_1654	Phenol	pos	-	-	Metabolism;Organismal Systems;Metabolism;Human Diseases	Global and overview maps;Digestive system;Amino acid metabolism;Cancer: overview	Benzenoids	Phenols	1-hydroxy-4-unsubstituted benzenoids	5.871608145	5.674000023	5.752059055	5.535456976	5.529374341	5.822055926	6.038841525	6.052736723	6.137789192	5.955429782	5.828197465	5.947432135	5.747329007	5.864700936	5.956639993	5.865939786	5.960366738	5.911513208
metab_1656	3-Chlorotyrosine	pos	-	-	-	-	Organic acids and derivatives	Carboxylic acids and derivatives	Amino acids, peptides, and analogues	4.923151268	4.74421064	4.853126233	4.615918859	4.566303031	4.87198148	5.098445696	5.087569804	5.19956246	5.035734847	4.928132128	5.016084813	4.811797048	4.877203019	5.025644219	4.909540399	5.027442063	4.909089919
metab_1659	6-Thioguanosine Monophosphate	pos	-	-	Metabolism	Xenobiotics biodegradation and metabolism	Nucleosides, nucleotides, and analogues	Purine nucleotides	Purine ribonucleotides	5.368825777	5.154710308	5.238154942	4.88313837	4.959013401	5.291263428	5.447916638	5.51905013	5.572493845	5.403624571	5.297889357	5.422612349	5.194779256	5.39053192	5.444974671	5.346834945	5.47133067	5.41228934
metab_1662	Benzoic Acid	pos	-	-	Metabolism	Global and overview maps	Benzenoids	Benzene and substituted derivatives	Benzoic acids and derivatives	5.967497324	5.745510519	5.837763324	5.601364268	5.587284782	5.9140422	6.125399604	6.138371563	6.236487394	6.049987534	5.907983068	6.040381537	5.827543866	5.948779621	6.048924103	5.942559365	6.058374688	5.996443762
metab_1663	2-Phenylbutyric Acid	pos	-	-	-	-	Benzenoids	Benzene and substituted derivatives	Phenylpropanes	4.625366432	4.311037548	4.462473663	4.167839222	4.278709388	4.537497351	4.686612531	4.699415506	4.782211352	4.687798706	4.691530137	4.702521495	4.645657795	4.593878745	4.724014327	4.617956346	4.706381034	4.663090271
metab_1664	Erbstatin	pos	-	-	-	-	Benzenoids	Phenols	Benzenediols	7.571476522	7.349289038	7.432064301	7.192198533	7.186859054	7.513503823	7.744905418	7.758107731	7.862984978	7.651708479	7.514367528	7.644882295	7.417538854	7.54081166	7.638608902	7.527728418	7.653500056	7.589899795
metab_1666	Ala-Hophe-Oh	pos	-	-	-	-	-	-	-	4.792756071	4.533882859	4.664120907	4.176605501	4.127382214	4.708937366	4.926928615	5.088266643	5.181677252	4.929134669	4.713730462	4.773981558	4.630276002	4.640928472	4.866899652	4.634791997	4.850602602	4.792224156
metab_1672	Desmethyl Bosentan	pos	-	-	-	-	Organoheterocyclic compounds	Diazines	Pyrimidines and pyrimidine derivatives	5.287161198	4.973416437	5.211861773	4.720827523	4.722568955	5.270550522	5.381380448	5.43426712	5.533912462	5.340298402	5.227688889	5.395120105	5.099114202	5.315662735	5.381064142	5.300873272	5.442436388	5.355512747
metab_1678	Dihydroouabain	pos	-	-	-	-	Lipids and lipid-like molecules	Steroids and steroid derivatives	Steroid lactones	4.935621763	4.584912745	4.473166909	6.387911034	5.648485502	4.621983113	4.025892159	4.013628232	4.015271868	4.032977533	4.055819102	4.055795537	4.079175077	4.066434628	4.064932266	4.073706642	4.078826362	4.101710794
metab_1685	Dl-4-Hydroxyphenyllactic Acid	pos	-	-	-	-	-	-	-	4.509056181	4.511034844	4.346723057	4.509979704	4.713877141	4.525294522	4.922558827	4.917465722	4.795055248	5.060903021	4.770502247	4.80130016	5.052896775	5.083724554	5.035816906	5.145729555	4.962523782	5.099601085
metab_1692	N6-Carbamoyl-L-Threonyladenosine	pos	-	-	-	-	Nucleosides, nucleotides, and analogues	Purine nucleosides	Not Available	5.279535255	5.015534667	4.873401055	5.296836884	5.480134415	5.097770796	4.764321098	4.853016365	4.622374079	4.980414345	4.667669872	4.716812354	4.370335129	4.546899215	4.15701688	4.395686386	3.994987545	4.228385489
metab_1701	Cysteinyl-Glutamine	pos	-	-	-	-	Organic acids and derivatives	Carboxylic acids and derivatives	Amino acids, peptides, and analogues	5.386980313	5.470805414	5.313969525	5.507778586	5.414749362	5.45839145	5.201960797	5.290014231	5.2166006	5.399889277	5.464398449	5.479636613	5.574881898	5.587385578	5.67193899	5.590329355	5.537410901	5.593818781
metab_1702	Enrofloxacin	pos	-	-	-	-	Organoheterocyclic compounds	Quinolines and derivatives	Quinoline carboxylic acids	4.909921692	4.210835644	5.016019383	2.927407125	3.896423992	2.935193393	2.939885235	2.927634422	2.929276279	2.946963199	3.09232773	2.969758144	2.993115281	2.980386891	2.978885974	2.987651978	2.992766891	3.015630513
metab_1706	Ascorbyl Palmitate	pos	-	-	-	-	Lipids and lipid-like molecules	Fatty Acyls	Fatty acid esters	2.735073871	2.743324984	4.33272946	3.353899521	2.76290317	2.714899958	6.612178199	6.489585101	6.286806967	4.478755625	2.749462719	2.749439194	4.432921933	4.374907141	4.446049673	4.318249088	4.215428019	4.62313625
metab_1707	Delcorine	pos	-	-	-	-	-	-	-	3.077470827	4.264164393	4.506650119	3.049487641	3.082996347	3.558038823	8.095034582	7.841899347	7.639823777	5.588381592	5.036800546	4.735837453	5.684644084	5.84195406	5.570505667	5.318920686	5.962786999	6.051301668
metab_1710	(2S)-2-Hydroxy-2-(Propan-2-Yl)Butanedioylcarnitine	pos	-	-	-	-	Lipids and lipid-like molecules	Fatty Acyls	Fatty acid esters	5.64270033	5.43463574	5.537962682	5.005385237	5.099724324	5.060971049	5.015472126	5.097557748	5.17493873	5.422976531	5.027518026	5.131570002	5.154827031	5.086659724	4.933405386	5.11240595	5.362539464	5.193365568
metab_1716	Hdba	pos	-	-	-	-	-	-	-	5.711224103	5.44978213	5.561025892	5.156414619	5.187851607	5.343899767	2.780169849	2.767925386	2.769566382	2.787244225	5.494810758	5.511170331	2.833374291	2.820651742	2.819151524	2.827913474	2.833026059	2.855879603
metab_1717	N-(3-Methyl-[1,2,4]Triazolo[4,3-A]Pyridin-8-Yl)Pyridine-4-Carboxamide	pos	-	-	-	-	-	-	-	6.554822765	6.306243056	6.453694435	6.079175151	6.182600572	6.235429678	4.38041845	4.30023917	4.282268131	4.42086981	6.254703112	6.229446036	4.668999264	4.692985091	4.695539935	4.659068916	4.656753895	4.662256465
metab_1721	Veranisatin C	pos	-	-	-	-	Lipids and lipid-like molecules	Prenol lipids	Terpene lactones	4.782961709	4.991477307	4.671699209	4.989102465	4.936601615	4.783735024	4.221755317	4.246532749	4.733917018	4.267802937	4.514661673	4.601471749	4.447755318	4.6454994	4.859104892	4.718949796	4.483015884	4.545496619
metab_1722	(5E)-3-Hydroxyhept-5-Enoylcarnitine	pos	-	-	-	-	Lipids and lipid-like molecules	Fatty Acyls	Fatty acid esters	4.427738323	4.305246384	3.877588226	4.229712246	4.111924423	3.844863208	4.57640621	4.994564648	4.786385187	5.089134768	4.320506879	4.463248851	4.55571257	4.640732457	4.586440831	4.795336092	4.711693923	4.757069979
metab_1724	1,2-Dihydronaphthalene-1,2-Diol	pos	-	-	Metabolism	Xenobiotics biodegradation and metabolism	Benzenoids	Naphthalenes	Not Available	5.060291315	4.881097347	5.033611818	4.774580343	4.896920588	4.865690053	3.965059927	3.955943943	3.958442472	4.203732072	4.991843642	4.889949458	4.481578472	4.342977373	4.345492875	4.397687202	4.275712708	4.396763136
metab_1726	Gemcitabine	pos	-	-	-	-	Nucleosides, nucleotides, and analogues	Pyrimidine nucleosides	Pyrimidine 2''-deoxyribonucleosides	5.618415298	5.518972425	5.415609917	5.690458863	5.766923074	5.495831905	5.153012539	5.133549756	5.059065855	5.228936457	5.14605745	5.145747383	4.927134135	5.07477762	4.953985189	5.05226598	4.80590481	4.929021031
metab_1729	Xi-2,3-Dihydro-2-Oxo-1H-Indole-3-Acetic Acid	pos	-	-	-	-	Organoheterocyclic compounds	Indoles and derivatives	Indolyl carboxylic acids and derivatives	3.37510274	4.458572766	4.690133327	4.418298432	4.230005235	4.237614053	3.749982886	3.224024241	4.072344075	4.051729754	4.143190327	3.790480886	4.985952421	4.358402578	4.645934179	4.433308985	4.080347157	4.472490854
metab_1740	Troxerutin	pos	-	-	Metabolism	Global and overview maps	Phenylpropanoids and polyketides	Flavonoids	Flavonoid glycosides	5.370399095	5.538833738	5.208221476	5.500034984	5.142310973	4.65026594	4.361413763	3.605053986	4.630298208	4.429414886	3.647238769	3.847783022	3.670591621	4.12594445	3.656350694	3.991674544	3.670242951	3.693124479
metab_1743	Glu Ile Val	pos	-	-	-	-	-	-	-	4.688422525	4.807468443	4.417339203	4.628641908	4.424089512	4.450894896	4.178690816	3.770337638	3.738543685	4.333411883	3.779087587	3.779064025	3.802441781	3.789702292	3.788200044	3.796973754	3.802093091	3.824975866
metab_1758	Octenoyl-L-Carnitine	pos	-	-	-	-	Organic acids and derivatives	Keto acids and derivatives	Medium-chain keto acids and derivatives	4.580149826	4.542004413	3.604572843	5.089098319	4.514030684	4.492850564	3.484188433	3.670277391	3.934659055	3.719441535	3.526893144	3.72802888	3.53745963	3.524721854	3.523219812	3.531992332	3.537110986	3.559990805
metab_1762	(-)-Abscisic Acid	pos	-	-	-	-	Lipids and lipid-like molecules	Prenol lipids	Sesquiterpenoids	5.216630373	5.500355911	4.981963732	5.816996794	5.421365199	5.044568421	4.080844109	4.263620924	4.457542152	4.439522223	4.232491286	4.541135332	3.932066563	4.179317	4.392230147	4.282584381	4.152963842	4.131456051
metab_1766	4-Chloro-L-Phenylalanine	pos	-	-	-	-	Organic acids and derivatives	Carboxylic acids and derivatives	Amino acids, peptides, and analogues	6.613983637	6.585075748	6.508199664	6.610492794	6.585265015	6.59926318	6.562328713	6.555886111	6.561175059	6.579091002	6.701092364	6.682235354	6.733679797	6.732945704	6.767946905	6.71812473	6.698209186	6.675390828
metab_1782	(2S,3R)-3-Hydroxy-2-Methylpentanedioylcarnitine	pos	-	-	-	-	Lipids and lipid-like molecules	Fatty Acyls	Fatty acid esters	5.68343984	5.299061813	5.38254711	5.258716557	5.869967684	5.689936291	5.422632916	5.338725297	5.219677255	5.220831947	5.362847576	5.573460372	5.012530368	4.980128878	5.056310786	5.02224278	4.961272968	4.989879888
metab_1790	Vitamin B7	pos	Vitamins and cofactors	Cofactors	Metabolism;Metabolism;Environmental Information Processing;Organismal Systems;Metabolism	Global and overview maps;Metabolism of cofactors and vitamins;Membrane transport;Digestive system;Global and overview maps	Organoheterocyclic compounds	Biotin and derivatives	Not Available	3.90611326	4.893989128	4.691116358	4.351964752	5.197553013	5.419120674	3.463551331	4.778172348	5.046586394	4.701469347	5.246130959	4.648309481	4.755084599	4.160789666	5.058531851	3.511354507	4.139194495	4.416931323
metab_1798	Everninic Acid	pos	-	-	-	-	-	-	-	5.046867332	4.740587861	4.68371581	4.867819271	4.736459672	4.623064123	4.608969547	4.54062969	4.377990891	4.62785877	4.777262678	4.804687085	4.66520412	4.589324132	4.566380865	4.579663216	4.690700434	4.637272931
metab_1802	Epidermin	pos	-	-	-	-	Organic oxygen compounds	Organooxygen compounds	Carbohydrates and carbohydrate conjugates	4.912448787	4.363976329	4.354990813	3.809844942	4.754026724	4.522017307	4.536433609	4.551382359	4.375957451	4.4739753	4.603747775	4.765056203	4.346535373	4.58737573	4.431285621	4.545853533	4.286860317	4.31775546
metab_1804	2-Hydroxyfelbamate	pos	-	-	Metabolism	Xenobiotics biodegradation and metabolism	Lipids and lipid-like molecules	Glycerolipids	Not Available	4.132176634	4.021358917	3.733131568	3.948709185	4.54701247	3.891799452	4.218684845	4.137877008	4.687363347	4.601977159	3.295271863	3.469398964	3.711852808	3.387447603	3.773593235	3.243336302	3.248453545	3.653928176
metab_1809	Benzoic Aldehyde	pos	-	-	Metabolism	Global and overview maps	Benzenoids	Benzene and substituted derivatives	Benzoyl derivatives	3.923207712	3.756487235	3.410565823	3.647373238	3.507226101	3.907133597	5.441426078	5.403477921	5.415963849	4.994893322	4.40254726	4.627529335	4.778018605	4.851224101	4.353828073	4.804381504	5.058172397	4.985356662
metab_1811	Geniposidic Acid	pos	-	-	-	-	Lipids and lipid-like molecules	Prenol lipids	Terpene glycosides	6.835966918	7.049136217	6.767078919	7.114194116	6.99159721	6.683960476	6.432735341	6.292621926	6.634451158	6.396532307	6.394528936	6.414070298	6.432725928	6.551369534	6.641871357	6.5456302	6.298622115	6.429969586
metab_1812	Benzene	pos	-	-	Metabolism;Human Diseases	Global and overview maps;Cancer: overview	Benzenoids	Benzene and substituted derivatives	Not Available	1.960200852	2.569969589	1.949564141	2.343580987	2.373369631	2.701236816	3.984601038	3.980422052	3.985708999	3.488937764	2.961856111	3.220278847	3.35929382	3.417572553	2.895835337	3.426576745	3.694939287	3.552476535
metab_1827	Minaxolone	pos	-	-	-	-	Lipids and lipid-like molecules	Steroids and steroid derivatives	Pregnane steroids	5.231228064	5.254628692	5.101492737	5.257339972	5.234377577	5.220407628	4.829848109	5.08322831	4.991212361	4.974641758	5.27270178	5.212048445	5.217925854	5.231415266	5.293879933	5.102724287	5.217021529	5.161289572
metab_1828	Erinacine D	pos	-	-	-	-	Lipids and lipid-like molecules	Prenol lipids	Diterpenoids	5.162198506	5.208949291	4.981150588	5.07188639	4.953359699	4.94853224	4.759916003	4.857930674	4.963682234	4.902087477	4.999510952	4.971820169	5.091883535	4.926091574	5.024422768	4.856213835	4.976493383	4.940414545
metab_1835	6-Amino-5-Chloropyrimidine-2,4(1H,3H)-Dione	pos	-	-	-	-	Organoheterocyclic compounds	Diazines	Pyrimidines and pyrimidine derivatives	4.398899662	3.998562643	4.191413811	3.639444413	4.14288123	4.131551677	4.542933062	4.631257687	4.622759663	4.6616437	4.589091205	4.532173826	4.693620138	4.585360826	4.548744119	4.61920171	4.578593464	4.653354304
metab_1837	Noopept	pos	-	-	-	-	Organic acids and derivatives	Carboxylic acids and derivatives	Amino acids, peptides, and analogues	3.95998918	5.15306799	5.155195466	5.007839693	4.471949923	4.884125465	4.309613492	4.260738342	3.873212212	4.219687174	4.110897241	4.047243169	4.420476474	3.29857941	3.297077674	3.305848416	3.310966048	3.619940331
metab_1838	Ethyl 7-Epi-12-Hydroxyjasmonate Glucoside	pos	-	-	-	-	Lipids and lipid-like molecules	Fatty Acyls	Fatty acyl glycosides	5.125945249	5.529056029	5.947085244	4.968349422	4.348314727	5.713422447	3.064629924	3.112505959	4.741915546	3.071709903	4.405185091	3.094511121	4.725467146	4.230631193	5.00247365	4.5891044	4.385364107	4.506277668
metab_1842	Taurolithocholic Acid	pos	-	-	-	-	Lipids and lipid-like molecules	Steroids and steroid derivatives	Bile acids, alcohols and derivatives	5.188158121	5.463166661	5.510242337	4.851726646	4.160000547	4.130024173	3.197082934	3.289251259	3.18646846	3.204164505	3.226994229	3.316778605	3.250338721	3.23760446	3.236102839	3.244872919	3.249990172	3.272863926
metab_1843	9-Hydroxymegastigma-4,6,7-Trien-3-One	pos	-	-	-	-	Lipids and lipid-like molecules	Prenol lipids	Sesquiterpenoids	4.854951417	4.494783188	4.573592203	3.867559757	4.530820582	4.550808462	3.254888618	3.833872012	2.751291713	3.037106557	5.034093178	4.75324807	3.165395754	3.449825455	3.512786713	3.195774066	3.503106496	3.507061137
metab_1857	Hept-4-Enoylcarnitine	pos	-	-	-	-	Lipids and lipid-like molecules	Fatty Acyls	Fatty acid esters	7.102825786	7.154022951	6.890816677	7.165222964	7.410726919	7.136225285	7.428899282	7.628431336	7.490855618	7.608094955	7.263495709	7.348827443	7.392889735	7.541034621	7.426674651	7.411046042	7.503076034	7.476057277
metab_1860	1-Ribityl-6,7-Dimethyl-1,2,3,4-Tetrahydroquinoxalin-2,3-Dione	pos	-	-	-	-	-	-	-	5.3049366	4.953488399	5.133241318	5.214691083	5.067394974	4.981986658	5.109845479	4.834907248	5.183128966	5.244712804	5.025987236	5.257255263	4.740828361	4.888697513	4.952398988	4.812860913	4.795966343	4.875869084
metab_1865	Pyridoxine	pos	Vitamins and cofactors	Vitamins	Metabolism;Metabolism;Metabolism	Global and overview maps;Metabolism of cofactors and vitamins;Global and overview maps	Organoheterocyclic compounds	Pyridines and derivatives	Pyridoxines	4.808064912	4.89178489	4.786981343	5.033942223	4.95374465	4.977619524	5.176142096	4.993920508	5.220942767	5.06776744	5.115552931	5.299774478	5.225053072	5.371728583	5.261067445	5.459859315	5.186986957	5.363890065
metab_1866	Cichorioside F	pos	-	-	-	-	Organic oxygen compounds	Organooxygen compounds	Carbohydrates and carbohydrate conjugates	5.687698011	5.446805333	5.503771356	5.500251883	5.756065681	5.824914116	5.429300167	5.547105932	5.49240574	5.617823295	5.655512685	5.824621309	5.339265871	5.501796325	5.424822109	5.616311352	5.17906013	5.413209317
metab_1868	Sebacoyl-L-Carnitine	pos	-	-	-	-	Lipids and lipid-like molecules	Fatty Acyls	Fatty acid esters	4.657830756	4.313036402	4.110171281	4.643578479	4.446424396	4.298283985	4.914211264	4.891690472	4.70750598	5.475212909	4.679621025	4.291269809	4.054860629	4.687285369	4.495585828	4.739741202	4.537017889	4.208152445
metab_1869	Kukoamine D	pos	-	-	-	-	Benzenoids	Phenols	Benzenediols	5.3519466	5.647495717	6.388741939	4.117160523	3.950138598	5.776606093	4.664008771	4.249595314	3.425976411	4.650506513	4.501872727	4.286436693	4.343850523	3.477125731	3.810937141	3.48439596	3.952146407	4.068557514
metab_1875	Muramic Acid	pos	Carbohydrates;-	Monosaccharides;-	-	-	Organic oxygen compounds	Organooxygen compounds	Carbohydrates and carbohydrate conjugates	4.656251329	4.961364458	4.204707775	4.724526642	4.773512155	4.442040054	3.991818786	3.871546872	4.208000279	4.426145758	3.546864507	3.250854798	3.35642611	3.178545928	3.202026521	3.693185985	3.524128421	3.557176155
metab_1877	5-Methyl-N,4-Bis(4-Methylphenyl)-1,3-Thiazol-2-Amine	pos	-	-	-	-	-	-	-	4.518044036	4.917102641	4.617463198	4.8837884	4.596782299	4.16741195	3.163951157	2.835361121	2.837002519	4.162219619	3.461943698	3.375771814	3.38889614	2.888099682	3.210019751	3.357361027	3.488422281	3.017448876
metab_1883	Sm(D15:0/2:0)	pos	-	-	-	-	-	-	-	5.459790367	5.455095107	5.324801576	5.454055689	5.442425583	5.438250557	5.409136813	5.381706838	5.40541557	5.445132646	5.516762956	5.50809661	5.510103727	5.502824744	5.523379184	5.479677366	5.49435418	5.46758121
metab_1886	Furcogenin 3-[2''-Glucosyl-6''-Arabinosylglucoside]	pos	-	-	-	-	Lipids and lipid-like molecules	Steroids and steroid derivatives	Steroidal glycosides	4.788418231	5.7102556	6.382592275	4.571975108	4.63111801	5.725466904	4.965816651	4.467804806	3.985201546	3.609416859	5.651298004	3.478842306	3.569963554	3.752083828	3.487976827	4.316004706	3.501867655	3.524746926
metab_1887	L-Tyrosine Ethyl Ester	pos	-	-	-	-	Organic acids and derivatives	Carboxylic acids and derivatives	Amino acids, peptides, and analogues	4.607991753	4.759959267	4.625521923	4.584320904	4.594524487	4.568091112	4.398714213	4.349726907	4.371018116	4.477827821	4.692479311	4.667789585	4.519059847	4.491687493	4.612331141	4.520979432	4.51456429	4.491111006
metab_1888	Deltaline	pos	-	-	-	-	Lipids and lipid-like molecules	Prenol lipids	Diterpenoids	0.537288085	0.543171503	0.511443057	0.517596399	0.541220548	0.523039319	5.872106264	5.592776308	5.73085866	3.142420998	0.54756872	0.547551833	0.564433139	0.55520251	0.554118957	0.560462048	0.564179499	0.580941418
metab_1896	2-Methyl-5-Propionylfuran	pos	-	-	-	-	-	-	-	4.1077552	4.120209754	3.972964548	3.794698106	3.99470207	4.137368321	4.276653187	4.27901898	4.120092622	4.200248819	4.486781421	4.437616028	4.525271709	4.320255868	4.341489735	4.403209596	4.419632746	4.379752992
metab_1898	Hexanoyl-L-Carnitine	pos	-	-	-	-	-	-	-	6.811977264	6.497138276	6.538103038	7.180033128	6.913563507	6.768347505	6.66226186	6.763008225	6.64238575	6.854311356	6.580565091	6.484334644	6.445869278	6.324217251	6.30950042	6.277189445	6.27390933	6.269742353
metab_1927	4H-Chromen-4-One	pos	-	-	-	-	Organoheterocyclic compounds	Benzopyrans	1-benzopyrans	4.350318193	4.328181212	4.184148884	4.316006956	4.496979324	4.577261976	4.61212919	4.608915892	4.613073381	4.532933272	4.466101353	4.460676533	4.558715263	4.635727827	4.441080912	4.730837485	4.635427011	4.688814889
metab_1940	Leu Pro Ile	pos	-	-	-	-	-	-	-	4.148879764	4.744420693	5.922643611	4.208060051	3.611582	4.217806084	4.196589543	4.233476787	2.894801116	2.943430688	3.565421235	2.935279218	4.251029881	3.929882821	2.944406247	2.953171498	2.965539123	4.104702609
metab_1946	Albendazole Sulfoxide	pos	-	-	-	-	Organoheterocyclic compounds	Benzimidazoles	Not Available	2.574818738	3.091335899	2.604061514	2.938404071	2.625057736	2.494715782	5.923945506	6.212863875	3.945521662	6.519588297	5.775834947	3.553611867	6.457822956	5.974538779	6.229379793	6.643447901	6.354796592	6.531035231
metab_1971	N-(2,4-Dimethylphenyl)Formamide	pos	-	-	-	-	-	-	-	3.967944809	3.796833399	3.958979938	4.047615524	4.591336179	3.946256222	2.956939494	3.036450197	2.741028997	2.964475892	3.761935205	4.055982379	3.048397268	3.312289811	2.780869596	2.801126989	2.703874678	3.260461613
metab_1972	N-Acetyl-L-Phenylalanine	pos	-	-	Metabolism;Metabolism	Global and overview maps;Amino acid metabolism	Organic acids and derivatives	Carboxylic acids and derivatives	Amino acids, peptides, and analogues	5.924845154	5.710642147	5.8419043	6.031033752	6.596944118	5.851292471	5.098563646	4.88447491	5.000616195	4.885882375	5.654955673	5.97665256	4.883396993	4.891542395	4.852452319	4.869648951	4.883956999	4.838625375
metab_1984	Indole-3-Acetylglycine	pos	-	-	-	-	Organic acids and derivatives	Carboxylic acids and derivatives	Amino acids, peptides, and analogues	6.441457985	6.042136181	5.907833733	6.045212421	5.852047362	5.987524694	6.048639849	5.68437059	5.772619143	5.825604105	5.806322917	6.082743714	5.832079423	5.792746928	5.639474195	5.781300746	5.688233902	5.851397887
metab_1986	Indole-3-Acetic Acid	pos	-	-	Metabolism;Metabolism	Global and overview maps;Amino acid metabolism	Organoheterocyclic compounds	Indoles and derivatives	Indolyl carboxylic acids and derivatives	4.471576391	4.127002465	4.012168849	4.117190028	3.942159524	4.103091143	4.121601338	3.62442143	3.886743689	3.946589206	3.900432829	4.060949739	3.897357874	3.897889976	3.643345624	3.889085262	3.722700097	3.928856964
metab_1996	Alpha-Zearalenol	pos	-	-	-	-	Phenylpropanoids and polyketides	Macrolides and analogues	Not Available	4.534097491	4.542363435	4.497226848	4.506090947	4.539627447	4.513886106	5.001643199	5.099875999	5.384396911	5.327608101	4.548512019	4.844642987	4.624046332	4.87533392	4.61752776	5.080038755	4.887225474	4.908794898
metab_2001	7-Methyl-9-Piperidin-4-Ylpurin-8-One	pos	-	-	-	-	-	-	-	3.835751526	3.722391912	4.120874437	3.710860588	3.286468874	3.798961384	3.311586439	3.836449674	3.590914706	3.445109394	4.307534166	4.232128309	3.872142082	3.449639546	3.809189249	3.796911126	4.069483525	3.16238486
metab_2006	Urolithin A	pos	-	-	-	-	Phenylpropanoids and polyketides	Coumarins and derivatives	Not Available	4.854595974	4.862862043	4.817724744	4.826588989	4.860126014	4.834384273	5.008140026	4.858376618	5.577028228	5.407962243	4.869010719	5.329283239	5.326778516	5.766406138	5.598439024	5.632827503	5.52507276	5.719360463
metab_2008	Acetyl Adenylate	pos	-	-	Metabolism;Metabolism;Metabolism	Global and overview maps;Nucleotide metabolism;Carbohydrate metabolism	Organic oxygen compounds	Organooxygen compounds	Carbohydrates and carbohydrate conjugates	4.556802119	4.565068075	4.519931419	4.528795533	4.562332084	4.536590703	4.760098865	4.529023091	5.413995092	5.228562577	4.639825151	5.149627397	5.097307385	5.608250549	5.397050123	5.423288874	5.296460207	5.524974666
metab_2013	2,5-Dihydroxybenzaldehyde	pos	-	-	Metabolism;Metabolism	Global and overview maps;Amino acid metabolism	Organic oxygen compounds	Organooxygen compounds	Carbonyl compounds	3.743841827	3.375355018	3.536957193	2.639540698	2.927873859	3.452674963	4.281152037	4.414772562	4.335723332	4.468503214	4.137499893	3.967815466	4.101318606	4.010101666	4.103426089	4.149944913	4.20903225	4.191502182
metab_2014	Zalcitabine	pos	-	-	Organismal Systems	Digestive system	Nucleosides, nucleotides, and analogues	Pyrimidine nucleosides	Pyrimidine 2'',3''-dideoxyribonucleosides	3.899934163	3.839888782	3.6027205	3.703742428	3.90502493	3.794713686	4.564713195	4.395938418	4.437125356	4.460997725	4.2975345	4.305308187	4.422144795	4.387997895	4.460861468	4.39359873	4.322960475	4.386301634
metab_2020	4-Octenoylcarnitine	pos	-	-	-	-	Lipids and lipid-like molecules	Fatty Acyls	Fatty acid esters	4.619968596	4.564083894	4.150943266	5.102444957	4.790021651	4.649434524	3.147817977	3.135561728	3.31203991	3.515430319	3.910445325	4.053989103	3.201069937	3.188336549	3.186835032	3.195604507	3.200721412	3.22359366
metab_2025	Thr Asp Trp	pos	-	-	-	-	-	-	-	4.509426051	5.175312113	4.451125801	5.195125967	4.64151004	4.353198382	4.165543815	4.153279565	4.154923245	4.172629371	4.195471507	4.195447942	4.218828032	4.206087287	4.204584889	4.213359471	4.218479309	4.241364252
metab_2028	(Z)-3-Hexenal	pos	-	-	Metabolism	Lipid metabolism	Organic oxygen compounds	Organooxygen compounds	Carbonyl compounds	4.479054447	4.419719277	4.38558135	4.40892464	4.399023146	4.442350342	5.223336574	5.139280923	5.243282922	4.855143721	4.586718918	4.719412551	4.832478992	4.740213019	4.853581079	4.799260442	4.910073994	4.860714431
metab_2029	3,4,5,6-Tetrahydrohippuric Acid	pos	-	-	-	-	Organic acids and derivatives	Carboxylic acids and derivatives	Amino acids, peptides, and analogues	5.227605695	4.924497119	5.143993428	4.743890882	5.04489846	5.392740674	6.594330676	6.502449837	6.619876013	6.173851932	5.701984963	5.911123278	6.077920324	5.919486414	6.083457048	6.021493943	6.15495509	6.108230761
metab_2033	Phe Asn Asp	pos	-	-	-	-	-	-	-	4.785070776	4.707477745	4.554178337	5.152224547	4.814881827	4.454191567	3.662421429	3.810596894	3.563279318	3.961212029	3.00303265	3.487823056	3.394425045	2.993720025	3.118807556	3.000985341	3.267041517	3.028964719
metab_2065	4-Hydroxyindole	pos	-	-	-	-	-	-	-	4.133684759	4.100278728	3.867241605	4.167019901	4.193185273	4.398913045	4.335664295	4.33182556	4.287534863	4.351804386	4.330702125	4.28460223	4.605636925	4.310923713	4.335506117	4.343188236	4.557170943	4.347376515
metab_2079	Violet-Leaf Aldehyde	pos	-	-	-	-	Organic oxygen compounds	Organooxygen compounds	Carbonyl compounds	3.51234	3.430476243	3.380791818	3.248789166	3.551294306	3.521718739	3.568759259	3.623761977	3.575782461	3.75652709	3.752324766	3.444111987	4.353646849	3.661521244	3.387481915	3.443552819	3.327328544	3.358814194
metab_2080	Isovalerylcarnitine	pos	-	-	-	-	Lipids and lipid-like molecules	Fatty Acyls	Fatty acid esters	3.104077918	3.031620359	3.154850971	2.995381959	3.169380232	3.236665546	3.638506815	3.908306419	3.844901037	3.771892986	3.801355605	3.545672296	3.501988404	3.615389314	4.410360675	3.494586492	3.176196866	3.48822343
metab_2082	Morphiceptin	pos	-	-	-	-	Organic acids and derivatives	Carboxylic acids and derivatives	Amino acids, peptides, and analogues	3.048557435	3.056816297	3.011720078	3.020575915	3.054082639	3.028363946	5.206976101	5.283758855	5.817816975	5.625159303	5.106976267	4.915502354	5.583551331	5.579219211	5.515358596	5.504907858	5.560328891	5.909610686
metab_2097	Glycylprolylarginine	pos	-	-	-	-	Organic acids and derivatives	Carboxylic acids and derivatives	Amino acids, peptides, and analogues	2.870465897	2.878721047	3.0211622	3.424045605	3.401419583	2.850281786	4.719227028	4.736418329	4.830570024	4.789092877	3.868775073	3.66208651	3.775993144	4.236077585	4.023854971	4.061169716	4.148986285	4.106362148
metab_2098	Lysopc(22:4(7Z,10Z,13Z,16Z)/0:0)	pos	Lipids	Phospholipids	Metabolism;Human Diseases	Lipid metabolism;Cancer: overview	Lipids and lipid-like molecules	Glycerophospholipids	Glycerophosphocholines	3.740653459	3.748918155	5.646271097	3.712651327	3.746182578	3.720445229	3.725141605	5.144996866	4.566524754	4.123685338	5.062201993	5.381418351	4.873730418	5.036406846	4.511210504	4.230586027	4.126739025	5.21792922
metab_2101	Dioxoaminopyrine	pos	-	-	-	-	-	-	-	2.756783599	0.062879628	0.057062094	0.27100757	0.062511831	0.059148155	4.103691327	4.495242987	0.153835274	4.889150578	3.875814388	2.668076165	4.885945813	4.129044046	4.924115216	4.94423151	4.690271362	4.989188579
metab_2102	Gentamicin A Sulfate	pos	-	-	-	-	Organic oxygen compounds	Organooxygen compounds	Carbohydrates and carbohydrate conjugates	3.920174579	5.730056628	6.097560701	4.96196028	3.136019309	4.608980538	4.098432743	3.01473835	3.01638056	3.091304008	3.992488095	3.056870701	4.848176153	3.152600339	4.387253146	3.866339678	4.292772952	3.488235028
metab_2104	7-Hydroxydecanoylcarnitine	pos	-	-	-	-	Lipids and lipid-like molecules	Fatty Acyls	Fatty acid esters	4.229875289	2.773790282	2.794224715	4.724985108	4.837873275	4.192818772	4.914676591	5.131956419	4.778657886	5.243221487	4.052810238	4.136671566	3.733854042	4.353674451	3.833891115	4.22555902	2.894970788	3.657370268
metab_2115	Cis-4-Decenedioic Acid	pos	-	-	-	-	Lipids and lipid-like molecules	Fatty Acyls	Fatty acids and conjugates	4.786432303	4.484145319	4.673336496	4.334331865	4.597169083	4.798547817	4.521358409	4.431355564	4.419902862	4.506259607	4.917478512	4.925224887	4.35763589	4.341009236	4.307049848	4.245654586	4.150056119	4.179025203
metab_2118	2-[4-(Cyclopropylcarbamoylamino)Phenyl]-N-(2,2,2-Trifluoroethyl)Acetamide	pos	-	-	-	-	-	-	-	4.807963599	5.185218265	4.720555403	5.259557179	5.162400799	4.801784478	4.21951388	4.088598057	4.260239227	4.291965788	3.848135321	3.838718824	3.41759814	3.624179323	3.403359657	3.456568638	3.667864699	3.44012729
metab_2121	Caryoptosidic Acid	pos	-	-	-	-	Lipids and lipid-like molecules	Prenol lipids	Terpene glycosides	6.464171313	6.47748078	6.259198112	6.689920128	6.512210649	6.173120951	5.42494201	5.337016754	5.500024239	5.503373804	5.196435422	5.297281275	4.905814009	5.140070571	5.043686953	5.18343504	4.980779829	5.01057471
metab_2122	3-Methylhexanoylcarnitine	pos	-	-	-	-	Lipids and lipid-like molecules	Fatty Acyls	Fatty acid esters	4.106836587	3.830429116	3.762687195	3.792873633	4.03750977	3.980948813	4.79052813	4.82163444	4.83522224	4.958622386	5.058550282	4.493843308	4.696004133	4.981214963	4.947847928	4.822682404	4.883502199	4.450736616
metab_2125	Asperuloside	pos	-	-	-	-	Organic oxygen compounds	Organooxygen compounds	Carbohydrates and carbohydrate conjugates	5.252997558	5.217792386	4.989580549	5.274149553	4.925513788	4.158869895	3.49398463	3.671756518	3.424736693	3.565554692	3.707599884	3.839784434	3.364908915	3.686273288	3.709735755	3.833065437	3.400694832	3.603887736
metab_2132	Dg(22:6(4Z,7Z,10Z,13E,15E,19Z)-Oh(17)/2:0/0:0)	pos	-	-	-	-	Not Available	Not Available	Not Available	4.35332859	5.620270581	6.51299836	3.468493711	3.220278006	5.021000944	3.872544635	3.186988912	4.99149319	3.206327743	4.597549129	3.229133983	3.252502094	3.239767797	3.238266172	3.247036277	3.252153545	3.275027361
metab_2142	7-Hydroxyoctanoylcarnitine	pos	-	-	-	-	Lipids and lipid-like molecules	Fatty Acyls	Fatty acid esters	6.122676564	5.652773224	5.52883173	6.915175074	6.556793224	6.181432231	5.189495242	5.487861821	5.381007811	5.34317435	5.164152348	5.640930838	5.032902549	4.940031147	4.811236234	4.721118732	4.704471211	4.906789609
metab_2150	3-Hydroxynona-4,6-Dienoylcarnitine	pos	-	-	-	-	Lipids and lipid-like molecules	Fatty Acyls	Fatty acid esters	4.775172125	4.601311643	4.343933591	4.724684941	5.359371338	4.469234933	4.209707028	4.132068171	4.278954573	4.503322142	3.830115433	4.385062185	2.944078645	2.938579089	2.929851097	2.938616011	3.748737722	3.471785035
metab_2155	Pro Leu	pos	-	-	-	-	-	-	-	4.014115676	4.457515413	5.038177226	3.700174594	3.647721325	4.286711903	2.996814999	3.063696642	2.551283444	3.446199791	2.668842846	2.591702103	2.615025359	2.602315206	2.600816475	2.609569819	2.614677461	2.63750961
metab_2156	Phe Pro Ile	pos	-	-	-	-	-	-	-	5.861703777	6.36062758	6.929677516	5.252470061	5.223423867	6.199730644	5.089767889	4.700362417	4.381076641	4.901818112	5.310509686	4.345940455	4.188368799	4.196803409	4.013630247	3.845481531	3.099447949	3.916752577
metab_2158	Ps(22:6(5Z,8E,10Z,13Z,15E,19Z)-2Oh(7S, 17S)/16:1(9Z))	pos	-	-	-	-	Not Available	Not Available	Not Available	5.901651818	5.71825296	5.392843246	6.648112541	6.278306966	5.581132815	5.423776605	5.457901151	5.232811168	5.605203768	5.132203316	5.09083449	4.525154292	4.71663592	4.345883148	4.825267025	4.668976288	4.627114389
metab_2160	Ile His Glu	pos	-	-	-	-	-	-	-	3.319801501	4.546201533	5.354672523	0.39776236	0.469195752	4.288327684	0.405298959	0.397898876	0.398885837	0.409611981	0.423702742	0.42368806	0.438402516	0.430347611	0.429403508	0.434934559	0.438180892	0.452861819
metab_2184	Ubiquinone-1	pos	-	-	Metabolism;Metabolism;Metabolism	Global and overview maps;Energy metabolism;Global and overview maps	Lipids and lipid-like molecules	Prenol lipids	Quinone and hydroquinone lipids	4.249279076	3.096111185	3.793498269	3.059867932	3.900729994	4.132850811	4.636421276	4.919825948	4.324390271	4.756004062	4.588298054	4.220256334	3.125595056	4.044118641	4.143719566	3.736463702	3.772015591	3.873839226
metab_2188	Trp Ser Asp	pos	-	-	-	-	-	-	-	3.195378297	5.116459557	4.924035314	5.494934791	5.362059932	4.753459451	2.385393086	2.373179201	4.316333963	3.253542878	3.700884739	2.415180183	4.210580586	4.818987308	4.680431256	4.83453496	3.290788347	4.398351671
metab_2192	Ps(16:0/22:4(7Z,10Z,13Z,16Z))	pos	-;Lipids	-;Phospholipids	Metabolism;Metabolism;Human Diseases;Human Diseases;Metabolism;Human Diseases	Global and overview maps;Lipid metabolism;Infectious disease: parasitic;Immune disease;Amino acid metabolism;Infectious disease: parasitic	Lipids and lipid-like molecules	Glycerophospholipids	Glycerophosphoserines	4.252097906	5.850814966	5.610023024	4.813957915	4.313924075	4.025507641	3.872607987	3.860344556	3.861988125	3.879693081	3.902533777	3.902510213	3.925888906	3.913148913	3.911646605	3.920420665	3.925540203	3.948423848
metab_2198	Ile-Glu-Thr-Asp-Fluoromethyl Ketone	pos	-	-	-	-	Organic acids and derivatives	Peptidomimetics	Hybrid peptides	4.317183083	5.402010209	4.346959464	4.228657101	3.557076986	4.335930677	3.536038124	3.523776645	3.525419949	3.543122114	3.565959373	3.565935813	3.589311171	3.576572973	3.57507088	3.583843694	3.588962516	3.611843063
metab_2212	L-Dopa 3'-Glucoside	pos	-	-	-	-	Organic acids and derivatives	Carboxylic acids and derivatives	Amino acids, peptides, and analogues	5.469696329	5.382353962	5.21100393	5.148678388	5.4056526	4.568647019	5.610441085	5.03199589	5.383996867	5.190472797	5.014821535	5.321793907	4.672682588	4.749158144	3.039530574	5.192671982	4.98887377	4.972954553
metab_2219	N-((Hexahydro-1-Azepinyl)Carbonyl)-Leucyl(1-Methyl)-Tryptophyl-Tryptophan	pos	-	-	-	-	Organic acids and derivatives	Carboxylic acids and derivatives	Amino acids, peptides, and analogues	5.303939515	5.316909031	5.593883159	5.614842675	5.137364086	6.137332751	4.253813682	3.76419685	4.812726102	3.436569078	4.567745347	3.193693386	3.958992642	3.798758741	4.848314591	4.117256946	4.231325902	3.578287138
metab_2221	(4,6)-Decadienoylcarnitine	pos	-	-	-	-	Lipids and lipid-like molecules	Fatty Acyls	Fatty acid esters	4.319220435	3.716440628	3.487310467	4.716632191	4.861947697	4.463761786	3.464851231	3.915645525	3.694945981	4.248844966	2.857600707	3.532852175	2.880927116	2.868202599	2.866702145	2.875465462	2.88057883	2.903435771
metab_2239	Pulchinenoside A	pos	-	-	-	-	Lipids and lipid-like molecules	Prenol lipids	Triterpenoids	3.422270553	5.208798575	5.658729824	4.095312089	3.451430234	5.448186336	4.667617472	3.421623318	5.670043495	3.670906536	3.752665108	3.436656576	3.477747109	3.447292746	4.004497797	5.064050642	3.459681166	3.482559721
metab_2240	Methylphenobarbital	pos	-	-	-	-	Organoheterocyclic compounds	Diazines	Pyrimidines and pyrimidine derivatives	4.232750542	4.613351849	3.673614835	4.399793578	3.874328695	4.334035666	4.795376148	4.722287787	4.470758401	4.743835672	4.262739937	4.5994922	4.529050964	4.766034161	4.562521825	4.766760223	4.446554861	4.745014745
metab_2242	N2-[2-Methoxy-4-[4-(4-Methyl-1-Piperazinyl)-1-Piperidinyl]Phenyl]-N4-[2-[(1-Methylethyl)Sulfonyl]Phenyl]-1,3,5-Triazine-2,4-Diamine	pos	-	-	-	-	Not Available	Not Available	Not Available	5.066951667	5.598865873	5.886971972	5.779664444	5.876903803	6.389614742	4.800446745	4.168651014	4.37415534	3.952050713	3.818590635	3.905968216	3.225447082	3.21271325	3.21121168	4.113429125	3.410220244	3.257202079
metab_2249	(E)-8-(2-(4-(Diphenylamino)Benzylidene)Hydrazinyl)-N-Hydroxy-8-Oxooctanamide	pos	-	-	-	-	Organic nitrogen compounds	Organonitrogen compounds	Amines	3.091237836	4.45628037	5.433599557	3.567809244	3.096763499	3.134097048	5.118307591	5.135554821	6.235064022	5.732560835	4.964894913	4.531286954	5.678881837	5.684553795	5.515985142	5.486417964	5.608538131	6.379061399
metab_2264	4-Ethylphenol	pos	-	-	-	-	Benzenoids	Phenols	1-hydroxy-2-unsubstituted benzenoids	4.325598139	4.018291418	3.954849171	3.99283128	4.007945293	4.18189825	4.509725756	4.324724929	4.30514136	4.470234355	4.511259545	4.381584739	4.48970376	4.435848452	4.39073115	4.361372545	4.465564089	4.550776648
metab_2265	Phenylpropionylglycine	pos	-	-	-	-	Organic acids and derivatives	Carboxylic acids and derivatives	Amino acids, peptides, and analogues	5.618312587	5.226258922	5.305652978	5.387920917	5.813143846	5.492244473	5.75845837	5.596056473	5.578098377	5.722757556	5.742398654	5.68553798	5.712320961	5.666069782	5.637634687	5.568344318	5.688948298	5.747586511
metab_2267	Majoroside F6	pos	-	-	-	-	Organic acids and derivatives	Carboxylic acids and derivatives	Amino acids, peptides, and analogues	3.86278885	5.458981898	6.418467778	3.627749359	3.907686826	4.701767956	4.721436377	3.465863766	5.173048282	3.485208427	3.508044778	3.508021219	4.005229099	4.149541213	3.517155935	3.566368076	3.737398367	3.68700745
metab_2272	Thapsigargin	pos	-	-	-	-	Organic acids and derivatives	Carboxylic acids and derivatives	Pentacarboxylic acids and derivatives	4.354695188	5.565857226	5.446043094	4.694732937	4.730537351	4.38028766	4.12977203	3.576358494	3.578001854	3.595704609	3.618542595	3.618519035	3.641895097	3.62915652	3.627654382	3.636427459	3.641546432	3.664427635
metab_2291	3-Hydroxycotinine Glucuronide	pos	-	-	-	-	Organic oxygen compounds	Organooxygen compounds	Carbohydrates and carbohydrate conjugates	4.518875935	5.023194242	4.792333625	4.618638168	4.847302475	4.320195945	4.235729762	4.161124251	4.496983187	4.232427255	4.233655029	4.41542207	4.452756982	4.561891198	4.485831727	4.581284522	4.499213803	4.432309337
metab_2292	Riboprine	pos	-	-	-	-	Nucleosides, nucleotides, and analogues	Purine nucleosides	Not Available	5.924221458	5.506588893	4.988549494	5.68576583	5.838245511	5.004461943	4.769504011	5.78505969	4.714895327	5.319606645	5.14295036	4.829293083	2.880508099	4.686437569	4.255016236	4.284962386	4.240994381	4.214100206
metab_2316	3-Amino-2-Naphthoic Acid	pos	-	-	-	-	-	-	-	4.538240585	4.404602206	4.259946416	4.266911592	4.014146407	3.910442398	4.804799661	4.461550258	4.919146088	4.528911603	4.674125876	5.136165715	4.925142369	5.221404012	4.978395384	5.223730502	5.086289265	5.274782348
metab_2320	Buthionine Sulfoximine	pos	-	-	-	-	Organic acids and derivatives	Carboxylic acids and derivatives	Amino acids, peptides, and analogues	4.477533936	4.20943717	4.145861054	4.076614741	3.618633682	3.631882485	4.79740331	4.325601844	4.941303898	4.384519111	4.611696738	5.172440157	4.904418582	5.263419035	5.023158412	5.279904982	5.124095141	5.323274688
metab_2324	Mesobilirubinogen	pos	-	-	Metabolism	Metabolism of cofactors and vitamins	Organoheterocyclic compounds	Tetrapyrroles and derivatives	Bilirubins	4.680757329	6.196277301	6.353168854	4.720982081	4.809422919	4.102965815	2.570762787	1.940328354	1.941953326	2.724352046	1.982061554	1.982038233	2.005182466	1.99256869	1.991081508	1.99976795	2.004837169	2.027502936
metab_2333	Picroside I	pos	-	-	-	-	Phenylpropanoids and polyketides	Cinnamic acids and derivatives	Cinnamic acid esters	5.266805584	5.318981318	5.129085152	5.192279978	4.578742115	4.80177313	4.889675673	4.720914078	5.186920599	4.714204988	3.785568349	4.230932212	3.241295479	3.725106358	4.211238779	3.741441865	3.840132597	3.795946736
metab_2335	Nor-Dentatin	pos	-	-	-	-	-	-	-	3.664620311	4.707830753	4.904691549	4.072729721	3.959266645	3.148113414	2.900262751	2.888013303	4.03545503	2.907339944	3.254064418	2.93013249	2.981641467	3.24455201	3.32472044	2.948024527	3.249271923	2.976000396
metab_2346	N'-[2-(4-Chlorophenyl)Ethyl]-N-(3-Hydroxypropyl)Oxamide	pos	-	-	-	-	-	-	-	4.885970768	5.140795043	5.306892992	4.638990208	4.781974024	4.880935433	4.250681865	4.436990567	4.398125416	4.261137452	4.740935104	4.155994293	3.927307878	4.024862972	4.248371101	3.830697315	4.458461037	4.106329608
metab_2347	5-(4-Chlorophenyl)-N-(3-Pyridinylmethyl)-2-(Trifluoromethyl)-3-Furamide	pos	-	-	-	-	-	-	-	5.071249947	4.866498543	4.824994914	4.434888754	5.002081682	3.968722022	5.124781788	4.4951464	4.888535232	4.680487276	4.597324656	4.902025686	4.026701097	4.422799323	4.012458441	4.756319168	4.688579474	4.456656517
metab_2363	Indole-3-Carboxaldehyde	pos	-	-	-	-	Organoheterocyclic compounds	Indoles and derivatives	Indoles	4.522949862	5.038680825	5.012663087	5.120265791	4.783058629	5.412318809	4.897080492	4.539312577	4.842258454	4.760024447	4.837625903	4.658574121	5.002562402	4.637391177	5.114337257	4.782968921	4.68257693	4.831090405
metab_2378	Ppa	pos	-	-	Metabolism;Metabolism;Metabolism;Metabolism	Global and overview maps;Amino acid metabolism;Global and overview maps;Global and overview maps	Organic acids and derivatives	Keto acids and derivatives	Gamma-keto acids and derivatives	3.030265394	2.626614163	2.796726664	2.439911738	2.300811181	2.976902369	3.91580633	3.684691502	3.612374432	4.116020021	4.106009503	3.519673225	5.019052711	3.984911997	3.640147996	3.863286908	3.726571301	4.057062924
metab_2379	2'-Deoxymugineic Acid	pos	-	-	Metabolism	Global and overview maps	Organic acids and derivatives	Carboxylic acids and derivatives	Amino acids, peptides, and analogues	3.384130146	3.392392948	3.347274268	3.356134702	3.389657994	3.363926699	4.117418911	3.644881636	3.358005241	4.409984224	4.427366969	3.398515677	5.474168427	3.816769275	3.407649589	3.581513839	3.421539513	4.226919916
metab_2383	Gliocladic Acid	pos	-	-	-	-	-	-	-	2.53160867	2.154899534	3.552535074	2.118890702	2.15218268	3.046214154	4.312271433	3.953813417	3.65074095	4.575416002	4.655924472	3.89645565	5.580822177	4.264384278	3.636741971	3.947108746	3.203341125	4.368708482
metab_2391	Cinnamic Acid	pos	-	-	-	-	Phenylpropanoids and polyketides	Cinnamic acids and derivatives	Cinnamic acids	5.906085743	5.529449221	5.650710465	5.66719792	5.345249845	5.824517599	6.029185382	5.741989645	5.909237279	5.908360146	6.049901408	6.097618542	6.166725324	6.24831705	6.171717341	6.225968955	6.261450699	6.29429977
metab_2392	3-Methyl-1-Phenyl-1-Butanone	pos	-	-	-	-	-	-	-	4.687454222	4.301833058	4.449221274	4.422423038	4.188071023	4.613207121	4.829954505	4.577630885	4.703502057	4.705821075	4.840892296	4.884459411	4.966847672	5.050479549	4.960119777	5.02097321	5.058408699	5.08339843
metab_2393	Cinnamoylglycine	pos	-	-	-	-	Organic acids and derivatives	Carboxylic acids and derivatives	Amino acids, peptides, and analogues	5.982841987	5.627625347	5.743108665	5.766659033	5.500991651	5.898667109	6.096601043	5.82690486	5.971197602	5.965486722	6.111912715	6.15940876	6.226301216	6.30237096	6.237674005	6.286152387	6.326953433	6.360884026
metab_2399	Afn-1252	pos	-	-	-	-	Organoheterocyclic compounds	Diazanaphthalenes	Naphthyridines	6.046071782	5.975768812	5.899018548	5.938994914	6.228009573	6.153137357	5.562842864	5.47277169	5.282448832	5.445037624	5.492209358	5.727309058	4.576787888	5.246784466	5.122652085	5.217478521	5.158547616	5.146634745
metab_2402	Ser-Leu-Ile-Gly-Lys-Val	pos	-	-	-	-	Organic acids and derivatives	Carboxylic acids and derivatives	Amino acids, peptides, and analogues	5.458646615	6.622035609	5.547965227	6.392650884	5.954671483	5.560369622	4.218425586	3.432794271	3.434437461	3.45213842	3.474974194	3.474950636	3.498324552	3.48558713	3.48408513	3.492857405	3.497975918	3.520855126
metab_2410	4-Hydroxy-3-(3-Methyl-2-Butenyl)Acetophenone	pos	-	-	-	-	Organic oxygen compounds	Organooxygen compounds	Carbonyl compounds	4.579576643	4.179509057	4.320157334	2.970282478	4.301307268	4.382036374	1.050501678	1.543432939	1.421569345	2.950896624	4.77650978	4.762164654	1.256609186	0.391613714	1.069656998	1.145181277	2.743375687	1.795857986
metab_2416	Galalpha1-3Galbeta1-4Glcbeta-Sp	pos	-	-	-	-	-	-	-	2.982930282	2.991187949	2.946098538	2.954952982	2.988454684	2.962739811	4.987547188	4.78287882	5.293204513	4.014637914	2.997330478	2.997306936	3.372099506	3.952137732	4.169848167	4.084274965	4.072050907	4.347630426
metab_2436	5-Nitro-2-Phenylpropylaminobenzoic Acid [Nppb]	pos	-	-	-	-	-	-	-	4.369230323	4.361989114	4.311421253	4.962768264	4.84658859	4.306767469	4.201851809	3.459129797	3.842663369	4.105954336	3.346254794	3.817549289	4.281236029	4.398438549	3.889310039	4.325914895	4.161499472	4.127211624
metab_2437	Ethyl 3-Hydroxydodecanoate	pos	-	-	-	-	Lipids and lipid-like molecules	Fatty Acyls	Fatty alcohols	5.884912063	5.769302907	5.970283068	5.83531403	5.73838034	5.932900961	5.939777975	6.00059243	5.827111848	5.910372928	6.009245742	5.981834799	6.030347865	6.033226171	6.058701568	5.995521264	6.134127243	6.052280721
metab_2454	Pyridine N-Oxide Glucuronide	pos	-	-	-	-	Organic oxygen compounds	Organooxygen compounds	Carbohydrates and carbohydrate conjugates	4.837108269	5.141292743	4.457208575	5.037503894	5.122568678	4.227033812	4.42744612	4.221558448	4.396749034	4.130240533	4.358720061	4.191462406	4.209627113	4.445251862	4.490479005	4.64533383	4.48847758	4.592561149
metab_2465	(S)-10,16-Dihydroxyhexadecanoic Acid	pos	-	-	-	-	Lipids and lipid-like molecules	Fatty Acyls	Fatty acids and conjugates	5.270792384	5.104900415	5.347257901	5.150723012	5.039626523	5.255453087	5.263081218	5.304167484	5.118571142	5.248753125	5.308195891	5.307534276	5.385433436	5.334227862	5.369313882	5.282356558	5.466738509	5.452369245
metab_2473	Kessane	pos	-	-	-	-	-	-	-	3.915507554	3.400184335	2.834565276	3.713149745	3.579057557	3.317856116	3.807579956	3.529836271	2.845285495	4.59074733	5.163590171	4.628115233	4.721017037	5.012585992	4.778570649	4.724326211	5.057393821	4.171646293
metab_2483	Phenethylamine Glucuronide	pos	-	-	Metabolism;Metabolism;Organismal Systems;Metabolism;Metabolism	Global and overview maps;Carbohydrate metabolism;Digestive system;Carbohydrate metabolism;Global and overview maps	Organic oxygen compounds	Organooxygen compounds	Carbohydrates and carbohydrate conjugates	4.83606668	4.734076958	4.403734066	4.618964494	4.952507644	4.062199482	4.563328716	4.086247435	4.367059991	4.293491279	3.793028499	4.132036208	3.922504955	3.815787887	3.649650844	3.821907389	3.799356712	4.158894915
metab_2515	3-Methyloxindole	pos	-	-	-	-	Organoheterocyclic compounds	Indoles and derivatives	Indolines	3.826922738	3.702827897	3.49253922	3.461971043	3.825947824	4.434095287	4.374789555	4.261415267	3.748956182	4.119774298	4.348422508	4.015383129	4.491754969	4.320231009	4.166373169	4.193387691	4.60677505	4.298757841
metab_2516	Glyzarin	pos	-	-	-	-	Phenylpropanoids and polyketides	Isoflavonoids	Isoflav-2-enes	4.273969546	4.044105291	3.455184297	2.657819158	3.97844551	3.341446059	4.981287095	4.470722078	2.790833829	5.268612309	5.202333322	3.28733952	6.06466296	4.685763046	2.73315891	3.575961746	2.723117145	4.561674098
metab_2522	3,4-Dimethyl-5-Pentyl-2-Furanpentanoic Acid	pos	-	-	-	-	Lipids and lipid-like molecules	Fatty Acyls	Fatty acids and conjugates	4.4939261	4.431546077	3.925216438	4.244510503	4.355651781	4.398593343	4.273390178	4.418507984	4.396071143	4.694471273	5.034518265	4.588877696	4.642103689	4.986901696	4.900934302	4.673656557	4.960561568	4.238333055
metab_2524	Nerolidol	pos	-	-	Metabolism	Global and overview maps	Lipids and lipid-like molecules	Prenol lipids	Sesquiterpenoids	3.913937124	3.922202309	3.877070048	3.885933262	3.919466571	3.893727657	3.898424326	3.886160798	3.88780438	4.49421428	5.112330707	4.461702029	4.489112507	5.008923888	4.833526461	4.686302844	4.958751486	3.974240724
metab_2529	(-)-Alpha-Cedrene	pos	-	-	-	-	Lipids and lipid-like molecules	Prenol lipids	Sesquiterpenoids	2.343566328	2.351795389	2.306868984	2.315690074	2.349071532	2.323448124	2.39119892	2.31591654	2.317552408	3.977577947	4.707707051	4.019113584	4.058077974	4.593693308	4.379217921	4.290494188	4.523536413	3.273811353
metab_2537	Tetrahydrofurfuryl Butyrate	pos	-	-	-	-	Lipids and lipid-like molecules	Fatty Acyls	Fatty acid esters	5.15962139	5.092359716	4.91870474	5.126948762	5.082538217	5.044676175	5.106656518	5.131647379	5.066191697	5.135414138	5.165445736	5.206149799	5.14915551	5.170639175	5.234009288	5.240727002	5.201053791	5.20707831
metab_2552	1-(3-Carboxypropylcarbamoyl)-5-Fluorouracil	pos	-	-	-	-	Organic acids and derivatives	Carboxylic acids and derivatives	Amino acids, peptides, and analogues	5.332373605	5.288827806	5.216970931	5.324442948	5.333900394	5.356556229	5.383332505	5.387989099	5.339636413	5.423673071	5.366314698	5.386949622	5.471764308	5.402673687	5.466206625	5.501342999	5.396345952	5.47539958
metab_2590	P-Coumaroyltriacetic Acid Lactone	pos	-	-	-	-	Phenylpropanoids and polyketides	Cinnamic acids and derivatives	Hydroxycinnamic acids and derivatives	3.838715089	3.00094482	2.716665649	2.725513179	3.209064467	4.294202093	4.721383112	4.088903704	3.811997729	4.264882378	4.16551233	4.42897673	4.28886382	3.713144847	3.921917038	3.845308505	4.049480677	4.393309561
metab_2625	Nystatin	pos	-	-	-	-	Organic oxygen compounds	Organooxygen compounds	Carbohydrates and carbohydrate conjugates	4.991697749	5.823188504	5.716441721	5.301250263	5.578820651	5.573940492	5.053387248	4.942034209	6.366531116	5.253633151	4.693814735	5.060318001	5.387080513	4.949546267	4.755906683	5.159376881	4.706677402	4.757003939
metab_2643	Ps(22:5(4Z,7Z,10Z,13Z,16Z)/20:4(7E,9E,11Z,13E)-3Oh(5S,6R,15S))	pos	-	-	-	-	Not Available	Not Available	Not Available	4.090382052	5.319745419	5.118586811	4.3811435	4.594843221	5.15850683	4.903883817	4.219719141	5.977664235	4.29677064	4.939163596	5.03429095	5.332266016	5.102035518	4.275303485	5.183185504	4.46087012	4.704165247
metab_2648	Cyclo(Glycylglycylleucylleucylleucylprolylprolylphenylalanyl)	pos	-	-	-	-	Organic acids and derivatives	Carboxylic acids and derivatives	Amino acids, peptides, and analogues	7.554570584	7.296374927	6.515467692	6.653786437	7.285350335	6.526750361	7.217606172	7.127316085	7.639198807	7.136844874	6.932893049	7.207070983	7.362738204	7.109527059	6.938550905	7.027590441	6.939852292	6.965387276
metab_2649	Flurithromycin	pos	-	-	-	-	Organic oxygen compounds	Organooxygen compounds	Carbohydrates and carbohydrate conjugates	6.697107597	6.158775276	5.007106921	5.6220587	6.21645703	5.287975294	6.270571617	6.270654331	6.660495646	6.281988567	5.974231244	6.349076355	6.444297293	6.25573425	6.134614877	6.204205233	6.145443499	6.136686929
metab_2667	Embelin	pos	-	-	-	-	Organic oxygen compounds	Organooxygen compounds	Carbonyl compounds	3.295033448	3.757285427	3.206085324	4.052460242	4.273641215	3.632445092	4.091852495	4.67959844	2.961694565	4.846235293	4.171399993	4.147714655	4.765115191	4.810503073	4.65438167	4.957900184	4.529171415	5.016674203
metab_2692	Tanacetol A	pos	-	-	-	-	Lipids and lipid-like molecules	Prenol lipids	Sesquiterpenoids	5.256719977	4.8664373	4.690533446	5.988545884	5.700089527	5.115060815	4.66469815	5.042716551	4.703198397	5.03813478	2.950353219	4.790286918	3.390955034	4.157776279	4.138053554	4.045902392	3.516319625	3.732237389
metab_2693	Blumenol C O-[Rhamnosyl-(1->6)-Glucoside]	pos	-	-	-	-	Lipids and lipid-like molecules	Fatty Acyls	Fatty acyl glycosides	2.330134766	5.158063483	4.110122659	5.930705664	4.99178998	3.907268802	2.314693893	2.338365115	2.304124682	2.321745873	2.344483408	2.344459948	2.367738493	2.355052409	3.296646361	2.362293197	2.367391244	2.988429374
metab_2715	Lacto-N-Triose I	pos	-	-	-	-	Organic oxygen compounds	Organooxygen compounds	Carbohydrates and carbohydrate conjugates	4.140440507	4.962132128	5.07804391	4.774556391	5.010312535	3.904406046	3.253298848	3.241040691	3.242683544	3.260380961	3.283212374	3.28318882	3.306558502	3.29382336	3.292321633	3.301092326	3.30620993	3.329085207
metab_2742	Dodec-8-Enedioylcarnitine	pos	-	-	-	-	Lipids and lipid-like molecules	Fatty Acyls	Fatty acid esters	4.782165229	4.158191164	4.137697126	4.576992117	5.123399921	4.791398342	4.686175799	4.869711802	3.431243429	5.147521974	4.413789665	4.744815717	4.879343248	4.665889307	4.365546445	4.627473552	4.695731349	5.08236875
metab_2751	6-Hydroxydecanoylcarnitine	pos	-	-	-	-	Lipids and lipid-like molecules	Fatty Acyls	Fatty acid esters	6.200715409	5.666646788	5.64824567	6.885080378	6.685318633	6.291349561	5.251696245	5.60367475	5.435206391	5.573248556	4.990751659	5.957314452	5.140319536	5.039379289	4.761981817	4.898254368	4.669774668	4.986099147
metab_2752	Pro Pro Phe	pos	-	-	-	-	-	-	-	3.032933311	4.831793804	4.0562759	5.255610987	4.732233827	0.003220665	2.989970992	0.072480527	0.00317719	0.003308908	0.003486897	1.477512802	0.44324076	0.003572832	0.239794768	0.492346733	0.119215123	0.23161231
metab_2761	3-Hydroxynona-4,7-Dienoylcarnitine	pos	-	-	-	-	Lipids and lipid-like molecules	Fatty Acyls	Fatty acid esters	2.653687799	2.661935807	2.616901446	2.625744625	2.659205718	2.633521734	4.1781594	3.925098166	3.858722479	3.90059274	4.398037386	5.079376279	4.958343656	4.640025682	4.474438818	5.170195336	4.390313124	5.193608189
metab_2773	Urolithin A-8-O-Glucuronide	pos	-	-	-	-	Phenylpropanoids and polyketides	Cinnamic acids and derivatives	Hydroxycinnamic acids and derivatives	3.084909614	3.093169063	3.048069494	3.056926017	3.090435212	3.064714639	5.596050579	4.791834681	5.383752747	4.093756664	3.110654911	4.013618066	3.122652779	4.113396291	4.509161837	4.716747367	4.139662151	4.388986608
metab_2774	Milbemycin A3	pos	-	-	-	-	Phenylpropanoids and polyketides	Macrolides and analogues	Milbemycins	3.439104277	3.55052661	3.740709836	4.353761843	3.444632395	3.418899815	4.861435068	4.332413771	4.230067477	4.257977896	4.254742213	3.453490504	5.340231555	3.46412682	3.462624845	3.471396975	4.003567246	4.583489737
metab_2776	3-(Hydroxymethyl)-5,5-Diphenylimidazolidine-2,4-Dione	pos	-	-	-	-	Organoheterocyclic compounds	Azolidines	Imidazolidines	4.534573497	4.42451693	4.196049701	4.022195414	4.096656896	4.02524329	4.59280995	4.209247951	4.430508414	4.423505422	4.079250859	4.435495182	4.478391372	4.506903031	3.8566293	4.482737056	4.514955259	4.361730448
metab_2781	Mg(A-15:0/0:0/0:0)[Rac]	pos	-	-	-	-	Lipids and lipid-like molecules	Glycerolipids	Monoradylglycerols	5.00436175	4.86000486	5.113881952	4.843015195	4.746310016	5.107637666	5.090403486	5.128331077	5.097515218	5.041841928	5.192251781	5.098039975	5.172837057	5.229773275	5.311629132	5.18819607	5.32144658	5.273755975
metab_2789	Decylamine Oxide	pos	-	-	-	-	-	-	-	4.591429782	4.260940193	4.49510759	4.54682654	4.474192397	4.772844866	4.384556389	4.454432736	4.442416049	4.355916933	4.554064384	4.5680485	4.55248825	4.490059223	4.59659179	4.514723682	4.637898323	4.539775871
metab_2799	Rhodamine 6G	pos	-	-	-	-	Organoheterocyclic compounds	Benzopyrans	1-benzopyrans	4.607567998	4.559119592	4.613878659	5.042093045	4.731366964	4.616017448	4.570394156	4.520559056	4.622177528	4.453126156	4.727741106	4.59251272	4.569468489	4.807804338	4.852057617	4.639291928	4.635757176	4.769670342
metab_2801	3-(L-Menthoxy)-2-Methylpropane-1,2-Diol	pos	-	-	-	-	Lipids and lipid-like molecules	Prenol lipids	Monoterpenoids	4.535822444	4.236326781	4.471746657	4.215349981	4.25447012	4.424423758	4.854042111	4.469303702	4.328675998	4.473774177	4.584967937	4.534383814	4.867567578	4.686483781	4.557891933	5.02844936	4.96345158	4.814321646
metab_2804	(2E,6E,10E)-Pentadeca-2,6,10-Trienedioylcarnitine	pos	-	-	-	-	Lipids and lipid-like molecules	Fatty Acyls	Fatty acid esters	4.238762793	4.407299427	4.035964905	4.561962019	4.803814771	4.030607941	4.37219097	4.477648698	4.204679683	4.906444835	4.358175627	4.03178821	4.530617892	4.07329924	3.959317631	4.343152696	4.313037813	4.861164818
metab_2807	N-Acetyl-L-Tyrosine	pos	-	-	-	-	Organic acids and derivatives	Carboxylic acids and derivatives	Amino acids, peptides, and analogues	4.471392518	4.284197102	4.128512853	4.246071815	4.243291687	4.451985025	4.587891062	4.371781335	4.485213712	4.524610584	4.637147965	4.72464243	4.85808236	4.875110642	4.825886129	4.826417792	4.825365326	4.88191577
metab_2811	Ecklonialactone A	pos	-	-	-	-	-	-	-	3.573231032	3.955705084	3.815956885	3.906296109	3.762081549	3.148875847	4.06722046	4.122219462	4.235785391	4.19578602	3.913679048	3.892623558	4.635823656	4.058661131	3.886180634	4.222316441	4.103950599	4.595284611
metab_2815	Tridec-10-Enedioylcarnitine	pos	-	-	-	-	Lipids and lipid-like molecules	Fatty Acyls	Fatty acid esters	5.223826681	5.478321934	5.251365574	5.438997442	5.747003453	5.160743239	5.306158375	5.581736761	4.920660179	5.802531824	5.280093971	5.404068901	5.494567875	5.434999291	5.031528947	5.398390453	5.326243785	5.739472219
metab_2816	Gly-Pro-Arg-Pro	pos	-	-	-	-	Organic acids and derivatives	Carboxylic acids and derivatives	Amino acids, peptides, and analogues	5.646897457	5.973181659	5.769981097	5.88371018	6.236624983	5.749454662	5.85317021	6.031716494	5.578464645	6.303269691	5.763647356	5.844233026	6.140924202	5.934711147	5.588108539	5.941749122	5.774351426	6.248202022
metab_2825	Toremifene	pos	-	-	-	-	Phenylpropanoids and polyketides	Stilbenes	Not Available	4.653405952	4.162216488	4.491402533	4.020448858	4.236014607	4.40801752	5.03077458	5.428047286	4.724518301	5.375759858	5.139938435	4.643405895	4.095336664	4.174073146	4.259429251	4.10692533	4.296840321	4.108759088
metab_2826	Hexadecanedioic Acid Mono-L-Carnitine Ester	pos	-	-	-	-	Lipids and lipid-like molecules	Fatty Acyls	Fatty acid esters	4.652644003	4.760837236	4.277459352	5.138915261	5.014883447	3.708265507	3.712961859	3.700699168	3.702342637	3.720046533	3.742885925	3.742862363	3.766239789	3.753500478	3.751998252	3.760771839	3.765891105	3.788773574
metab_2831	4,8 Dimethylnonanoyl Carnitine	pos	-	-	-	-	Lipids and lipid-like molecules	Fatty Acyls	Fatty acid esters	4.895896175	4.794342855	5.01294086	5.489565765	5.338115424	5.111121626	4.16330609	4.366344556	4.384045377	4.298633746	3.730300851	4.546880294	3.139359902	3.584275609	3.298062443	3.21767304	3.139011411	3.161881515
metab_2833	Icariside B8	pos	-	-	-	-	Lipids and lipid-like molecules	Prenol lipids	Terpene glycosides	5.620876222	5.614374421	5.547972457	5.600512061	5.622516588	5.630251087	5.620544854	5.56991325	5.564601019	5.608683914	5.615758665	5.653816116	5.656442208	5.676738927	5.691485542	5.614651169	5.698936746	5.657442097
metab_2839	Solutol Hs 15	pos	-	-	-	-	Lipids and lipid-like molecules	Fatty Acyls	Fatty alcohols	6.071079479	5.892805524	6.167438745	5.854438998	5.921492167	6.188453401	6.133533621	6.192831863	6.132780432	6.139316574	6.199347742	6.130795288	6.223836032	6.288185295	6.266436144	6.220899482	6.330998827	6.309032248
metab_2845	Lauryldiethanolamine	pos	-	-	-	-	-	-	-	7.564793878	7.539145129	7.421370227	7.58697431	7.563003277	7.595213179	7.565653683	7.548298788	7.539835822	7.553195037	7.586194769	7.603099229	7.56973825	7.617026608	7.607301339	7.588545427	7.624889154	7.579722202
metab_2847	Benzylideneacetone	pos	-	-	-	-	Benzenoids	Benzene and substituted derivatives	Styrenes	4.362527901	4.370793729	4.325657804	4.334521767	4.36805778	4.342316809	4.813624437	4.334749322	4.941472536	4.781971656	5.103591987	4.415238542	4.983494392	5.079741035	5.146455099	4.706897757	5.157546607	4.932758368
metab_2850	Myristoyl Ethanolamide	pos	-	-	-	-	-	-	-	6.042462938	6.030502449	5.952627148	6.018941204	6.018139245	6.025061066	6.009591454	5.967780229	6.002038505	5.961312454	6.021706225	6.01415652	6.017437612	5.999452148	6.034407768	5.969439575	6.00972128	6.008199662
metab_2851	8-Acetoxy-4-Acoren-3-One	pos	-	-	-	-	Organic oxygen compounds	Organooxygen compounds	Carbonyl compounds	3.506693635	3.40543014	3.38474604	3.369171441	4.573983605	3.915485499	3.381658842	4.49413375	3.371042004	4.681910014	3.559018286	4.027376112	4.56686142	4.413062751	4.213078476	4.623819015	4.119576071	4.798391516
metab_2855	Spergualin	pos	-	-	-	-	Organic acids and derivatives	Carboxylic acids and derivatives	Amino acids, peptides, and analogues	5.560680311	5.340451344	5.588726566	6.607424678	6.160497883	5.659276756	3.839591748	3.827328448	3.828971999	4.301172337	3.869517231	5.178292917	3.892872135	3.880132263	3.87862997	3.887403945	3.892523435	3.915406871
metab_2859	Lauroylcarnitine	pos	-	-	-	-	-	-	-	5.670693601	5.704967642	6.06338532	6.693799087	6.318715997	5.981804817	4.806713842	4.965099504	4.939170545	5.137392182	4.82828384	5.451650223	4.506213598	4.545240729	4.34821795	4.629107624	4.341070375	4.508835785
metab_2860	(+-)-Zoapatanol	pos	-	-	-	-	Lipids and lipid-like molecules	Prenol lipids	Monoterpenoids	5.196836254	5.423999696	5.270943359	5.748533918	5.372251511	5.043668987	0.196275513	0.191855793	0.192443505	3.736817588	3.591634282	4.412694458	3.538441523	0.211459979	0.210881422	0.214277835	0.216279053	1.079316973
metab_2865	Stearaldehyde	pos	-	-	-	-	Lipids and lipid-like molecules	Fatty Acyls	Fatty aldehydes	5.152348115	5.034249676	4.998407479	5.041877458	5.071635933	5.069865126	5.128863456	5.110687948	5.106939894	5.049553289	5.195493953	5.127000555	5.200538455	5.204957683	5.224862831	5.206957642	5.216801344	5.146530781
metab_2866	Heptadecasphinganine	pos	-	-	-	-	-	-	-	6.353286447	6.324256418	6.284073719	6.289825102	6.369761205	6.215015358	6.083057521	6.391339195	6.2449065	6.614663714	6.323415413	6.171488728	6.553936683	6.370713445	6.711416126	6.392863834	6.461045445	6.391113919
metab_2879	Methylgingerol	pos	-	-	-	-	Benzenoids	Benzene and substituted derivatives	Methoxybenzenes	4.242783945	4.48311354	4.461015699	4.536431776	4.539459038	4.126646474	4.789053333	4.759370772	4.826365414	4.917611108	4.904456314	4.450736908	5.348267775	4.825805639	4.870394347	4.961523708	4.935754617	5.269513415
metab_2880	Hydroxytetradecadienyl-L-Carnitine	pos	-	-	-	-	Lipids and lipid-like molecules	Fatty Acyls	Fatty acids and conjugates	5.711047791	5.479562486	5.911785917	6.924645904	6.248665961	5.855060758	4.132470016	4.245086631	4.400211474	4.699561615	4.714792477	5.395646402	4.911260914	3.816754718	3.999008447	4.213364431	4.371661909	4.574753994
metab_2882	Anisperimus	pos	-	-	-	-	Organic acids and derivatives	Carboxylic acids and derivatives	Amino acids, peptides, and analogues	4.867516957	4.955010198	4.968854334	5.500482213	5.231674643	5.016814428	4.795013852	4.749090482	4.682671279	4.810226871	4.809199199	4.927713436	4.865171812	4.89219932	4.866237956	4.814476781	4.800265266	4.826129255
metab_2884	12-Hydroxy-16-Heptadecynoic Acid	pos	-	-	-	-	-	-	-	3.641059119	3.572171899	3.805902785	3.887447462	4.580286986	3.814877947	3.852477142	4.564561769	3.537779275	4.714099762	3.827370387	3.944644357	4.623307058	4.459874334	4.264243678	4.613801105	4.21771291	4.761220612
metab_2885	12-Opda	pos	-	-	Metabolism;Metabolism	Global and overview maps;Lipid metabolism	Lipids and lipid-like molecules	Fatty Acyls	Eicosanoids	5.038120028	5.175669481	5.126519319	5.303526699	5.760393112	5.014584537	5.32346543	5.723095009	5.043191841	5.896736969	5.383359217	5.319834821	5.884081324	5.73441041	5.567500156	5.8687603	5.485099468	5.992894006
metab_2886	Fa(18:3+2O)	pos	-	-	-	-	-	-	-	4.502771059	4.742862629	4.748843175	5.010152241	5.289276148	4.567194603	4.830254431	5.262218044	4.378323806	5.410772884	4.833198029	4.828260687	5.380693198	5.30146722	5.089312531	5.375022727	4.962674049	5.512925323
metab_2888	Polyoxyethylene 40 Monostearate	pos	-	-	-	-	Lipids and lipid-like molecules	Fatty Acyls	Fatty acid esters	6.083418733	5.896074014	6.177539842	5.804088962	5.988867553	6.170602087	6.140813247	6.216605698	6.112176822	6.156250189	6.28463824	6.162381991	6.284160061	6.309258806	6.281758872	6.258221053	6.279703359	6.304355302
metab_2890	Pro Pro Arg	pos	-	-	-	-	-	-	-	4.960084625	5.284378956	5.28339875	5.304946259	5.809261843	5.113948237	5.377105402	5.812872257	4.781635292	5.958647105	5.297198489	5.344972616	5.916523807	5.835416364	5.588763843	5.923393886	5.473813005	6.065481643
metab_2893	Humuladienone	pos	-	-	-	-	Lipids and lipid-like molecules	Prenol lipids	Sesquiterpenoids	4.199618651	4.503005698	4.145622695	4.360012339	4.033143937	3.643796643	4.941546614	4.620270425	4.275953048	5.023357057	4.83785275	3.965491086	5.019374945	4.771745699	3.687528083	4.133363292	4.056963241	4.587833874
metab_2900	N,N-Dimethyltetradecylamine-N-Oxide	pos	-	-	-	-	-	-	-	4.92046718	4.850954423	4.817268925	4.649814297	4.932267006	5.095967473	4.761806094	4.81530572	4.82841445	4.779889976	4.962562978	4.889040202	4.791778943	4.700782714	4.831692232	4.89649627	4.89789017	4.824609889
metab_2901	(Z)-5-[(2R,3S,4S)-4-Hydroxy-2-[(E)-3-Hydroxyoct-1-Enyl]Oxan-3-Yl]Pent-3-Enoic Acid	pos	-	-	-	-	Organic acids and derivatives	Hydroxy acids and derivatives	Medium-chain hydroxy acids and derivatives	4.998429774	4.960338769	4.896976609	4.973902114	5.03715919	4.914241478	4.971209849	5.01925615	4.963299181	5.068879248	5.005336728	5.050029463	5.118644231	5.084233206	5.086046347	5.069894631	5.062241886	5.177111901
metab_2910	Trihydroxystearic Acid	pos	-	-	-	-	Lipids and lipid-like molecules	Fatty Acyls	Fatty acids and conjugates	3.262143382	3.453941694	3.345330782	3.765144579	4.386652752	3.151139224	3.848170542	4.72257349	3.145219397	4.680735033	3.758671684	3.949860594	4.340657603	4.409041127	4.185771283	4.468517635	4.215692016	4.721436404
metab_2911	(7Z)-Pentadec-7-Enoylcarnitine	pos	-	-	-	-	Lipids and lipid-like molecules	Fatty Acyls	Fatty acid esters	4.351749847	4.070069892	4.684455877	5.256978655	4.600620417	4.430709284	4.179158563	3.990095121	4.117398194	4.281128071	3.82163704	4.364032927	3.908770799	3.832332595	4.266874557	4.153995183	4.290629831	4.047343212
metab_2912	(10Z,12E)-Hexadecadienoylcarnitine	pos	-	-	-	-	Lipids and lipid-like molecules	Fatty Acyls	Fatty acid esters	4.037521613	3.838093448	4.576157269	5.488649888	4.724461431	4.320412003	3.698955655	3.686693044	3.688336502	3.706040286	3.728879538	3.728855976	3.752233268	3.739494029	3.737991812	3.746765348	3.751884585	3.774766929
metab_2915	Ligusticide	pos	-	-	-	-	Organoheterocyclic compounds	Isobenzofurans	Not Available	3.219533607	3.227794851	3.182685051	3.191543668	3.225060409	3.199334097	3.444397512	3.463125149	3.193413828	3.313493667	3.233939997	4.58039595	4.305701348	3.895920996	4.169643112	4.539881047	4.217401307	4.37008242
metab_2927	Tridecanedioylcarnitine	pos	-	-	-	-	Lipids and lipid-like molecules	Fatty Acyls	Fatty acid esters	4.384098928	4.786287007	4.56696474	4.460584669	5.008546536	4.074779218	4.561731564	5.052823875	4.501556265	5.096524656	4.727938121	4.611766816	4.968780544	4.742577291	4.570170393	4.805878665	4.761202757	5.088338291
metab_2928	Assafoetidin	pos	-	-	-	-	Lipids and lipid-like molecules	Prenol lipids	Terpene lactones	3.29187923	3.300141233	3.423148342	3.263886614	3.297406542	3.271677806	3.276372572	4.085704211	4.476199074	3.625396843	4.279392608	4.690840886	4.508065052	4.976841956	4.99368265	4.540326686	4.706162209	4.470114091
metab_2929	13-Hydroxyhexadecanoylcarnitine	pos	-	-	-	-	Lipids and lipid-like molecules	Fatty Acyls	Fatty acid esters	5.163507618	4.943161907	5.512458781	6.408446614	5.854008429	5.666137814	4.387024089	4.173811317	4.374623405	4.681352855	3.10475941	5.142632553	4.20855323	3.868693245	2.640192497	2.547189603	0.67910925	3.622676174
metab_2933	7-Hydroxyoct-3-Enedioylcarnitine	pos	-	-	-	-	Lipids and lipid-like molecules	Fatty Acyls	Fatty acid esters	3.178581294	4.297113166	3.812078713	3.476674091	3.208155211	3.867647429	4.139792987	4.170102932	3.938457855	4.373220788	4.285327085	3.192963287	4.870974636	4.195096027	3.950829871	4.397926336	4.363798654	4.657238056
metab_2937	Sphingosine	pos	-	-	Metabolism;Metabolism;Environmental Information Processing;Cellular Processes;Cellular Processes	Lipid metabolism;Global and overview maps;Signal transduction;Cell growth and death;Cell growth and death	Organic nitrogen compounds	Organonitrogen compounds	Amines	5.017310254	4.98176988	4.950192499	5.035916918	4.979439033	5.017836829	4.781988707	4.743331088	4.70013875	4.814750761	4.792490936	4.722054193	4.6953468	4.673526411	4.60924969	4.713202448	4.699796682	4.654535383
metab_2939	22-Hydroxydocosanoic Acid	pos	-	-	-	-	Lipids and lipid-like molecules	Fatty Acyls	Fatty acids and conjugates	5.660574224	5.480162556	5.643359364	5.310391596	5.557623028	5.775739592	5.691665592	5.824722102	5.798694548	5.719384753	5.921166447	5.771594978	5.819074551	5.864280696	5.865930283	5.878101873	5.790710351	5.821126659
metab_2947	(10Z,12Z)-Octadeca-10,12-Dienoylcarnitine	pos	-	-	-	-	Lipids and lipid-like molecules	Fatty Acyls	Fatty acid esters	4.941615862	5.100386808	5.646841921	5.877600441	5.133429053	5.084077704	4.694318215	4.637866133	4.677796586	4.712319957	4.768632216	4.828004006	4.847445045	4.665734273	4.609263772	4.715003665	4.618878449	4.665765713
metab_2949	1H-Pyrazolo[3,4-D]Pyrimidin-4-Amine	pos	-	-	-	-	Organoheterocyclic compounds	Pyrazolopyrimidines	Pyrazolo[3,4-d]pyrimidines	5.890663021	5.863987591	5.797742016	5.89364207	5.859240631	5.843369778	5.878354007	5.856864887	5.869687321	5.896207517	5.934695137	5.931376454	5.935309446	5.943140349	5.965753276	5.973933866	5.955502608	5.972332979
metab_2950	(4S,8R)-8,9-Dihydroxy-P-Menth-1(6)-En-2-One	pos	-	-	-	-	Lipids and lipid-like molecules	Prenol lipids	Monoterpenoids	5.448184071	5.426691308	5.378172856	5.45698076	5.454489343	5.415543239	5.463851565	5.428988386	5.419747555	5.483251785	5.510177535	5.489915008	5.472244267	5.51068552	5.538714817	5.533138363	5.495408214	5.527640657
metab_2966	Lysopc(10:0)	pos	-	-	-	-	Lipids and lipid-like molecules	Glycerophospholipids	Glycerophosphocholines	5.26288812	5.475155831	5.350581105	3.806533559	4.697280456	4.28481276	5.263246212	5.690069742	4.866817711	5.504027493	5.831127285	4.787777924	4.721101613	4.732716498	4.618068883	4.46113023	4.792198734	4.871671593
metab_2973	Pe(18:4/0:0)	pos	-	-	-	-	-	-	-	0.249343316	0.252973417	0.233621009	0.237330998	0.25176758	2.604412448	4.717157521	3.785837948	4.170568891	4.597721413	4.627624851	0.255688319	5.962056394	3.855099274	3.575764634	0.263750384	4.449455895	4.495721612
metab_2984	12(S)-Leukotriene B4	pos	-	-	Metabolism	Lipid metabolism	Lipids and lipid-like molecules	Fatty Acyls	Eicosanoids	1.572998131	3.571738867	1.850101889	1.545763364	1.578381339	1.553338828	5.429300947	5.226528763	5.556914028	5.179737473	5.224210656	4.873174058	5.613196222	5.215651493	5.182556583	5.046230348	5.319131518	5.692192626
metab_2991	8(R)-Hydroperoxylinoleic Acid	pos	-	-	Metabolism	Lipid metabolism	Lipids and lipid-like molecules	Fatty Acyls	Lineolic acids and derivatives	4.749133914	5.216254042	4.543544746	4.66980757	4.842834647	4.709802691	4.887093843	5.284439233	4.9040839	5.514096798	4.855535226	4.859542527	5.237950483	5.022008386	4.641356645	5.077440203	4.98801898	5.451559905
metab_2995	Glycocholic Acid	pos	Steroids	24-Carbon atoms	Metabolism;Organismal Systems;Organismal Systems;Metabolism	Global and overview maps;Digestive system;Digestive system;Lipid metabolism	Lipids and lipid-like molecules	Steroids and steroid derivatives	Bile acids, alcohols and derivatives	5.71036861	6.29569401	5.569782686	5.737870624	5.510932302	5.132246503	5.088780823	4.925417151	4.798159936	5.172619399	4.800903587	5.03118141	4.703133469	4.455299252	4.80170517	4.75384732	4.788779619	4.760195787
metab_2996	Terfenadine	pos	-	-	-	-	Benzenoids	Benzene and substituted derivatives	Diphenylmethanes	5.145216777	5.575574117	5.056816672	5.216711874	4.957695662	4.550912898	4.591122827	4.425661185	3.87786013	4.4706716	4.465130496	4.154806543	5.168691233	3.650506465	4.168148898	4.155691404	3.853630753	3.612730201
metab_3001	Stearidonic Acid	pos	-	-	Metabolism	Lipid metabolism	Lipids and lipid-like molecules	Fatty Acyls	Lineolic acids and derivatives	4.616127517	4.994135805	4.93184816	4.79677534	5.247133031	4.677332176	5.035681888	5.337514008	4.860948097	5.487031412	5.020911371	4.994004746	5.563256639	5.288030443	5.183176167	5.428649139	5.201899633	5.592523597
metab_3002	13-Oxoode	pos	-	-	Metabolism	Lipid metabolism	Lipids and lipid-like molecules	Fatty Acyls	Lineolic acids and derivatives	4.226405239	4.707065173	4.534183305	4.519448146	4.775221411	4.235335749	4.595073113	5.002607176	4.647720648	5.142040764	4.67050782	4.609890065	5.169877646	4.837451555	4.867744068	5.010957911	4.766392487	5.195099262
metab_3019	Prostaglandin E1	pos	Lipids;-	Eicosanoids;-	-	-	Lipids and lipid-like molecules	Fatty Acyls	Eicosanoids	5.537109091	5.508205907	5.469099073	5.591621364	5.550461911	5.507959756	5.541145714	5.559565905	5.554046021	5.611690265	5.647233418	5.615393984	5.622172781	5.624628822	5.652364383	5.637928092	5.62704611	5.679329668
metab_3024	10,11-Dihydro-12R-Hydroxy-Leukotriene E4	pos	-	-	-	-	Lipids and lipid-like molecules	Fatty Acyls	Eicosanoids	4.802219154	4.597109734	5.056237085	4.99088667	4.672104325	4.971796012	4.589078308	5.087521786	4.826858436	4.819947008	4.761215833	4.647593888	4.728291477	4.853207042	4.852347895	4.93189824	4.976793052	4.916659657
metab_3025	Lysope(0:0/18:3(9Z,12Z,15Z))	pos	-	-	-	-	Lipids and lipid-like molecules	Glycerophospholipids	Glycerophosphoethanolamines	3.717605361	3.871253605	3.536998763	4.009695645	2.497438392	3.689209285	4.679185122	4.339956646	2.669807872	5.18729295	5.039052047	2.840330828	6.314226517	4.295967821	3.734916282	2.802396575	4.792603627	4.75120978
metab_3026	(4Z,7Z,10Z)-12-[(1S,2R,3R)-3-Hydroxy-2-[(1E,3S)-3-Hydroxypent-1-En-1-Yl]-5-Oxocyclopentyl]Dodeca-4,7,10-Trienoylcarnitine	pos	-	-	-	-	Lipids and lipid-like molecules	Fatty Acyls	Fatty acid esters	6.105090593	6.008772779	6.209959816	6.194658595	6.066183658	6.188789746	5.955661897	6.239800751	6.080983987	6.082484655	6.003090105	6.061404291	6.010812129	6.140651356	6.177298436	6.287513872	6.234999648	6.171164065
metab_3031	Austinoneol	pos	-	-	-	-	-	-	-	7.145266478	7.028380972	7.320090294	7.140773709	7.005378009	7.178738665	7.08535703	7.316824026	7.11943096	7.253015796	7.153983158	7.104879502	7.229408328	7.276594196	7.253051331	7.320818287	7.409762552	7.377840781
metab_3038	Linolenic Acid	pos	Lipids	Fatty acids	Metabolism;Metabolism;Metabolism	Global and overview maps;Lipid metabolism;Lipid metabolism	Lipids and lipid-like molecules	Fatty Acyls	Lineolic acids and derivatives	4.797857288	5.060483633	5.012838641	4.885809089	5.011924104	4.864658407	5.164696338	5.455725968	5.013664633	5.701302644	5.191154626	5.108412955	5.705102741	5.437960055	5.294807387	5.508409618	5.330554669	5.747327715
metab_3043	Leucomycin	pos	-	-	-	-	Organic oxygen compounds	Organooxygen compounds	Carbohydrates and carbohydrate conjugates	5.776017788	5.842848916	5.770540947	5.83379533	5.783731673	5.768184894	5.741332746	5.786378731	5.80733969	5.797930556	5.83176497	5.851392508	5.811894329	5.813923721	5.872532457	5.817330048	5.815716716	5.848177579
metab_3045	Lysope(0:0/20:3(11Z,14Z,17Z))	pos	-	-	-	-	Lipids and lipid-like molecules	Glycerophospholipids	Glycerophosphoethanolamines	2.751996056	3.140260669	3.529834732	2.724039874	2.757516447	2.803532936	4.472338533	3.923403608	3.736066612	5.193767755	4.902343141	3.853044794	5.856843124	3.576751912	4.815423212	3.989290059	2.995261997	2.812206834
metab_3050	2-Aminopurine	pos	-	-	-	-	Organoheterocyclic compounds	Imidazopyrimidines	Purines and purine derivatives	6.832943368	6.808582483	6.70179364	6.867640876	6.83691498	6.821802853	6.821535511	6.812084481	6.810489388	6.823416132	6.862892023	6.908685026	6.840295836	6.905736334	6.909825583	6.928527464	6.908631325	6.899860304
metab_3051	2',5'-Dideoxyadenosine	pos	-	-	-	-	Nucleosides, nucleotides, and analogues	2'',5''-dideoxyribonucleosides	Not Available	5.107645124	5.084701984	5.052394241	5.162083104	5.106592293	5.152927493	5.135254708	5.120637104	5.107070467	5.158867656	5.182934789	5.211468633	5.194258238	5.218337368	5.220096206	5.19106877	5.194052434	5.225650449
metab_3052	Riesling Acetal	pos	-	-	-	-	Organoheterocyclic compounds	Tetrahydrofurans	Not Available	5.098392622	5.011976336	5.014351869	5.081895587	5.070480881	5.093313456	5.058591446	5.056004977	5.097693443	5.053467752	5.1529936	5.146944998	5.072873052	5.13603736	5.187242793	5.172140735	5.158768683	5.161372846
metab_3087	Gpcho(14:1/4:0)	pos	-	-	-	-	-	-	-	3.635246646	4.691747418	3.60757879	3.983926873	3.642130591	4.696721327	4.725822173	4.121402817	3.609116857	4.806528836	4.973328236	3.649634744	6.355030764	4.200362028	3.658770242	3.66754346	4.369241717	5.159229496
metab_3100	Gpetn(3:0/15:1)	pos	-	-	-	-	-	-	-	3.391887293	4.809298247	2.049024133	3.976023111	3.891599791	4.624238059	4.72625949	1.562186386	2.2178913	4.555809026	4.949636033	0.455704532	6.407893814	4.575361643	3.945998408	3.755971584	4.18752132	5.099530256
metab_3106	Dimethylsphingosine	pos	-	-	-	-	Organic oxygen compounds	Organooxygen compounds	Alcohols and polyols	4.507798227	5.046738968	4.740889169	4.759686649	4.615138386	4.496700827	5.091804735	5.539203788	5.04962379	5.697501426	5.003555136	4.95581121	5.300708312	5.16883177	4.686339879	5.296761211	5.24410547	5.559283203
metab_3112	16-Alpha-Hydroxyandrosterone	pos	-	-	-	-	Benzenoids	Phenanthrenes and derivatives	Phenanthrols	3.964541792	3.644907742	4.288904698	3.296912911	3.711465202	3.157208596	4.261415115	4.032557487	3.894331152	4.180426699	5.10416814	4.068553073	5.31460415	4.381745119	4.226464744	4.378986445	4.861272602	5.096943075
metab_3121	Dihydrozeatin	pos	-	-	-	-	Organoheterocyclic compounds	Imidazopyrimidines	Purines and purine derivatives	5.479887158	5.47469084	5.417699602	5.514469086	5.463525709	5.477624939	5.479924995	5.499059975	5.492917435	5.51409211	5.541017537	5.533916191	5.55300245	5.556220245	5.556626876	5.59501868	5.560619851	5.563428675
metab_3122	Phytuberin	pos	-	-	-	-	Lipids and lipid-like molecules	Prenol lipids	Sesquiterpenoids	5.490107238	5.446721302	5.43552127	5.511383477	5.468511617	5.489916917	5.561171891	5.515061609	5.501171331	5.553624254	5.584320456	5.5594864	5.608470783	5.56843538	5.559941432	5.60194571	5.580995178	5.628761636
metab_3123	Grayanotoxin	pos	-	-	-	-	Lipids and lipid-like molecules	Prenol lipids	Diterpenoids	5.524843971	5.569796044	5.505251605	5.589810842	5.592431402	5.590086768	5.584444666	5.612483993	5.589698534	5.665010495	5.646632884	5.617981151	5.676502999	5.634164543	5.653377379	5.690748955	5.643072353	5.696666371
metab_3131	15-Methyl-15(S)-Pge1	pos	-	-	-	-	-	-	-	3.645654337	3.934063822	4.479307359	3.883679805	4.084197353	3.795044556	4.50500516	4.312693717	4.151356644	4.513588955	4.996633585	4.025446178	5.171530437	4.41438556	4.355976808	4.553842901	4.778336037	4.892947764
metab_3140	Asperagenin	pos	-	-	-	-	Lipids and lipid-like molecules	Prenol lipids	Triterpenoids	5.662136949	5.691685671	5.590083847	5.47715061	5.504578332	5.669857053	3.391453985	3.379193937	3.380837047	3.398537167	4.664612532	5.239531699	3.652926476	3.431984384	3.430482449	3.900210167	3.906896468	3.467250925
metab_3149	5,7-Megastigmadien-9-Ol Glucoside	pos	-	-	-	-	Lipids and lipid-like molecules	Fatty Acyls	Fatty acyl glycosides	5.744914659	5.765378663	5.697602459	5.784050935	5.750275776	5.752909893	5.781096464	5.764030603	5.776642543	5.790616523	5.825868727	5.840797847	5.801515919	5.828650113	5.84893905	5.864232507	5.847429317	5.874765579
metab_3165	(3S,5R,6R,7E)-3,5,6-Trihydroxy-7-Megastigmen-9-One	pos	-	-	-	-	Lipids and lipid-like molecules	Prenol lipids	Sesquiterpenoids	3.409923845	3.418186843	3.373067052	3.381927713	3.415451824	3.389719906	4.169136076	4.784099051	4.177305604	4.499410398	3.964476544	3.424309714	3.447682687	3.434945773	3.433443834	3.442215756	3.447334067	3.470212399
metab_3166	Apo-10'-Violaxanthal	pos	-	-	-	-	Lipids and lipid-like molecules	Prenol lipids	Sesterterpenoids	3.877873073	3.774103968	4.373993243	5.708976992	5.072864994	4.240857877	3.811051011	3.866080936	3.846729509	4.366749811	5.213989337	4.207411383	5.208978014	4.529351882	4.393197238	4.234486589	4.680269874	4.794237067
metab_3177	Pc(18:3/0:0)	pos	-	-	-	-	Lipids and lipid-like molecules	Glycerophospholipids	Glycerophosphocholines	5.214746567	5.468508541	5.751359898	5.150898937	5.168622408	5.130947863	5.815190846	5.753981358	4.449619933	5.951214421	5.759904976	5.703621347	6.143284641	5.970613057	5.901271667	5.634522422	5.975909456	6.012710523
metab_3180	3-Ethyl-4-(9-Hydroxy-4,6,8,10-Tetramethyl-7-Oxododec-4-En-2-Yl)Oxetan-2-One	pos	-	-	-	-	Lipids and lipid-like molecules	Prenol lipids	Terpene lactones	4.06343642	4.42307811	4.853199751	3.921993726	4.220861506	4.208499002	5.006316137	4.843621021	4.551335162	5.181247691	5.656066156	4.661920787	5.905942719	5.065990555	4.981338423	5.145150538	5.363071995	5.4962535
metab_3181	Aphidicolin	pos	-	-	-	-	Lipids and lipid-like molecules	Prenol lipids	Diterpenoids	3.747760301	3.94132862	4.604550586	3.905768972	3.449565163	3.423832475	4.621794893	4.598857505	3.492404907	4.800194148	4.77224163	3.458423307	5.441822544	4.409234728	4.363531313	4.828846719	4.611640637	4.998573126
metab_3185	Phthalic Acid	pos	-	-	Metabolism;Environmental Information Processing	Global and overview maps;Membrane transport	Benzenoids	Benzene and substituted derivatives	Benzoic acids and derivatives	4.414172672	4.434351856	4.442898097	4.568369976	4.470076315	4.428450224	4.40317152	4.498769129	4.308366231	4.438593066	4.446642015	4.476423994	4.525299758	4.50143943	4.537856912	4.487761823	4.527051972	4.49177384
metab_3187	Dibutyl Phthalate	pos	-	-	-	-	Benzenoids	Benzene and substituted derivatives	Benzoic acids and derivatives	5.318558145	5.352105988	5.31130816	5.438388836	5.347377062	5.312518405	5.349695955	5.336951855	5.254016294	5.2769085	5.337409232	5.312511315	5.322558125	5.314560989	5.39349724	5.323303059	5.355518463	5.33542608
metab_3191	Lysope(18:3(9Z,12Z,15Z)/0:0)	pos	-	-	-	-	Lipids and lipid-like molecules	Glycerophospholipids	Glycerophosphoethanolamines	5.204209776	5.028828654	5.253389356	5.055455308	4.950111747	4.968946706	5.946803842	5.858737046	4.477239127	6.219819791	6.001999584	5.510362127	6.38923993	6.044667749	5.896893272	5.708204543	6.120694183	6.12518498
metab_3199	Gpetn(18:4/20:1)	pos	-	-	-	-	Lipids and lipid-like molecules	Glycerophospholipids	Glycerophosphoethanolamines	6.731162093	6.793879177	6.694061853	6.77293531	6.765959447	6.746181895	6.729627171	6.71023566	6.671158943	6.699004186	6.761305736	6.734308248	6.682263647	6.710380431	6.730034994	6.756813923	6.71373065	6.729243348
metab_3208	Pc(22:6/0:0)	pos	-	-	-	-	-	-	-	4.523229768	5.620207808	5.527423045	4.316898536	5.166993164	4.275793986	4.823908792	4.664061386	4.537795927	5.136488878	4.964475961	4.940614119	4.814343374	4.71633638	4.61055958	4.270962888	4.488976298	4.691127115
metab_3209	Pe(16:1(9Z)/P-18:1(9Z))	pos	Lipids	Phospholipids	Metabolism;Metabolism;Metabolism;Cellular Processes;Human Diseases;Organismal Systems;Cellular Processes	Global and overview maps;Lipid metabolism;Glycan biosynthesis and metabolism;Transport and catabolism;Infectious disease: viral;Nervous system;Transport and catabolism	Lipids and lipid-like molecules	Glycerophospholipids	Glycerophosphoethanolamines	6.927238679	6.943881231	6.83249833	6.950701572	6.941954298	6.911347557	6.897386509	6.896727789	6.858516906	6.886560762	6.937863824	6.94619209	6.901656362	6.932973453	6.923328154	6.946224707	6.912251976	6.923209569
metab_3213	13,14-Dihydro-15-Keto-20-Ethyl Prostaglandin F2Alpha	pos	-	-	-	-	Lipids and lipid-like molecules	Fatty Acyls	Eicosanoids	3.770615728	3.778880523	4.262193154	4.075697504	3.863756119	3.750407247	4.429552821	4.739583633	4.970456666	4.292992892	4.678399469	4.399837265	4.996761912	4.650469201	4.901133859	4.696650399	4.807416346	4.81556389
metab_3240	O-Arachidonoyl Glycidol	pos	-	-	-	-	-	-	-	4.945294977	5.357149303	5.239242656	5.055221996	4.726388444	4.827367005	5.335425908	4.983103141	3.611121481	5.609018776	5.167290204	4.326170231	5.112904317	4.504763892	4.382191749	4.33315377	4.681754847	4.519306726
metab_3248	3-Hydroxytrideca-4,6-Dienoylcarnitine	pos	-	-	-	-	Lipids and lipid-like molecules	Fatty Acyls	Fatty acid esters	4.766690117	5.318231481	5.290583313	4.78548415	4.725105409	4.639797302	5.42600927	5.115639484	4.125684684	5.722528464	5.361316673	4.52177284	5.458770824	4.967409662	4.755559117	4.691001242	4.941454079	5.080481521
metab_3256	3-Oxododecanoic Acid	pos	-	-	-	-	Organic acids and derivatives	Keto acids and derivatives	Medium-chain keto acids and derivatives	6.557766647	6.5221227	6.412399712	6.588961735	6.555693786	6.536068169	6.540015826	6.527884862	6.533644069	6.534731332	6.575712149	6.61911823	6.549767362	6.61393964	6.628627636	6.640511246	6.620287913	6.605609914
metab_3264	Lysope(18:4(6Z,9Z,12Z,15Z)/0:0)	pos	-	-	-	-	Lipids and lipid-like molecules	Glycerophospholipids	Glycerophosphoethanolamines	4.73720127	4.711644549	4.788197522	4.272051126	4.493431281	4.564173046	4.786268062	4.483533643	4.273922387	4.802049646	4.806687892	4.839775217	5.462198701	5.117314012	4.928604635	4.692986214	4.849883825	4.840522109
metab_3267	Lysope(22:5(7Z,10Z,13Z,16Z,19Z)/0:0)	pos	-	-	-	-	Lipids and lipid-like molecules	Glycerophospholipids	Glycerophosphoethanolamines	5.75854252	6.205304653	6.177352946	5.71788553	5.704832513	5.574211189	6.269811867	6.066980699	5.345130306	6.556357286	6.261113446	5.571731171	6.278265677	5.915538604	5.768509173	5.792490967	5.989243368	6.00058495
metab_3276	2-Linoleoyl Glycerol	pos	-	-	-	-	Lipids and lipid-like molecules	Fatty Acyls	Lineolic acids and derivatives	5.741832343	5.829462275	5.826993236	5.770997186	5.702615303	5.68496933	6.049414886	5.874640793	5.521963195	6.246549699	6.020871911	5.772084067	6.291195034	5.928160739	5.870898522	5.779222833	6.013787846	5.965049185
metab_3277	Misoprostol Acid	pos	-	-	-	-	Lipids and lipid-like molecules	Fatty Acyls	Eicosanoids	5.382418199	5.399342473	5.350727149	5.42360307	5.4329337	5.365163947	5.369544781	5.409172608	5.37935123	5.446564242	5.479142414	5.429608139	5.468376127	5.467971898	5.488411828	5.481265724	5.48999023	5.515961412
metab_3289	Pc(18:2/0:0)	pos	-	-	-	-	-	-	-	6.377745601	6.811001186	6.859463614	6.386315433	6.426966797	6.281380869	6.640628539	6.523590754	5.644003216	6.750492143	6.530370225	6.569512373	6.809736058	6.602635634	6.567386881	6.393944817	6.580317645	6.568050584
metab_3290	Lysopc(20:5(5Z,8Z,11Z,14Z,17Z)/0:0)	pos	Lipids	Phospholipids	Metabolism;Human Diseases	Lipid metabolism;Cancer: overview	Lipids and lipid-like molecules	Glycerophospholipids	Glycerophosphocholines	5.816660036	6.249655525	6.296365214	5.810071382	5.87786342	5.72907266	6.019735601	5.916397113	5.133188138	6.140900778	5.970086316	6.016338377	6.215365206	6.022412185	6.007499262	5.834225873	6.015459905	5.966844212
metab_3299	Beta-Thujaplicin	pos	-	-	-	-	Hydrocarbon derivatives	Tropones	Tropolones	4.597553248	4.602634175	4.542709256	4.685595016	4.646105399	4.57705149	4.60250386	4.603636759	4.616987409	4.649810352	4.636189255	4.611675513	4.662356287	4.655135033	4.600652647	4.593730735	4.745506866	4.655678468
metab_3300	4-Hydroxy Nonenal Alkyne	pos	-	-	-	-	-	-	-	4.833986872	4.863003831	4.751986627	4.850558174	4.805915011	4.753721981	4.754668683	4.809992483	4.783158908	4.841355189	4.86142946	4.808022664	4.790562046	4.827583619	4.754344274	4.816567003	4.838604793	4.882624233
metab_3301	Azelaic Acid	pos	-	-	-	-	Lipids and lipid-like molecules	Fatty Acyls	Fatty acids and conjugates	5.369340005	5.432579601	5.368378831	5.40616517	5.430241226	5.362402652	5.314727291	5.388697061	5.331131651	5.342417285	5.379467674	5.333216594	5.36427652	5.369688495	5.305704635	5.365307526	5.405020465	5.386595078
metab_3304	2-[1-Oxo-1-(4-Pyridin-2-Ylpiperazin-1-Yl)Propan-2-Yl]-3H-Isoindol-1-One	pos	-	-	-	-	-	-	-	5.315482685	5.417467815	5.347646465	5.349801545	5.353583686	5.280356067	5.280718798	5.328520451	5.288427884	5.28219037	5.359161817	5.27988804	5.341595102	5.312836623	5.249978083	5.296084477	5.390092685	5.335281943
metab_3308	Lpe(18:2)	pos	-	-	-	-	Lipids and lipid-like molecules	Glycerophospholipids	Glycerophosphoethanolamines	6.240384864	6.327677499	6.384641183	6.245638836	6.205170125	6.154122905	6.683454076	6.526955871	5.600273255	6.887344357	6.634995383	6.386615176	6.950408645	6.609334	6.521354316	6.371793028	6.626923903	6.56766638
metab_3310	Lysope(0:0/20:5(5Z,8Z,11Z,14Z,17Z))	pos	-	-	-	-	Lipids and lipid-like molecules	Glycerophospholipids	Glycerophosphoethanolamines	5.958083176	6.027952442	6.062744828	5.963269031	5.909451201	5.855846023	6.382257601	6.211782555	5.26425016	6.576385353	6.307198878	6.054043223	6.550019944	6.283577681	6.218579256	6.063862687	6.303170736	6.240748589
metab_3319	6-Pentadecyl Salicylic Acid	pos	-	-	-	-	-	-	-	2.557776162	3.112284577	3.597259447	3.871708017	3.01566375	3.760720545	4.813291967	4.966323383	5.233393699	4.884080051	5.337692177	4.862091863	5.421721107	5.28047467	5.371973759	5.05259121	5.471196563	5.426812247
metab_3322	1-(5Z,8Z,11Z,14Z-Eicosatetraenoyl)-Sn-Glycero-3-Phosphate	pos	-	-	-	-	Lipids and lipid-like molecules	Glycerophospholipids	Glycerophosphates	5.28137403	5.257758004	5.297971567	5.282244554	5.198287039	5.189584079	5.634968531	5.429642407	4.01398751	5.753004594	5.570015434	5.343864254	5.733251691	5.559407835	5.539566072	5.400659172	5.614079681	5.519878741
metab_3323	Mesoporphyrin Ix	pos	-	-	-	-	Organoheterocyclic compounds	Tetrapyrroles and derivatives	Porphyrins	5.779073885	5.657471076	5.704384172	5.314387218	5.334053829	5.618175976	5.581977265	5.800147235	5.583463861	5.69727329	5.734851593	5.51260499	5.534395724	5.672675063	5.752924431	5.61249565	5.917506992	5.807737686
metab_3335	Scymnol	pos	-	-	-	-	Lipids and lipid-like molecules	Steroids and steroid derivatives	Bile acids, alcohols and derivatives	5.499609088	5.500572163	5.350360007	5.299836976	5.078959859	5.230947369	3.624471828	3.612209682	3.613853077	3.631556195	3.819256113	5.140834109	4.059930755	3.665008754	3.663506587	3.672279826	3.677398893	3.700280498
metab_3357	Heptaethylene Glycol Monododecyl Ether	pos	-	-	-	-	Organic oxygen compounds	Organooxygen compounds	Ethers	5.244010249	5.063309647	4.96718743	5.362282854	5.257958384	5.206440587	5.267935227	5.191115961	5.131495792	5.302859126	5.166618708	5.063130458	5.410302103	5.180959127	5.384068808	5.400587146	5.238336059	5.385268017
metab_3381	N-Isobutyloctadeca-Trans-2-Trans-4-Dienamide	pos	-	-	-	-	Lipids and lipid-like molecules	Fatty Acyls	Fatty amides	4.627052242	4.621236211	5.662117712	5.171742667	5.204418846	4.701187224	5.137844966	4.648431305	4.471773317	4.628389846	4.678329415	4.652750482	4.786835656	4.769572366	4.790114905	4.707344802	4.746133254	4.870280209
metab_3395	1-Hexadecanoyl-Sn-Glycero-3-Phosphoethanolamine	pos	-	-	-	-	-	-	-	6.337802533	6.425547272	6.286080528	5.908618244	6.282871035	6.202788676	6.206722116	6.361434723	6.076280913	6.408341689	6.382948889	6.498313793	6.426006836	6.285602112	6.188227238	6.177799972	6.161688249	6.094831813
metab_3396	Lysope(0:0/18:3(6Z,9Z,12Z))	pos	-	-	-	-	Lipids and lipid-like molecules	Glycerophospholipids	Glycerophosphoethanolamines	5.927842551	5.974143336	5.851203405	5.53104333	5.879635692	5.805704934	5.804979241	5.946138124	5.639375098	6.012032724	5.984684449	6.054288275	6.108050183	5.922016557	5.858123347	5.786002952	5.855744017	5.764094477
metab_3405	Lysopc(18:3(6Z,9Z,12Z)/0:0)	pos	Lipids	Phospholipids	Metabolism;Human Diseases	Lipid metabolism;Cancer: overview	Lipids and lipid-like molecules	Glycerophospholipids	Glycerophosphocholines	7.047149149	7.395251945	7.053188083	6.908934064	6.902344859	6.629183118	6.65402	6.874053955	6.412788697	7.043680335	6.778012988	6.914964554	6.751874793	6.773164988	6.711538075	6.70151504	6.730098576	6.603358894
metab_3412	23S,25,26-Trihydroxyvitamin D3	pos	-	-	-	-	Lipids and lipid-like molecules	Steroids and steroid derivatives	Vitamin D and derivatives	5.820447161	5.689272515	5.685419061	5.647410957	5.378517163	5.582420244	3.897568163	3.856597477	3.516569441	3.5342715	4.450306494	5.447796584	4.320178246	3.567722169	3.566220085	3.57499285	3.580111645	3.602992074
metab_3413	Oleoyl-L-Alpha-Lysophosphatidic Acid	pos	-	-	-	-	-	-	-	5.720281863	5.952888091	5.663453036	5.53440119	5.586068412	5.443252536	5.463615125	5.567350727	5.098912156	5.739769697	5.558140813	5.688579754	5.691663097	5.605948678	5.53729148	5.470962041	5.473647114	5.430377563
metab_3416	Pe-Nme2(14:0/15:0)	pos	-	-	Metabolism;Metabolism	Global and overview maps;Lipid metabolism	Lipids and lipid-like molecules	Glycerophospholipids	Glycerophosphoethanolamines	6.209565242	6.422202941	6.435916043	6.20951549	5.968303579	6.107985873	6.103353017	6.476693216	6.537108442	6.324926342	6.640231183	6.619657674	6.223682156	6.099280916	6.237853349	6.189657822	6.199422917	6.166090415
metab_3420	Lysope(0:0/20:4(5Z,8Z,11Z,14Z))	pos	-	-	-	-	Lipids and lipid-like molecules	Glycerophospholipids	Glycerophosphoethanolamines	6.530700985	6.351214712	6.604611122	6.416687995	6.555432216	6.585678243	6.680677741	6.562893958	6.280530025	6.735213891	6.707448619	6.814087346	6.996929834	6.745287032	6.731279467	6.606424441	6.679196649	6.674707694
metab_3425	Lysopc(20:4(8Z,11Z,14Z,17Z)/0:0)	pos	Lipids	Phospholipids	Metabolism;Human Diseases	Lipid metabolism;Cancer: overview	Lipids and lipid-like molecules	Glycerophospholipids	Glycerophosphocholines	6.621195694	6.884697972	6.95547631	6.573544221	6.64162018	6.549725276	6.548896044	6.532785892	6.114799433	6.588360108	6.57621663	6.72630435	6.718791816	6.631084981	6.580370578	6.509723393	6.570888981	6.584211509
metab_3431	Pc(36:2)	pos	-	-	-	-	-	-	-	5.779954206	6.861231245	7.205921988	7.041530452	6.974647434	7.091170247	7.132147587	7.145248771	6.933056891	6.900783836	6.911665833	6.825818356	5.828131822	6.831709006	6.652377908	6.856132359	6.898564163	6.803990598
metab_3438	5-Pentyl-2-Furanheptanoic Acid	pos	-	-	-	-	Lipids and lipid-like molecules	Fatty Acyls	Fatty acids and conjugates	4.511017812	3.408303815	4.543252715	4.381988901	4.438519919	4.533629825	5.343626132	5.186477881	4.903144526	4.968878474	4.866983871	4.926435108	4.803272886	4.718207029	4.753704803	4.653708026	4.578076382	4.828654735
metab_3461	13E-Docosenamide	pos	-	-	-	-	-	-	-	5.896019673	5.908106237	5.825458332	6.132280932	5.885769401	5.906893185	5.812990474	5.830385433	5.803947491	5.785996245	5.867791365	5.878194291	5.867330513	5.889107715	5.933504327	5.906444563	5.891834059	5.893572104
metab_3467	Pe(P-16:0/0:0)	pos	-	-	-	-	-	-	-	5.74088136	5.979840213	5.88725032	5.568334843	5.579148631	5.674442756	5.60323362	5.520555319	5.579345265	5.552117934	5.59875675	5.709350813	5.497063268	5.190420298	5.288411128	5.078287012	5.393707092	5.539433513
metab_3474	Prostaglandin A1	pos	Lipids	Eicosanoids	-	-	Lipids and lipid-like molecules	Fatty Acyls	Eicosanoids	5.807694025	5.77549296	5.656465788	5.812237491	5.808689243	5.785167412	5.77303456	5.738379453	5.738334482	5.757567042	5.778679687	5.870422018	5.801037287	5.870642798	5.866138231	5.85521076	5.863189764	5.8371418
metab_3484	Ponasterone A	pos	-	-	-	-	Lipids and lipid-like molecules	Steroids and steroid derivatives	Bile acids, alcohols and derivatives	5.665520427	5.393450987	5.747099093	5.333766066	5.279635405	5.379250271	5.254775788	5.078128904	5.289665631	5.185965691	5.268789295	5.44988821	5.259983507	4.523367553	4.750057986	4.347375741	5.249666187	5.267720566
metab_3493	7,8-Dihydrovomifoliol 9-[Apiosyl-(1->6)-Glucoside]	pos	-	-	-	-	Lipids and lipid-like molecules	Fatty Acyls	Fatty acyl glycosides	3.579161603	3.587425628	3.542299976	3.551161838	3.584690272	3.558955065	4.740668886	3.551389339	3.553032674	5.184388135	5.292582513	3.656457739	6.698290406	5.441343891	4.554749896	3.611457423	3.950920124	4.188817301
metab_3509	Tirofiban	pos	-	-	-	-	Organic acids and derivatives	Carboxylic acids and derivatives	Amino acids, peptides, and analogues	6.014311796	6.219416816	6.294131042	5.965284467	5.957172645	5.89120581	6.007619839	5.99693009	6.096510507	6.035160379	6.194364062	6.030687329	6.22348262	6.079260992	6.094114766	6.023414641	6.170494461	6.250260065
metab_3518	Concanamycin	pos	-	-	-	-	Phenylpropanoids and polyketides	Macrolides and analogues	Not Available	5.153901326	5.162167452	5.117029828	5.125894139	5.159431404	5.133689481	5.81828101	5.643009237	5.401613879	5.817765883	5.731180805	5.3907921	5.585315701	5.649444168	5.419056482	5.186205132	5.573410091	5.543194381
metab_3555	Lysope(0:0/20:3(8Z,11Z,14Z))	pos	-	-	-	-	Lipids and lipid-like molecules	Glycerophospholipids	Glycerophosphoethanolamines	5.833399687	5.854541126	5.860334091	5.450499928	5.734974804	5.691039379	5.855555562	6.026309224	6.078205272	6.090894089	6.040703871	6.091212035	6.203178513	5.972375362	6.029701371	5.868193086	6.00194384	5.926600122
metab_3557	Dg(Pgj2/12:0/0:0)	pos	-	-	-	-	Not Available	Not Available	Not Available	4.830051847	4.83831791	4.793180649	4.802044886	4.835581883	4.809840163	5.342581167	4.967572234	4.803916218	5.42522195	5.823044793	4.973227832	5.461473689	5.399843808	5.161424493	4.979826552	5.308624411	5.32015133
metab_3568	4-O-Methyl-12-O-Tetradecanoylphorbol 13-Acetate	pos	-	-	-	-	Lipids and lipid-like molecules	Prenol lipids	Diterpenoids	3.728008692	3.83304324	4.418335853	3.035361266	3.068869019	3.799864505	5.74796668	5.647387001	5.701535995	5.879931191	5.988959663	5.439600309	5.995875189	5.741478925	5.571703108	5.366360469	5.762813959	5.981848108
metab_3573	Gpetn(16:0/22:6)	pos	-	-	-	-	Lipids and lipid-like molecules	Glycerophospholipids	Glycerophosphoethanolamines	6.037479179	6.215522984	5.971243728	6.028555482	6.195264474	6.177411795	6.039825054	5.916766179	5.908387418	5.903577924	5.880794644	6.0550035	5.938380075	5.695553588	6.174573401	6.264849807	6.044927882	6.165951856
metab_3592	N-Arachidonylethanolamine	pos	-	-	-	-	Organic nitrogen compounds	Organonitrogen compounds	Amines	3.657493961	3.27203323	5.180863786	4.515410097	4.693085168	3.297020889	4.286089288	3.236007312	3.268490048	3.300033475	3.278178726	3.278155172	3.301524716	3.78595668	3.707141569	3.296058571	3.301176146	3.747953069
metab_3604	28-Norbrassinolide	pos	-	-	-	-	Lipids and lipid-like molecules	Steroids and steroid derivatives	Steroid lactones	3.712786314	3.72239102	4.634455184	3.656610742	3.750857039	4.615910373	4.967903928	4.94590358	4.966535773	4.700420588	5.212074079	5.356691604	5.300547765	5.585684877	5.579794947	5.345334357	5.454568446	5.297259876
metab_3612	Lysopc(20:3(8Z,11Z,14Z)/0:0)	pos	-	-	-	-	Lipids and lipid-like molecules	Glycerophospholipids	Glycerophosphocholines	6.589188159	6.860076056	6.678776174	6.436628702	6.523884893	6.270529286	6.458371142	6.534511809	6.535146427	6.761427382	6.382102626	6.503343502	6.40736394	6.405719067	6.367144116	6.308339737	6.351678683	6.283631248
metab_3656	Dg(20:3(8Z,11Z,14Z)-O(5,6)/2:0/0:0)	pos	-	-	-	-	Not Available	Not Available	Not Available	5.18539731	5.403929769	5.562713531	4.947099847	5.136712456	5.089301446	5.369785914	5.378994783	5.42116723	5.397857446	5.495001625	5.310331986	5.42588741	5.363492042	5.407923743	5.388380248	5.520675804	5.550332771
metab_3657	Methyl-[12]-Gingerdiol	pos	-	-	-	-	Lipids and lipid-like molecules	Fatty Acyls	Fatty alcohols	5.058108673	4.031896253	4.580286822	5.134472855	4.54030204	5.310672953	3.406836148	3.613986881	3.396219058	3.41391943	3.700005925	3.436730924	4.259071549	3.447367094	3.698010182	3.454637152	3.860551503	3.893034626
metab_3659	Hyocholic Acid	pos	-	-	-	-	Lipids and lipid-like molecules	Steroids and steroid derivatives	Bile acids, alcohols and derivatives	5.60459066	5.7577241	5.868133025	5.528391454	5.56322467	5.593343092	5.657658374	5.616218794	5.688150479	5.636397008	5.77266816	5.549197815	5.756440427	5.663383022	5.673116186	5.63074331	5.748670947	5.84222992
metab_3688	N-Oleoyl Arginine	pos	-	-	-	-	Not Available	Not Available	Not Available	6.285986721	6.474284715	6.635779648	6.070628422	6.18348679	6.142742326	6.268611985	6.234893679	6.364691535	6.261728118	6.448308632	6.269695664	6.400748503	6.320736988	6.357436081	6.312782047	6.465172673	6.493449824
metab_3700	Ps(18:0/20:3(8Z,11Z,14Z))	pos	-;Lipids	-;Phospholipids	Metabolism;Metabolism;Human Diseases;Human Diseases;Metabolism;Human Diseases	Global and overview maps;Lipid metabolism;Infectious disease: parasitic;Immune disease;Amino acid metabolism;Infectious disease: parasitic	Lipids and lipid-like molecules	Glycerophospholipids	Glycerophosphoserines	1.113868504	1.007430546	3.826417681	3.717664718	1.00496421	3.744249123	5.548679587	4.790724004	4.254808906	4.940837719	4.386406721	1.012957425	6.398879679	4.655948348	1.021216433	1.02916348	4.18025723	4.455076118
metab_3721	N-Arachidonoyl Tryptophan	pos	-	-	-	-	Not Available	Not Available	Not Available	4.94921759	4.812736393	4.144217424	4.891434546	5.046722527	5.085174077	4.78915823	4.78190692	4.872392062	4.716833316	4.887874084	5.003387155	4.423356264	4.831224402	4.64150071	4.906820452	5.074185725	4.619984451
metab_3732	Cilostamide	pos	-	-	-	-	Organoheterocyclic compounds	Quinolines and derivatives	Quinolones and derivatives	5.062733292	5.043422215	4.758511468	5.115013465	5.077927593	5.069832481	5.018144402	4.993113163	4.971692937	5.049061077	5.09712347	5.099782234	4.927409933	5.118403706	5.134138808	5.121635456	5.053364241	5.049935765
metab_3733	Octocrylene	pos	-	-	-	-	Benzenoids	Benzene and substituted derivatives	Diphenylmethanes	5.336636838	5.327283401	4.99636396	5.411296092	5.384218937	5.346550626	5.288489601	5.278898589	5.271011316	5.322575485	5.359605883	5.380982873	5.211927505	5.43477537	5.39613533	5.425492611	5.322597228	5.28845398
metab_3734	3Alpha,7Alpha,12Alpha-Trihydroxy-5Beta-Cholestanate	pos	-	-	Metabolism;Metabolism	Global and overview maps;Lipid metabolism	Lipids and lipid-like molecules	Steroids and steroid derivatives	Bile acids, alcohols and derivatives	4.377358101	4.099607374	4.459307149	4.271254304	4.096871526	4.567203985	4.984371724	5.085183575	4.995241365	4.880585795	5.075853901	5.214617373	5.077959936	5.290756268	5.300119088	5.111052085	5.248158749	5.305632589
metab_3742	Pe(18:2(9Z,12Z)/15:0)	pos	-;Lipids	-;Phospholipids	Metabolism;Metabolism;Metabolism;Cellular Processes;Human Diseases;Organismal Systems;Cellular Processes	Global and overview maps;Lipid metabolism;Glycan biosynthesis and metabolism;Transport and catabolism;Infectious disease: viral;Nervous system;Transport and catabolism	Lipids and lipid-like molecules	Glycerophospholipids	Glycerophosphoethanolamines	4.488101966	4.769173809	4.64289575	5.487197436	4.420541541	4.411240115	5.562497197	5.029117938	4.807278769	5.373177466	5.628738014	4.804727095	6.458693118	5.503233713	5.155295277	5.206051541	5.539780114	5.505004306
metab_3743	Oryzalexin E	pos	-	-	-	-	Benzenoids	Phenanthrenes and derivatives	Hydrophenanthrenes	5.652631191	5.682882664	5.580910215	5.671714059	5.627137373	5.642551049	5.681712692	5.617905196	5.578613377	5.693657171	5.653806412	5.69877209	5.738468638	5.678144766	5.683979089	5.665173571	5.699110511	5.682017426
metab_3746	Pe(15:0/20:4(8Z,11Z,14Z,17Z))	pos	-;Lipids	-;Phospholipids	Metabolism;Metabolism;Metabolism;Cellular Processes;Human Diseases;Organismal Systems;Cellular Processes	Global and overview maps;Lipid metabolism;Glycan biosynthesis and metabolism;Transport and catabolism;Infectious disease: viral;Nervous system;Transport and catabolism	Lipids and lipid-like molecules	Glycerophospholipids	Glycerophosphoethanolamines	3.529994991	4.578888172	4.494622559	3.949620384	4.581730061	4.272869617	4.800468604	4.363415044	3.771111989	4.965676814	4.967668698	4.025631827	5.757994743	4.84451612	4.189660079	3.889332807	4.949087667	4.470978423
metab_3758	Dg(A-13:0/20:3(6,8,11)-Oh(5)/0:0)	pos	-	-	-	-	Not Available	Not Available	Not Available	4.689961569	4.253171837	5.098462157	4.910341884	4.635097974	5.351338681	5.896694698	5.944113298	5.776679575	6.12764685	6.180450375	5.868828056	5.957840737	6.143991397	5.947148551	5.839480277	6.037379597	6.096498556
metab_3765	Pg(A-13:0/I-12:0)	pos	-;Lipids	-;Phospholipids	Metabolism;Metabolism	Global and overview maps;Lipid metabolism	Lipids and lipid-like molecules	Glycerophospholipids	Glycerophosphoglycerols	5.447717908	5.547566496	5.364846546	5.577937199	5.564998451	5.517755425	5.554975283	5.516931166	5.576567411	5.542475669	5.641517941	5.760122183	5.605011934	5.741248042	5.690813121	5.636596885	5.653805505	5.602745293
metab_3767	Gpetn(20:4/16:0)	pos	-	-	-	-	Lipids and lipid-like molecules	Glycerophospholipids	Glycerophosphoethanolamines	4.796781173	5.231403604	4.758817507	5.392571274	5.351774588	5.356327928	5.37515416	5.330110325	4.826663029	5.65826706	5.828800649	4.898745947	6.4416607	5.636179323	5.521610305	5.377152686	5.719043401	5.688161024
metab_3777	3,4-Dimethyl-5-Pentyl-2-Furanpropanoic Acid	pos	-	-	-	-	Lipids and lipid-like molecules	Fatty Acyls	Fatty acids and conjugates	4.809385386	4.611708696	4.73705677	4.630629052	4.858097619	5.032875379	5.084867402	5.295854708	5.029939869	5.06056474	5.002556394	5.1188256	4.79311045	4.978604377	4.970147072	4.898971494	4.933656021	4.98850839
metab_3779	Gpcho(22:5/16:1)	pos	Lipids	Phospholipids	Metabolism;Metabolism;Metabolism;Metabolism;Metabolism;Human Diseases;Organismal Systems	Global and overview maps;Lipid metabolism;Lipid metabolism;Lipid metabolism;Lipid metabolism;Cancer: overview;Nervous system	Lipids and lipid-like molecules	Glycerophospholipids	Glycerophosphocholines	6.317937669	6.642532817	6.632625108	6.473372072	6.627220443	6.557699633	6.513445207	6.403866504	6.382596706	6.36783018	6.331626478	6.37420231	6.297358983	5.868380684	6.33845433	6.369957632	6.307083286	6.337642535
metab_3791	Gpcho(8:0/18:3)	pos	-	-	-	-	-	-	-	5.209437191	5.384594433	5.412638847	3.805920935	3.839453395	4.044266014	5.480713938	5.760951861	4.700241574	5.758408598	5.474389927	4.384026849	3.871691699	4.280298667	4.182224091	4.2747788	4.147318498	3.894226294
metab_3792	Gpcho(17:2/15:1)	pos	-	-	-	-	-	-	-	5.820049434	5.98053499	6.009355254	5.512378331	5.449273091	5.907792817	5.966832895	6.05674956	6.064327309	5.988117957	6.174826748	6.176182953	5.93853291	5.770758218	6.062278445	6.070429628	6.035245364	6.045944016
metab_3796	Gpcho(16:0/20:5)	pos	Lipids	Phospholipids	Metabolism;Metabolism;Metabolism;Metabolism;Metabolism;Human Diseases;Organismal Systems	Global and overview maps;Lipid metabolism;Lipid metabolism;Lipid metabolism;Lipid metabolism;Cancer: overview;Nervous system	Lipids and lipid-like molecules	Glycerophospholipids	Glycerophosphocholines	6.470648059	6.773206431	6.838817017	6.668813757	6.74756527	6.611428475	6.694487754	6.499931021	6.498283773	6.514428016	6.623512207	6.491494266	6.524261189	6.276426896	6.549041021	6.573674508	6.536779722	6.546626808
metab_3821	24,24-Difluoro-1Alpha,25-Dihydroxyvitamin D3	pos	-	-	-	-	Lipids and lipid-like molecules	Steroids and steroid derivatives	Vitamin D and derivatives	5.172857196	5.240853267	5.419309936	5.145643791	5.154906636	5.074955792	5.128411696	5.063914211	5.132562324	5.075462159	5.25033488	5.100009705	5.226711773	5.119398236	5.198483793	5.149589629	5.285073645	5.352104701
metab_3843	N,N-Diisopropylethylamine	pos	-	-	-	-	Organic nitrogen compounds	Organonitrogen compounds	Amines	6.851485684	6.817038683	6.72324893	6.866319152	6.840632549	6.823518976	6.822895372	6.823349228	6.805620634	6.821082195	6.849569024	6.894590548	6.850432448	6.884691815	6.903509812	6.901873388	6.892598324	6.872680842
metab_3845	Glutaminylarginine	pos	-	-	-	-	Organic acids and derivatives	Carboxylic acids and derivatives	Amino acids, peptides, and analogues	5.26337665	5.175210802	4.919506033	5.214072967	5.201460825	5.192927413	5.218944153	5.1775795	5.185039692	5.184878806	5.187287996	5.245481157	5.133229072	5.224344536	5.281384665	5.23074281	5.21373764	5.198085581
metab_3856	Gpetn(16:1/22:4)	pos	Lipids	Phospholipids	Metabolism;Metabolism;Metabolism;Cellular Processes;Human Diseases;Organismal Systems;Cellular Processes	Global and overview maps;Lipid metabolism;Glycan biosynthesis and metabolism;Transport and catabolism;Infectious disease: viral;Nervous system;Transport and catabolism	Lipids and lipid-like molecules	Glycerophospholipids	Glycerophosphoethanolamines	6.303906745	6.444125747	6.143819496	6.311143118	6.304852163	6.405290287	6.355219683	6.280338065	6.104776707	6.197857756	6.210581592	6.306489739	6.266277065	6.182199931	6.344403906	6.408355631	6.289812279	6.354309274
metab_3864	7-A,27-Dihydroxycholesterol	pos	-	-	Metabolism	Lipid metabolism	Lipids and lipid-like molecules	Steroids and steroid derivatives	Bile acids, alcohols and derivatives	4.236604559	4.835452974	3.523512723	5.934620688	4.360169764	4.620894711	4.362470676	4.368151999	4.061249999	4.104173922	4.017891878	4.018941866	4.073592834	4.075278014	3.793793324	3.981932526	3.804893232	4.166681906
metab_3870	3-Methyl-1-Butylamine	pos	-	-	-	-	Organic nitrogen compounds	Organonitrogen compounds	Amines	7.206694691	7.177642556	7.111359041	7.217730967	7.196360969	7.182941959	7.189926276	7.187754707	7.168034452	7.187840325	7.213958613	7.242754206	7.221589749	7.241293082	7.264330769	7.258316243	7.25080647	7.239873243
metab_3876	Tiglic Acid	pos	-	-	-	-	Lipids and lipid-like molecules	Fatty Acyls	Fatty acids and conjugates	4.082803296	4.092228865	3.998333356	4.272955474	4.222780136	4.141147536	4.212661568	4.125556294	4.190604776	4.214835805	4.354492667	4.357735036	4.24231078	4.276796812	4.354623308	4.324572523	4.306259272	4.291077699
metab_3877	Styrene	pos	-	-	Metabolism	Global and overview maps	Benzenoids	Benzene and substituted derivatives	Styrenes	4.160819803	4.112063801	3.837820305	4.062316387	4.249294882	4.297856758	4.298795814	4.092831412	4.119935399	4.157308767	4.254401179	4.335560307	4.298593384	4.242373097	4.1760235	4.203865113	4.292999431	4.139244369
metab_3878	Isophorone	pos	-	-	-	-	Organic oxygen compounds	Organooxygen compounds	Carbonyl compounds	6.510326534	6.497929401	6.395877698	6.535725051	6.508300514	6.487156833	6.506400159	6.484775628	6.48190314	6.495150171	6.538939141	6.571800775	6.522473292	6.540348412	6.548178918	6.559088106	6.545555235	6.537172106
metab_3879	Epinepetalactone	pos	-	-	-	-	Lipids and lipid-like molecules	Prenol lipids	Terpene lactones	5.17549107	5.134785831	5.079410157	5.233553313	5.196973901	5.193894318	5.242195231	5.188060427	5.193042669	5.239238103	5.254371835	5.300646592	5.246021498	5.222418277	5.274446802	5.281247672	5.232586124	5.246450616
metab_3880	Sebacic Acid	pos	-	-	-	-	Lipids and lipid-like molecules	Fatty Acyls	Fatty acids and conjugates	5.613635443	5.598495575	5.48863244	5.650334154	5.597209933	5.585774625	5.612731272	5.603711702	5.591864802	5.595786159	5.679838843	5.694461281	5.636366822	5.662963453	5.653093039	5.697650326	5.66163979	5.636938589
metab_3881	Menthyl Ethylene Glycol Carbonate	pos	-	-	-	-	Lipids and lipid-like molecules	Prenol lipids	Monoterpenoids	6.887430566	6.871800403	6.782107439	6.916766174	6.883691021	6.860849989	6.881312815	6.858610399	6.854412063	6.881034797	6.908210764	6.941959389	6.90186753	6.916067616	6.920590939	6.936094341	6.920638725	6.906477864
metab_3882	Dibutyl Sebacate	pos	-	-	-	-	Lipids and lipid-like molecules	Fatty Acyls	Fatty acid esters	6.67259651	6.670152733	6.560922234	6.696877098	6.669403769	6.652576968	6.666791595	6.651853161	6.649522499	6.667950276	6.698036983	6.735618995	6.693016526	6.70256181	6.712725948	6.72825075	6.70575193	6.694906304
metab_3906	(8S,9S,10S,11S,13S,14S,17R)-11,17-Dihydroxy-17-(2-Hydroxyacetyl)-10,13-Dimethyl-9-Nonyl-1,2,6,7,8,11,12,14,15,16-Decahydrocyclopenta[A]Phenanthren-3-One	pos	-	-	-	-	Lipids and lipid-like molecules	Steroids and steroid derivatives	Hydroxysteroids	6.36398405	6.277396955	6.407835684	6.258776357	6.350369165	6.376391177	6.366305779	6.553255001	6.518550029	6.336545561	6.385169492	6.372388968	6.325374101	6.347185953	6.459816483	6.355328434	6.425573027	6.545634378
metab_3936	Filipin Ii	pos	-	-	-	-	Phenylpropanoids and polyketides	Macrolides and analogues	Not Available	5.618076411	5.635719821	5.661210141	5.613901434	5.62007604	5.522272244	5.505886827	5.522229535	5.479513566	5.409473315	5.499830727	5.500716423	5.553270527	5.571202657	5.545484606	5.577789364	5.67934384	5.593067072
metab_3937	8,8A-Diepiswainsonine	pos	-	-	-	-	Organoheterocyclic compounds	Indolizidines	Not Available	5.262323921	5.266729471	5.280496584	5.28391955	5.2001251	5.249208997	5.25743313	5.230568653	5.247596211	5.271193883	5.302228464	5.312040921	5.337944361	5.334127711	5.325368161	5.323998026	5.366494134	5.336549706
metab_3938	Hepoxilin B3	pos	-	-	Metabolism;Metabolism	Lipid metabolism;Global and overview maps	Lipids and lipid-like molecules	Fatty Acyls	Eicosanoids	5.226453186	5.184979353	5.123987521	5.32256594	5.235138461	5.228387326	5.128311613	5.078826629	5.091060061	5.03596104	5.034096494	5.271711057	5.139314994	5.135964696	5.314839345	5.288200868	5.308491289	5.240154227
metab_3939	Nonadecylresorcinol Glucuronide	pos	-	-	-	-	Organic oxygen compounds	Organooxygen compounds	Carbohydrates and carbohydrate conjugates	6.256918438	6.178830536	6.187936451	6.247248332	6.193172519	6.241457416	6.162315491	6.182414161	6.156535254	6.141416116	6.1622144	6.18122876	6.190257651	6.219680249	6.323502463	6.25479992	6.290772706	6.32129892
metab_3974	Gpcho(13:0/13:0)	pos	-	-	-	-	-	-	-	5.368038019	5.946736279	5.520367709	4.16453646	4.660483779	4.494988247	5.593945966	5.913801448	5.288373127	5.833838187	5.77952263	5.095381637	4.365982505	4.550312912	4.216069422	4.755096584	4.338460037	4.252848843
metab_3996	Dg(I-18:0/20:3(8Z,11Z,14Z)-2Oh(5,6)/0:0)	pos	-	-	-	-	Not Available	Not Available	Not Available	6.595872324	6.549884055	6.691554819	6.644623317	6.5749672	6.584999006	6.610954446	6.579299968	6.502202628	6.556486676	6.611241648	6.574577249	6.651378243	6.611140934	6.604876995	6.647779621	6.653663012	6.581827461
metab_4030	4-(6,6-Dimethyl-4-Oxo-3-(Trifluoromethyl)-4,5,6,7-Tetrahydro-1H-Indazol-1-Yl)-2-((1R,4R)-4-Hydroxycyclohexylamino)Benzamide	pos	-	-	-	-	Organoheterocyclic compounds	Azoles	Pyrazoles	5.321291495	5.325435488	5.265490897	5.399172126	5.333859733	5.330443353	5.324580484	5.329587448	5.32222212	5.384341447	5.428792383	5.42716707	5.346778192	5.397757736	5.413408602	5.366387111	5.390974065	5.377007752
metab_4035	Pe(P-16:0/2:0)	pos	-	-	-	-	-	-	-	4.39411378	4.524342317	4.817220052	4.608920796	4.582635849	4.703692419	4.976958161	4.794304644	4.193143292	5.049162235	4.93769561	4.975289786	5.382327308	4.936177086	4.901785285	4.716196573	4.866706958	4.873472717
metab_4042	3-(2-Heptenyloxy)-2-Hydroxypropyl Undecanoate	pos	-	-	-	-	Lipids and lipid-like molecules	Glycerolipids	Diradylglycerols	4.727731795	4.349214196	4.648696977	4.730965214	4.896970474	4.862313492	4.794494031	4.690898032	4.534754192	4.672174393	4.7623855	4.701947798	4.901385708	4.813768429	4.736229205	4.673784987	4.802506433	4.670560653
metab_4144	Acetylisoniazid	pos	-	-	Metabolism	Xenobiotics biodegradation and metabolism	Organoheterocyclic compounds	Pyridines and derivatives	Pyridinecarboxylic acids and derivatives	5.896195506	5.874192295	5.80648956	5.909939992	5.95809729	5.957716361	5.990629929	6.050586551	6.034520857	6.103772576	6.099380635	6.143967458	6.046945768	6.07100139	6.047002745	6.04539522	6.034814905	6.037879872
metab_4150	Aspartyl-Arginine	pos	-	-	-	-	Organic acids and derivatives	Carboxylic acids and derivatives	Amino acids, peptides, and analogues	4.201969836	4.320726454	4.245846814	4.473934767	4.313043294	4.433087383	4.211344459	4.284612882	4.228449908	4.315508411	4.200148487	4.369831574	4.342108642	4.391432362	4.401857659	4.308044493	4.421511939	4.3665782
metab_4194	Bicine	pos	-	-	-	-	Organic acids and derivatives	Carboxylic acids and derivatives	Amino acids, peptides, and analogues	4.30108548	4.310801422	4.256148693	4.391183097	4.285652597	4.313683697	4.057313817	4.253202122	4.189722878	4.236051095	4.104281411	4.241115773	4.251309668	4.292155911	4.278451043	4.223320981	4.28001234	4.226919035
metab_4198	2-(Ethylamino)Ethanol	pos	-	-	-	-	Organic nitrogen compounds	Organonitrogen compounds	Amines	4.508900985	4.507771117	4.382942335	4.597330482	4.562121868	4.578716644	4.547290009	4.54563966	4.544150629	4.608627129	4.596966499	4.605018445	4.627703206	4.671878057	4.637228388	4.656508292	4.653978822	4.657108279
metab_4199	2'-Deoxy-2'-Methylenecytidine	pos	-	-	-	-	Organoheterocyclic compounds	Diazines	Pyrimidines and pyrimidine derivatives	5.222037752	5.162173023	5.060602938	5.19389147	5.276793426	5.290484308	5.279959591	5.332873733	5.280470556	5.330128504	5.326193557	5.370725985	5.251985255	5.235650923	5.220511426	5.228896922	5.202354897	5.166977276
metab_4205	4-Hydroxyisoleucine	pos	-	-	-	-	-	-	-	5.171044385	5.129210637	5.046534069	5.183342267	5.166964708	5.13535456	5.076235146	5.087092074	5.017523629	5.047946948	5.040554366	5.089248342	5.088218216	5.079663965	5.075843379	5.062341774	5.061316031	5.059909726
metab_4231	Acetylphosphate	pos	-	-	Metabolism;Metabolism;Metabolism;Metabolism	Global and overview maps;Global and overview maps;Carbohydrate metabolism;Metabolism of other amino acids	Organic acids and derivatives	Organic phosphoric acids and derivatives	Phosphate esters	5.162174438	5.104821123	5.035383537	5.109333567	5.096778879	5.085683847	5.037979474	5.037366056	5.029811456	5.045067981	5.068726278	5.109789275	5.107777068	5.12934094	5.160018031	5.12708614	5.144132466	5.168424527
metab_4308	Lysopa(0:0/18:0)	pos	-	-	-	-	Lipids and lipid-like molecules	Glycerophospholipids	Glycerophosphates	4.989353439	4.75010142	5.021321756	4.8351169	5.017284095	5.06523312	5.15308833	5.107313783	4.741230231	5.262807034	5.161968629	5.424614648	5.60639797	5.288180124	5.218548126	5.020357938	5.172776536	5.195741575
metab_4310	Deoxycholylphenylalanine	pos	-	-	-	-	Lipids and lipid-like molecules	Steroids and steroid derivatives	Bile acids, alcohols and derivatives	5.038267385	5.223390162	5.371325052	4.887728336	4.970950494	4.831935425	4.998896937	4.957629442	4.229735376	5.01484707	4.95566431	5.19247464	5.243916031	5.012550874	4.858362076	4.782145426	4.898972906	4.881040016
metab_4333	Hexamethylene Tetramine	pos	-	-	-	-	Organoheterocyclic compounds	Triazinanes	1,3,5-triazinanes	5.370805939	5.336298318	5.247781842	5.388538541	5.361344359	5.332546248	5.392007898	5.374694298	5.328036485	5.35864491	5.39876774	5.426877235	5.386723678	5.395525185	5.404442393	5.395801075	5.396631618	5.388927301
metab_4342	Lpc(18:1)	pos	-	-	-	-	Lipids and lipid-like molecules	Glycerophospholipids	Glycerophosphocholines	4.894265834	5.289630943	5.450993945	4.872519752	4.975829337	4.909470523	4.879251084	4.884301462	4.037392335	4.922603177	4.829057344	5.153379727	5.188275536	4.865424842	4.827948022	4.818253783	4.944867489	4.868330965
metab_4359	[3-(2-Aminopropyl)-6-Methylidenecyclohexa-1,3-Dien-1-Yl]Methanediol	pos	-	-	-	-	Organic oxygen compounds	Organooxygen compounds	Alcohols and polyols	4.684952179	4.677843475	4.413990968	4.627517461	4.663159889	4.583204576	4.611783089	4.551335609	4.513528119	4.557748445	4.562007305	4.588870011	4.565561608	4.588325178	4.573744398	4.570248515	4.644077458	4.481615253
metab_4439	6A,12A-Dihydroxylithocholic Acid	pos	-	-	-	-	Lipids and lipid-like molecules	Steroids and steroid derivatives	Bile acids, alcohols and derivatives	5.820740757	5.823441615	5.819664674	5.869116015	5.779452177	5.823356957	5.786832853	5.772522132	5.763068091	5.757410169	5.804025879	5.788561096	5.859249976	5.84729816	5.911442178	5.846792559	5.863026007	5.860938031
metab_4447	Fagomine	pos	-	-	-	-	Organoheterocyclic compounds	Piperidines	Not Available	5.344266501	5.319608354	5.199412704	5.377614624	5.356489924	5.317933665	5.348818256	5.336336364	5.303817729	5.351237875	5.352724745	5.395485482	5.365528241	5.38166929	5.385060535	5.423941189	5.403047147	5.371911388
metab_4462	Triethanolamine	pos	-	-	Metabolism	Lipid metabolism	Organic nitrogen compounds	Organonitrogen compounds	Amines	5.867823997	5.827574682	5.683457426	5.867108794	5.865454966	5.856817744	5.857245649	5.863639652	5.837320032	5.856471445	5.889586261	5.939417912	5.849787112	5.918235366	5.919323421	5.933136271	5.927763611	5.895895273
metab_4470	Dg(I-18:0/Pge2/0:0)	pos	-	-	-	-	Not Available	Not Available	Not Available	6.664772589	6.716145888	6.830838532	6.638651014	6.643104355	6.640512105	6.618367746	6.620629448	6.656176775	6.615558941	6.709824264	6.647934518	6.657098129	6.670974624	6.704318995	6.673129899	6.747181755	6.778949478
metab_4474	Mg(0:0/A-21:0/0:0)[Rac]	pos	-	-	-	-	Lipids and lipid-like molecules	Endocannabinoids	Not Available	5.439415889	5.405353415	5.357521365	5.447461376	5.393488805	5.308146273	5.377504596	5.340721961	5.302796244	5.338257106	5.227046857	5.261412163	5.23983249	5.314771371	5.493044768	5.34314742	5.410257394	5.393969784
metab_4475	Bis(2-Ethylhexyl) Sebacate	pos	-	-	-	-	-	-	-	8.199197482	8.195989981	8.108455397	8.239123234	8.19647363	8.178410711	8.185090267	8.170340041	8.169289014	8.182147118	8.211869211	8.244789775	8.214402685	8.217920424	8.228358198	8.234606029	8.222725606	8.213425417
metab_4477	5-Acetoxydihydrotheaespirane	pos	-	-	-	-	Organoheterocyclic compounds	Tetrahydrofurans	Not Available	6.654405407	6.638040422	6.532124576	6.686094426	6.646068253	6.632194163	6.642974611	6.6329351	6.623091959	6.639231204	6.673255851	6.704860474	6.667485705	6.687359085	6.690721762	6.703885038	6.700322211	6.674930162
metab_4480	4-Hydroxy Nonenal	pos	-	-	-	-	-	-	-	5.207676404	5.18514353	5.129879298	5.318099426	5.226849591	5.198657445	5.258863368	5.213417399	5.207947508	5.228532612	5.314274695	5.29990011	5.281843841	5.259413616	5.278165922	5.309290757	5.268986543	5.27349551
metab_4481	(3Z,6Z)-3,6-Nonadienal	pos	-	-	Metabolism	Lipid metabolism	Organic oxygen compounds	Organooxygen compounds	Carbonyl compounds	6.04387348	6.033960739	5.939062531	6.089176142	6.04866665	6.034933002	6.059201501	6.034701326	6.030438402	6.038056669	6.084841706	6.123883483	6.067436792	6.091192285	6.102716355	6.120456955	6.096798547	6.082216212
metab_4482	2-Methyl-1,3-Cyclohexadiene	pos	-	-	-	-	Hydrocarbons	Unsaturated hydrocarbons	Branched unsaturated hydrocarbons	4.896767271	4.868378469	4.797907121	4.938485649	4.924014341	4.911445588	4.908650032	4.90106993	4.868359396	4.93673598	4.95639016	5.002585914	4.973462797	4.958997775	4.974501663	4.98971993	4.970556855	4.963400976
metab_4492	Alpha-[3-(Nitrosoamino)Propyl]-3-Pyridinemethanol	pos	-	-	Human Diseases;Metabolism	Cancer: overview;Xenobiotics biodegradation and metabolism	Organoheterocyclic compounds	Pyridines and derivatives	Not Available	5.124102819	5.038348784	4.848319208	5.072873879	5.005014304	5.058187678	5.05841416	5.018256877	5.052036442	5.032399017	5.093574792	5.131872749	5.023084814	5.146116236	5.13620309	5.065249633	5.076561781	5.053720812
metab_4519	Butylisopropylamine	pos	-	-	-	-	-	-	-	6.917209443	6.880656066	6.795989069	6.929962443	6.905417344	6.890681497	6.890049445	6.889366943	6.871158528	6.889273041	6.913562515	6.958387636	6.914625676	6.952691665	6.968650622	6.967298998	6.959933774	6.939386529
metab_4530	Gpetn(18:2/18:1)	pos	-	-	-	-	Lipids and lipid-like molecules	Glycerophospholipids	Glycerophosphoethanolamines	4.654630957	4.877001925	4.375916725	4.892475057	4.865202574	5.141181109	5.500533582	4.947732438	4.878759627	5.373867558	5.872560107	5.056406176	6.213090655	5.652247636	5.478283938	5.536989321	5.680677863	5.71183035
metab_4542	Pe(18:0/18:3(9,11,15)-Oh(13))	pos	-	-	-	-	Not Available	Not Available	Not Available	0.507658705	0.513373392	1.320179062	2.307862664	0.511478143	0.493827896	4.266687514	2.548980235	0.489812834	2.636362023	4.628740797	0.634182217	6.118057555	4.457351028	2.420628955	3.337056454	4.105632989	4.601038474
metab_4553	Ganoderic Acid Mi	pos	-	-	-	-	Lipids and lipid-like molecules	Prenol lipids	Triterpenoids	4.691276346	4.201975439	5.32410165	4.555588798	4.784350293	5.121415568	5.131145753	5.363397008	5.406798704	5.025867775	5.302453586	5.237164585	5.309290689	5.327878883	5.564756955	5.246373189	5.488749749	5.639800179
metab_4555	Erucamide	pos	-	-	-	-	-	-	-	6.229532077	6.15423007	6.961074068	6.595291681	6.686105038	6.065487101	6.368117295	5.99973724	6.014491688	6.106152466	6.146872095	6.004304063	6.287497732	6.286795595	6.250885244	6.180619333	6.245940435	6.356696839
metab_4579	Ps(15:0/22:4(7Z,10Z,13Z,16Z))	pos	-;Lipids	-;Phospholipids	Metabolism;Metabolism;Human Diseases;Human Diseases;Metabolism;Human Diseases	Global and overview maps;Lipid metabolism;Infectious disease: parasitic;Immune disease;Amino acid metabolism;Infectious disease: parasitic	Lipids and lipid-like molecules	Glycerophospholipids	Glycerophosphoserines	3.451066001	3.459329287	3.414207854	4.410995731	3.456594173	4.048266557	5.102468178	4.202081227	3.424939508	5.135533437	5.640780638	3.465452368	6.580723858	5.015649809	3.474586795	4.340533345	4.881291018	5.177990604
metab_4582	Pc(P-18:0/18:3(10,12,15)-Oh(9))	pos	-	-	-	-	Not Available	Not Available	Not Available	6.680641744	7.015341243	6.917824761	6.889189127	7.005617791	6.994731538	6.982321758	6.854461227	6.818885152	6.818662404	6.782117344	6.816301942	6.748841861	6.496312627	6.77429251	6.822610764	6.764141085	6.729852496
metab_4583	Avocadyne 4-Acetate	pos	-	-	-	-	Lipids and lipid-like molecules	Fatty Acyls	Fatty alcohols	5.056477159	4.651592369	5.140892425	4.526335504	5.211297364	5.509721405	5.55138101	5.738195642	5.419551374	5.469981853	5.405547541	5.540523562	5.151240171	5.333444769	5.279890377	5.166506643	5.172615479	5.297343778
metab_4608	25-Hydroxycholecalciferol	pos	-	-	Metabolism;Organismal Systems;Metabolism;Human Diseases	Global and overview maps;Endocrine system;Lipid metabolism;Infectious disease: bacterial	Lipids and lipid-like molecules	Steroids and steroid derivatives	Vitamin D and derivatives	5.000464172	5.170289052	4.81444874	5.733205013	4.93167265	5.182193608	5.351481591	4.90420231	4.94121693	4.850092834	5.040865538	5.099937836	5.511797901	5.343224222	4.967874976	5.298512541	5.571813643	5.322493926
metab_4619	Phytolaccinic Acid	pos	-	-	-	-	Lipids and lipid-like molecules	Prenol lipids	Triterpenoids	4.901872647	4.741070849	5.431377001	4.764539125	4.832397938	4.988792381	5.124030094	5.24945068	5.430325047	5.026276177	5.332015462	5.301437684	5.424627942	5.362409897	5.580388948	5.257230984	5.488220844	5.531708246
metab_4633	Geranylgeraniol	pos	-	-	-	-	-	-	-	6.139687299	6.145187173	6.056675689	6.154889068	6.095891138	6.100921488	6.091681953	6.064136999	6.086633815	6.066866163	6.137486381	6.16621724	6.10170997	6.145057283	6.151412924	6.167082179	6.146663724	6.156442635
metab_4664	Neoxanthin	pos	-	-	Metabolism	Global and overview maps	Lipids and lipid-like molecules	Prenol lipids	Tetraterpenoids	5.345286496	5.080268462	5.824815499	4.431084376	5.386511973	5.781431965	5.857761237	5.969707093	5.928729808	5.805231906	6.033305281	5.954867819	5.705516122	5.820174088	5.834930844	5.657287705	5.902449768	5.9349565
metab_4670	25-Hydroxyvitamin D3-26,23-Lactol	pos	-	-	-	-	Lipids and lipid-like molecules	Steroids and steroid derivatives	Vitamin D and derivatives	5.704171118	5.971802009	6.144582562	5.448290604	5.628269334	5.500368257	5.734913414	5.718382734	5.875423788	5.758433094	5.976932638	5.780289934	5.934233382	5.830311291	5.894616183	5.84388624	5.990634476	6.043049018
metab_4672	(Ent-2B,4S,9A)-2,4,9-Trihydroxy-10(14)-Oplopen-3-One 2-(2-Methylbutanoate) 9-(3-Methyl-2E-Pentenoate)	pos	-	-	-	-	Lipids and lipid-like molecules	Prenol lipids	Sesquiterpenoids	5.618518671	5.836745116	6.021305326	5.320027716	5.478549788	5.439220892	5.625950876	5.589473696	5.72153616	5.60626154	5.801492035	5.554061223	5.736286222	5.662184469	5.728092757	5.648645532	5.842675922	5.854480418
metab_4729	Pe(P-16:0/Pgj2)	pos	-	-	-	-	Not Available	Not Available	Not Available	3.183924152	4.379396384	4.27053752	5.084097441	3.189450672	3.295856188	5.113864269	4.163399042	3.676640663	4.406979248	5.003823044	4.125441183	6.11529062	4.728191143	3.224438099	4.130673565	4.780417279	4.841339264
metab_4741	Gpcho(18:1/18:1)	pos	-	-	-	-	Lipids and lipid-like molecules	Glycerophospholipids	Glycerophosphocholines	6.259121979	6.861812118	7.014779152	6.789440907	6.749287224	6.85008083	6.822880722	6.76509663	6.692782209	6.61299469	6.630566853	6.535479019	6.208530917	6.300265071	6.365902505	6.46624082	6.516017853	6.425758834
metab_4745	Lyso-Pc(18:0)	pos	-	-	-	-	-	-	-	6.914926822	7.170027672	6.915400727	6.826398478	6.881610969	6.654659929	6.867399791	6.930699098	6.895760103	7.145131893	6.756458125	6.878695104	6.852639856	6.788506008	6.741107923	6.710990343	6.721984765	6.64868257
metab_4747	3,4-Dimethyl-5-Propyl-2-Furantridecanoic Acid	pos	-	-	-	-	Lipids and lipid-like molecules	Fatty Acyls	Fatty acids and conjugates	4.136464556	3.931465327	4.350591086	4.060947409	3.928729582	4.223810824	5.005876485	5.081491379	5.049763145	4.802649459	5.221723789	5.281136568	5.376532454	5.430697601	5.412069031	5.220435442	5.393442815	5.416008848
metab_4754	Dg(12:0/20:5(7Z,9Z,11E,13E,17Z)-3Oh(5,6,15)/0:0)	pos	-	-	-	-	Not Available	Not Available	Not Available	3.755127727	3.763392471	3.799273105	3.727125422	3.760656878	3.734919373	3.782951302	4.199793615	3.728996433	3.746700534	5.00942418	3.772158304	5.943491512	4.204032128	3.778652602	3.78742628	3.846883027	4.479545038
metab_4761	Dg(Pgj2/0:0/13:0)	pos	-	-	-	-	Not Available	Not Available	Not Available	3.712581674	3.720846271	3.675717366	3.684579893	3.776523224	3.692373695	5.500409443	5.589850543	5.371917714	5.840407853	5.803671205	5.394433693	5.538318489	5.804684853	5.482834694	5.486968877	5.585784926	5.742747186
metab_4764	Cp 47,497-C8-Homolog C-8-Hydroxy Metabolite	pos	-	-	-	-	-	-	-	2.40653793	2.414772003	3.3778466	2.378643979	2.412046498	2.386407069	4.645219722	4.858637827	5.108660118	4.75288024	5.236077039	4.803141766	5.165078564	5.222378622	5.211699874	4.88607632	5.38799637	5.25902879
metab_4771	Pe(Pgf1Alpha/16:1(9Z))	pos	-	-	-	-	Not Available	Not Available	Not Available	4.273167175	4.511822696	4.236297459	5.129047365	4.54863312	4.432890685	5.423244018	5.13232879	4.247032583	4.80468804	4.590854653	4.287557797	6.294860412	4.959420753	4.296694854	4.30546954	4.622933472	5.013315065
metab_4804	7,8-Dihydrovomifoliol 9-[Rhamnosyl-(1->6)-Glucoside]	pos	-	-	-	-	Lipids and lipid-like molecules	Fatty Acyls	Fatty acyl glycosides	5.552123486	4.86348932	4.024140782	3.863647569	3.897180657	3.87144191	6.169198448	5.323507855	3.865518674	6.140733238	6.671160327	5.299127954	7.847156208	6.781761527	6.174514223	5.806584386	5.554221198	5.881471584
metab_4806	Pe(18:0/0:0)	pos	-	-	-	-	-	-	-	6.092564385	6.164111463	6.172931436	5.74333861	6.031973376	6.005779536	6.231188344	6.360995413	6.377613699	6.410425554	6.334701565	6.402843728	6.569157912	6.298330325	6.297043136	6.161905578	6.285184825	6.215915558
metab_4808	N-Stearoyl Valine	pos	-	-	-	-	Organic acids and derivatives	Carboxylic acids and derivatives	Amino acids, peptides, and analogues	5.052844934	5.381408942	5.524173828	4.961472535	4.917462733	4.897631468	5.003665452	4.94876474	5.142826704	5.028985352	5.217539595	5.01284584	5.114259945	4.960503313	5.032729459	4.883474694	5.156380566	5.294277924
metab_4809	(2'E,4'Z,8E)-Colneleic Acid	pos	-	-	-	-	Lipids and lipid-like molecules	Fatty Acyls	Fatty acids and conjugates	4.911665876	4.328484978	5.111595721	4.614460891	4.982059486	5.206360764	5.675389751	5.726973924	5.39929222	5.469235326	5.376775425	5.474109083	5.078599591	5.258327866	5.262689184	5.118196076	5.111744775	5.273990592
metab_4839	Pc(34:1)	pos	Lipids	Phospholipids	Metabolism;Metabolism;Metabolism;Metabolism;Metabolism;Human Diseases;Organismal Systems	Global and overview maps;Lipid metabolism;Lipid metabolism;Lipid metabolism;Lipid metabolism;Cancer: overview;Nervous system	Lipids and lipid-like molecules	Glycerophospholipids	Glycerophosphocholines	6.822715204	7.128000348	7.175191174	6.992490102	7.035151306	7.006841726	7.029613843	7.120322405	7.085860073	7.105671446	7.107762895	7.01151114	6.889727699	6.856206345	7.061355771	7.113532874	7.100205873	7.073527532
metab_4853	Dg(20:5(7Z,9Z,11E,13E,17Z)-3Oh(5,6,15)/0:0/10:0)	pos	-	-	-	-	Not Available	Not Available	Not Available	3.346640823	3.354903321	4.011823277	3.318646457	3.352168467	3.326438147	5.272930481	4.423128497	4.177550724	4.782526476	5.263579033	3.361025828	6.246814603	4.580465485	3.370159414	4.231509954	4.492024377	5.025079427
metab_4867	Lpc(17:0)	pos	Lipids	Phospholipids	Metabolism;Human Diseases	Lipid metabolism;Cancer: overview	Lipids and lipid-like molecules	Glycerophospholipids	Glycerophosphocholines	5.930496215	6.332949809	6.143066225	5.99653511	5.880445116	5.648643953	5.764274242	5.775855308	5.546714274	5.953197366	5.632099794	5.931755859	5.837534829	5.71826208	5.731400127	5.650645996	5.639833014	5.522688568
metab_4868	5-(16-Heneicosenyl)-1,3-Benzenediol	pos	-	-	-	-	Benzenoids	Phenols	Benzenediols	3.203369099	0.785594884	3.050989137	0.002890834	0.003122086	0.002943014	5.113155944	5.293265374	4.836948236	5.013482117	4.830797345	3.952793781	5.242256815	5.164213909	4.890446061	4.940134933	4.900186932	5.008573328
metab_4879	2-Hydroxy-6-Pentadecylbenzoic Acid	pos	-	-	-	-	Benzenoids	Benzene and substituted derivatives	Benzoic acids and derivatives	2.52115475	2.529396271	2.497320148	2.533992652	2.526668316	2.501005071	4.80867901	4.958672902	4.743567751	4.871917798	5.099904235	4.849692293	4.762965109	5.027605845	4.837313565	4.377371005	5.240340784	4.987276728
metab_4882	Pe(Pge2/15:0)	pos	-	-	-	-	Not Available	Not Available	Not Available	4.313570793	4.379629017	4.253950432	4.344929572	3.957296805	3.931557624	6.48443641	6.358039868	6.287829151	6.201350889	5.468744542	5.445282102	5.703679761	6.133460783	5.973574499	5.930988923	5.924193984	5.797834686
metab_4889	15-Keto-13,14-Dihydroprostaglandin A2	pos	-	-	-	-	Lipids and lipid-like molecules	Fatty Acyls	Eicosanoids	5.23958047	5.273324218	5.087218146	5.280386262	5.242697598	5.245763278	5.244542992	5.181737065	5.224303948	5.210025754	5.281609106	5.30407464	5.272609613	5.36271393	5.30663286	5.313416363	5.304638628	5.3235372
metab_4896	Lubiminol	pos	-	-	-	-	Lipids and lipid-like molecules	Prenol lipids	Sesquiterpenoids	5.41092808	5.387164697	5.267918092	5.441287181	5.408716701	5.392750034	5.363268531	5.347519718	5.37884335	5.358145447	5.381752109	5.445180181	5.418569517	5.49072579	5.458865428	5.471078537	5.447793375	5.428657181
metab_4898	2-[[3-Cyclohexyl-1-[2-[3-(Diaminomethylideneamino)Propylcarbamoyl]Piperidin-1-Yl]-1-Oxopropan-2-Yl]Amino]Acetic Acid	pos	-	-	-	-	Organic acids and derivatives	Carboxylic acids and derivatives	Amino acids, peptides, and analogues	5.47688904	5.535658263	5.704052665	5.379547281	5.407756114	5.358181094	5.416946763	5.362805224	5.465293447	5.388234853	5.55831501	5.421114643	5.605779419	5.37839918	5.492618277	5.433140335	5.579934354	5.618300747
metab_4917	3-Hydroxyphenylacetic Acid	pos	-	-	Metabolism;Metabolism;Metabolism	Global and overview maps;Amino acid metabolism;Amino acid metabolism	Benzenoids	Phenols	1-hydroxy-4-unsubstituted benzenoids	4.5949526	4.661159588	4.534118122	4.686518522	4.607895853	4.595421964	4.598664956	4.546968457	4.586395942	4.583851635	4.585971281	4.707080035	4.567196544	4.679949394	4.681330094	4.665731489	4.679153134	4.658286
metab_4925	Asparagoside A	pos	-	-	-	-	Lipids and lipid-like molecules	Fatty Acyls	Fatty acids and conjugates	3.385476609	3.393739422	3.348620682	3.357481129	3.391004464	3.365273136	5.773790567	4.510764717	4.788842076	4.772211604	4.641072029	3.399862159	5.47495954	3.410497988	3.408996081	3.941363515	4.239792474	4.575819107
metab_4928	Glycerol Trihexanoate	pos	-	-	-	-	Lipids and lipid-like molecules	Glycerolipids	Triradylcglycerols	4.647260945	4.033745841	4.81819168	4.516746113	4.427441867	4.485275929	5.123970954	5.222030939	4.864772421	4.790198433	4.887397019	4.806564202	4.735696394	4.668577839	4.843547858	4.696654828	4.70270009	4.844067665
metab_4939	Pc(18:1/0:0)	pos	-	-	-	-	-	-	-	7.089957128	7.364921657	7.414865139	7.043315429	7.13013692	7.040742498	7.092224354	7.063412827	6.600063477	7.14413737	7.082638096	7.244159889	7.308689744	7.149460174	7.082846518	6.997307813	7.072206392	7.090299706
metab_4950	Mg(18:1(11Z)/0:0/0:0)	pos	-	-	-	-	Lipids and lipid-like molecules	Glycerolipids	Monoradylglycerols	6.111121279	6.010532293	6.151832983	6.057842693	6.09363836	6.126189463	6.283741477	6.155993539	5.95808499	6.314052861	6.336990669	6.28358472	6.588625293	6.360205183	6.240789913	6.180980583	6.301843581	6.296648012
metab_4956	1-Palmitoyl-Sn-Glycero-3-Phosphocholine	pos	-	-	-	-	-	-	-	7.536456284	7.915902111	7.550796686	7.400734068	7.412443527	7.151627105	7.214599969	7.415231664	6.93675465	7.606857089	7.296401259	7.454912421	7.329470997	7.298451105	7.230049116	7.214245566	7.246441722	7.112442186
metab_5031	4-[4-[(2R,5R)-5-[2-(Dibenzylamino)-2-Oxoethyl]-2-Heptyl-4-Oxo-1,3-Thiazolidin-3-Yl]Butyl]Benzoic Acid	pos	-	-	-	-	Benzenoids	Benzene and substituted derivatives	Phenylbutylamines	5.981841006	5.652871018	5.883895995	5.375554223	5.588893609	5.852442545	5.772363136	5.68262643	5.605543778	6.040725106	5.949662831	5.699919729	5.77352764	5.518113708	5.607353108	5.144566716	6.039619807	6.006102376
metab_5046	Lysopc(15:0)	pos	Lipids	Phospholipids	Metabolism;Human Diseases	Lipid metabolism;Cancer: overview	Lipids and lipid-like molecules	Glycerophospholipids	Glycerophosphocholines	5.888698041	6.351088851	5.939680115	5.785773141	5.79226006	5.489338352	5.88865475	5.948929266	5.204017653	6.151956089	5.905818447	5.997305446	6.094220855	5.921687775	5.90508304	5.809214817	5.91509728	5.784416761
metab_5066	1,4-Ipomeadiol	pos	-	-	-	-	Organoheterocyclic compounds	Heteroaromatic compounds	Not Available	5.223283598	5.246303449	5.192873212	5.231173873	5.233654163	5.180100654	5.143761837	5.206264623	5.168448688	5.19679512	5.254591933	5.18300609	5.190511822	5.221342363	5.158344393	5.215453874	5.237429876	5.212259552
metab_5067	Cuminaldehyde	pos	-	-	Metabolism	Global and overview maps	Lipids and lipid-like molecules	Prenol lipids	Monoterpenoids	5.62128369	5.663148743	5.61164248	5.634488037	5.64922013	5.582007773	5.568224075	5.594653969	5.567243923	5.608476451	5.629563498	5.589738605	5.577269813	5.627203624	5.574330994	5.60010964	5.658970426	5.641324331
metab_5068	P-Mentha-1,3,5,8-Tetraene	pos	-	-	-	-	Benzenoids	Benzene and substituted derivatives	Phenylpropenes	5.721894822	5.767213065	5.720976123	5.755677293	5.759261916	5.698323953	5.678638756	5.709254184	5.676776127	5.724240024	5.760395093	5.703064492	5.698280275	5.738487647	5.66095522	5.707819717	5.779209006	5.746959628
metab_5072	Xi-4-Hydroxy-4-Methyl-2-Cyclohexen-1-One	pos	-	-	-	-	Organic oxygen compounds	Organooxygen compounds	Carbonyl compounds	4.959067151	5.004814433	4.992630328	5.022161845	5.022224461	4.952372189	4.954407717	4.993270832	5.000713602	4.989558858	5.033507803	4.985953885	5.011435523	5.00965345	4.977620613	5.017180817	5.044102154	5.06863238
metab_5094	Pc(22:5/0:0)	pos	Lipids	Phospholipids	Metabolism;Human Diseases	Lipid metabolism;Cancer: overview	Lipids and lipid-like molecules	Glycerophospholipids	Glycerophosphocholines	4.999150841	5.902607703	5.885842883	4.771603995	5.054144953	4.817591021	5.392065149	5.169537171	4.797134079	5.438583074	5.239836944	5.039366788	5.321073178	5.135723961	4.958112977	5.026117782	5.059068761	5.154183211
metab_5103	Lysope(16:1(9Z)/0:0)	pos	-	-	-	-	Lipids and lipid-like molecules	Glycerophospholipids	Glycerophosphoethanolamines	5.216916514	5.225218897	5.232740184	4.917456787	5.032541925	5.134249391	5.289402476	5.166348376	3.221688837	5.394836997	5.389969357	5.454037511	5.819522723	5.584274229	5.37949134	5.202356747	5.402066461	5.36066498
metab_5108	Corchorifatty Acid D	pos	-	-	-	-	Lipids and lipid-like molecules	Fatty Acyls	Lineolic acids and derivatives	4.850192484	4.912941928	4.834289787	4.987963734	4.882149775	4.910869407	4.937928857	4.837140853	4.937925961	4.949360285	4.970941658	4.988434237	4.97708737	5.021819927	5.045715857	4.985944876	4.992708065	4.982415638
metab_5115	Lysopc(18:4(6Z,9Z,12Z,15Z)/0:0)	pos	-	-	-	-	Lipids and lipid-like molecules	Glycerophospholipids	Glycerophosphocholines	5.133772982	5.701862123	5.68211288	5.134447387	4.920583312	4.851214118	4.966676251	4.896382846	3.066961635	5.024572958	4.975082317	5.128649425	5.411127779	5.281357027	5.127576149	4.832918186	5.088073861	5.009172313
metab_5116	Pc(16:1/0:0)	pos	-	-	-	-	-	-	-	6.519201041	6.752832435	6.800973313	6.485237218	6.407029363	6.369162962	6.479677868	6.442193132	6.41929166	6.486721934	6.567313232	6.52207252	6.642476315	6.535128527	6.543322727	6.463874345	6.578253574	6.621290026
metab_5118	(13E)-11A-Hydroxy-9,15-Dioxoprost-13-Enoic Acid	pos	-	-	-	-	Lipids and lipid-like molecules	Fatty Acyls	Eicosanoids	5.903135202	5.886720694	5.812865104	5.939193817	5.907305234	5.897591917	5.931321284	5.906456501	5.912525223	5.93433346	5.955257663	5.973231691	5.932868893	5.9874203	6.003572794	6.000919689	5.985002171	5.991420114
metab_5123	Pc(20:4/0:0)	pos	-	-	-	-	-	-	-	5.40629426	6.16649751	6.192759196	5.313105457	5.400216014	5.180938191	5.414675186	5.254828532	4.274377516	5.598207067	5.364012585	5.200904205	5.315195746	4.936212937	4.859508982	4.807570854	4.963179893	5.076634806
metab_5132	16,17-Dihydroxykauran-18-Oic Acid	pos	-	-	-	-	-	-	-	4.021741769	3.875910854	3.807335399	3.669393799	4.000286946	4.054954775	4.680399291	4.880288582	4.47009078	5.083217993	4.645444127	4.327396283	4.790547407	4.421232177	4.385860077	4.231539507	4.570696591	4.670521901
metab_5138	8Beta-Angeloyloxy-15-Hydroxy-1Alpha,10R-Dimethoxy-3-Oxo-11(13)-Germacren-12,6Alpha-Olide	pos	-	-	-	-	Lipids and lipid-like molecules	Prenol lipids	Terpene lactones	6.080966099	6.088746455	6.009714533	6.06969356	6.023611679	5.972566166	6.000004565	6.054912227	6.003817	5.981464402	6.044559976	6.013252158	6.051943231	6.008870954	6.024260841	6.008716705	6.018664051	6.017048201
metab_5139	Acetyl Tributyl Citrate	pos	-	-	-	-	Organic acids and derivatives	Carboxylic acids and derivatives	Tetracarboxylic acids and derivatives	5.844405042	5.937191647	5.889366417	5.864434102	5.818192018	5.787148322	5.859517409	5.88386049	5.830929021	5.886731908	5.902541627	5.837583715	5.846477884	5.838013243	5.853448485	5.832452939	5.825642405	5.876486947
metab_5150	Lysope(0:0/22:6(4Z,7Z,10Z,13Z,16Z,19Z))	pos	-	-	-	-	Lipids and lipid-like molecules	Glycerophospholipids	Glycerophosphoethanolamines	5.14482372	5.722770935	5.614805378	5.029775218	5.105579221	4.992418162	5.70000521	5.419427648	4.73222667	6.053519035	5.803739877	5.126174961	5.640775863	5.293015268	5.4107496	5.276807015	5.338110457	5.325296188
metab_5152	Myristoyllysophosphatidylcholine	pos	-	-	-	-	-	-	-	6.582597806	7.2249674	6.720852594	6.314878545	6.370094029	6.089184117	6.413770205	6.700045764	5.8647449	6.821722223	6.554816475	6.474859789	6.443186318	6.350495261	6.248273505	6.223719489	6.307492689	6.228456376
metab_5165	Fa(18:3+1O)	pos	-	-	-	-	-	-	-	4.286502923	4.480880049	4.536956746	4.283484697	4.113416859	4.081874267	4.532512747	4.375724889	4.397244101	4.487325192	4.414181584	4.219912163	5.187273996	4.394086387	4.434962019	4.637675694	4.631649342	4.854068945
metab_5172	Ps(22:0/15:0)	pos	-;Lipids	-;Phospholipids	Metabolism;Metabolism;Human Diseases;Human Diseases;Metabolism;Human Diseases	Global and overview maps;Lipid metabolism;Infectious disease: parasitic;Immune disease;Amino acid metabolism;Infectious disease: parasitic	Lipids and lipid-like molecules	Glycerophospholipids	Glycerophosphoserines	6.346686263	6.315806185	6.247968326	6.35172802	6.351275114	6.3008075	6.234375358	6.288964971	6.233341221	6.282109757	6.318660883	6.321302768	6.243814954	6.311840727	6.342571464	6.304466174	6.320419102	6.321630712
metab_5175	Pi(16:0/18:1(9Z))	pos	-	-	-	-	Lipids and lipid-like molecules	Glycerophospholipids	Glycerophosphoinositols	5.851415761	5.845105679	5.823794734	5.827858301	5.872124182	5.841502655	5.801828008	5.790082442	5.816690118	5.832061422	5.916416335	5.864176743	5.777343107	5.851134968	5.829488376	5.856740844	5.864767943	5.817201182
metab_5181	6-Methoxymellein	pos	-	-	-	-	Organoheterocyclic compounds	Benzopyrans	2-benzopyrans	4.417459131	4.342700792	4.339120062	4.525874459	4.452235827	4.391194835	4.393804494	4.401068616	4.34609854	4.460393507	4.461476216	4.4689081	4.513317041	4.46757812	4.533750254	4.448714396	4.520238441	4.531600177
metab_5188	2-[(1S,3R)-3-Hydroxycyclohexyl]-5-(8-Hydroxy-2-Methyloctan-2-Yl)Phenol	pos	-	-	-	-	-	-	-	4.501300832	4.366396285	4.62488773	4.623565356	4.381659358	4.374046646	5.304558546	5.094639897	4.729953166	5.558373043	5.796460146	5.014885693	5.96336118	5.412005231	5.317011716	5.178594376	5.6337855	5.651435766
metab_5191	Lysope(20:5(5Z,8Z,11Z,14Z,17Z)/0:0)	pos	-	-	-	-	Lipids and lipid-like molecules	Glycerophospholipids	Glycerophosphoethanolamines	5.426587879	5.4226957	5.517001295	5.311543337	5.10289873	5.057706783	5.902099242	5.711193794	4.441171141	6.277210632	5.544267993	5.097132213	5.754071694	5.278698735	5.153045794	5.061989881	5.323034669	5.359368724
metab_5196	Tributyl Citrate	pos	-	-	-	-	-	-	-	5.36747594	5.305087069	5.314019213	5.330236122	5.387059216	5.218020772	5.243901701	5.277793413	5.191844031	5.310237505	5.334721299	5.27736604	5.348099541	5.249226887	5.253847052	5.265154927	5.267931283	5.264901607
metab_5211	(3S)-3-Hydroxycyclocitral	pos	-	-	-	-	Organic oxygen compounds	Organooxygen compounds	Alcohols and polyols	4.516578252	3.178980755	3.943934908	2.898604252	3.82040162	3.53886707	4.494443163	4.820949348	4.182154737	4.730765119	4.576735691	3.754005239	2.964307459	3.556539395	2.950079161	3.458798027	3.702522592	3.942944303
metab_5214	(1R,3S,5Z)-5-[(2E)-2-[(1R,3As,7Ar)-1-[(2R)-3-Ethoxy-7-Ethyl-7-Hydroxynon-4-Yn-2-Yl]-7A-Methyl-2,3,3A,5,6,7-Hexahydro-1H-Inden-4-Ylidene]Ethylidene]-4-Methylidenecyclohexane-1,3-Diol	pos	-	-	-	-	Lipids and lipid-like molecules	Steroids and steroid derivatives	Vitamin D and derivatives	5.638495358	5.667460108	5.61044743	5.684652555	5.685980112	5.631063618	5.644925638	5.654538864	5.676181507	5.670201776	5.7339316	5.714830798	5.657591737	5.703643973	5.737551018	5.717652175	5.695904708	5.754138767
metab_5218	20-Hydroxy-Pgf2A	pos	-	-	-	-	Lipids and lipid-like molecules	Fatty Acyls	Eicosanoids	5.299499058	5.287715881	5.262148706	5.301685509	5.270182481	5.280231225	5.315317373	5.334602968	5.315030839	5.322061273	5.366344862	5.371783287	5.34637366	5.401536156	5.369437261	5.379080556	5.379288081	5.40069597
metab_5221	6-Hydroxypentadecanedioic Acid	pos	-	-	-	-	Lipids and lipid-like molecules	Fatty Acyls	Fatty acids and conjugates	5.860548433	5.870785145	5.820459195	5.900791702	5.871646806	5.891420419	5.90516043	5.886465082	5.871013139	5.909992674	5.956156428	5.933641037	5.906849142	5.933489719	5.938756332	5.961116404	5.954957527	5.979089926
metab_5223	2',3'-Dideoxyadenosine	pos	-	-	-	-	Nucleosides, nucleotides, and analogues	Purine nucleosides	Purine 2'',3''-dideoxyribonucleosides	5.370364093	5.34568035	5.306462056	5.42886125	5.360209169	5.370116962	5.39207754	5.394049259	5.414034114	5.443824037	5.455991167	5.454605285	5.426162548	5.432344526	5.467446013	5.470807523	5.464139905	5.491582311
metab_5246	Tanacetol B	pos	-	-	-	-	Lipids and lipid-like molecules	Prenol lipids	Sesquiterpenoids	6.62929614	6.601917216	6.500296527	6.659458186	6.625041045	6.611819818	6.626541538	6.611349918	6.601405315	6.611243207	6.651982333	6.691270183	6.645020062	6.686981205	6.696106978	6.713185211	6.693054126	6.68577821
metab_5247	2-Exo-Hydroxy-1,8-Cineole	pos	-	-	-	-	Organoheterocyclic compounds	Oxanes	Not Available	5.620145133	5.626814528	5.585912089	5.687388186	5.645641469	5.627032012	5.647945734	5.653369545	5.65187361	5.690062068	5.723821523	5.706823338	5.691016297	5.693510053	5.720719931	5.738899351	5.7120873	5.759934567
metab_5251	Prostaglandin B1	pos	Lipids	Eicosanoids	-	-	Lipids and lipid-like molecules	Fatty Acyls	Eicosanoids	3.695398373	4.251289071	4.802446034	3.667396817	3.9112552	3.762795358	5.066523772	4.922586958	5.143709362	5.208253594	5.359469858	4.716941018	5.618398729	5.1671977	5.092732025	5.089194082	5.293182427	5.514984682
metab_5255	1-Acetoxy-2-Hydroxy-16-Heptadecyn-4-One	pos	-	-	-	-	Lipids and lipid-like molecules	Fatty Acyls	Fatty alcohols	3.814758962	3.76754048	4.296732878	3.417365186	3.319753075	3.294023668	4.405001719	4.069868248	3.972339244	4.387796184	5.01672361	4.126190074	5.260329217	4.454043908	4.342471911	4.388542579	4.763589233	5.022843204
metab_5261	3-Hydroxytridecanoyl Carnitine	pos	-	-	-	-	Lipids and lipid-like molecules	Fatty Acyls	Fatty acid esters	5.062654237	5.37849133	5.10356603	5.189999697	5.242326557	5.058679413	5.423341765	5.698377627	5.473511271	5.835890487	5.40839747	5.429480169	5.605336508	5.486096586	5.294660296	5.586047812	5.545695031	5.752036989
metab_5267	Lysope(0:0/18:2(9Z,12Z))	pos	-	-	-	-	Lipids and lipid-like molecules	Glycerophospholipids	Glycerophosphoethanolamines	4.048256495	4.444625237	3.798035315	3.658711855	4.050528955	4.810318243	4.841847956	4.260946797	3.89801812	5.219265339	5.426734411	4.251064737	6.801380448	4.881689104	4.696772645	4.080244842	4.894343075	5.158579523
metab_5269	3-Oxotridecanoylcarnitine	pos	-	-	-	-	Lipids and lipid-like molecules	Fatty Acyls	Fatty acid esters	5.367568681	5.606504385	5.693001577	5.384261491	5.435357465	5.395951236	5.594160205	5.672937715	5.628505063	5.765565494	5.664152898	5.628657081	5.715614254	5.666602902	5.630300222	5.679213652	5.664219807	5.737039774
metab_5283	Pc(12:0/0:0)	pos	-	-	-	-	-	-	-	5.541943026	6.233419077	5.794617884	4.882394882	5.167226204	4.732074619	5.40137939	5.824569812	5.126358551	5.745522655	5.822780691	5.140825173	5.126841695	4.958709501	4.707301807	4.810342336	5.062504801	5.019902561
metab_5300	Gpcho(9:0/9:0)	pos	-	-	-	-	-	-	-	3.664855997	4.766594362	3.919838853	4.129485852	4.28358927	4.885779	4.736688836	4.252572491	3.638725797	4.887475431	5.406700956	3.934305763	6.611252883	4.580905595	4.039995684	3.697153287	4.683565777	5.080470081
metab_5302	19-Hydroxyprostaglandin E1	pos	-	-	-	-	Lipids and lipid-like molecules	Fatty Acyls	Eicosanoids	5.093678583	5.094126586	5.048420414	5.134713577	5.073689253	5.099716326	5.130324925	5.098212358	5.123241932	5.114504699	5.144251349	5.222135208	5.185702717	5.16519397	5.163212425	5.215915693	5.109283921	5.168894637
metab_5308	2-(Methylthio)Benzothiazole	pos	-	-	-	-	Organoheterocyclic compounds	Benzothiazoles	Not Available	4.820835511	4.801898113	4.75081451	4.880530165	4.821003515	4.772534019	4.769919954	4.819224245	4.755101863	4.772422504	4.84390052	4.839058003	4.824106148	4.892282928	4.885457449	4.854004083	4.882228629	4.855548169
metab_5310	Hydroxyrepaglinide	pos	-	-	-	-	Organoheterocyclic compounds	Piperidines	Phenylpiperidines	5.559956699	5.577517135	5.556019859	5.588010713	5.555875399	5.531559837	5.539782522	5.54514551	5.51106821	5.504440479	5.576937254	5.557125054	5.57578517	5.556298721	5.569864499	5.563340893	5.545941345	5.59145728
metab_5327	Alpha-Dimorphecolic Acid	pos	-	-	Metabolism;Organismal Systems	Lipid metabolism;Endocrine system	Lipids and lipid-like molecules	Fatty Acyls	Lineolic acids and derivatives	4.278510855	4.727166461	4.75238583	4.464578403	4.663002761	4.515312312	4.915989388	5.22204384	4.817366916	5.459790335	4.952128792	4.808673567	5.403059027	5.194762999	5.025927424	5.294227165	5.069588879	5.532120819
metab_5329	1,3-Dicyclohexylurea	pos	-	-	-	-	Organic acids and derivatives	Organic carbonic acids and derivatives	Ureas	5.449662104	5.415858675	5.37004224	5.463760241	5.433399419	5.428344037	5.451079125	5.435809382	5.423914357	5.47509387	5.496600607	5.509889878	5.487367653	5.460872537	5.477619757	5.469819554	5.459509932	5.473914536
metab_5337	M-Xylene	pos	-	-	Metabolism	Global and overview maps	Benzenoids	Benzene and substituted derivatives	Xylenes	4.29342546	4.09781316	4.411216351	4.196468817	4.152890478	4.284324855	4.316822064	4.430494307	4.264170356	4.412522746	4.360458091	4.214297152	4.47216726	4.482292131	4.405752016	4.453609295	4.516589296	4.524550175
metab_5341	Withaferin A	pos	-	-	-	-	Lipids and lipid-like molecules	Steroids and steroid derivatives	Steroid lactones	6.042792829	6.449173404	6.008759555	6.060167199	5.899779922	5.881722034	5.717647027	5.865810039	5.708170753	5.830490928	5.695667968	5.772227717	5.689240742	5.831953537	5.82769384	5.979737273	5.896674882	5.896375473
metab_5342	Cinobufagin	pos	Steroids;-	24-Carbon atoms;-	-	-	Lipids and lipid-like molecules	Steroids and steroid derivatives	Steroid lactones	7.08140449	7.067644059	7.300385513	7.191779398	7.101505352	7.234668788	7.158594684	7.397553714	7.246536343	7.366122956	7.294667502	7.247756073	7.388921918	7.427517315	7.39140608	7.51143288	7.50796681	7.517383759
metab_5344	Mycorradicin	pos	-	-	-	-	Lipids and lipid-like molecules	Fatty Acyls	Fatty acids and conjugates	5.423101984	5.282908895	5.574004404	5.414588173	5.274113126	5.45165946	5.380032345	5.595199821	5.442673533	5.548786002	5.457888413	5.383715262	5.515369838	5.557675544	5.54296637	5.628078184	5.677840595	5.672526787
metab_5345	2,5-Dimethylbenzaldehyde	pos	-	-	-	-	Benzenoids	Benzene and substituted derivatives	Benzoyl derivatives	5.0840956	4.945560107	5.205336276	5.048495953	4.934062885	5.104562257	5.057690082	5.248042647	5.052410016	5.201620212	5.09859896	5.068417202	5.179314935	5.249150565	5.215390304	5.227841395	5.367327627	5.341463855
metab_5346	4-Methylstyrene	pos	-	-	-	-	Benzenoids	Benzene and substituted derivatives	Styrenes	5.593541638	5.4467611	5.708195315	5.572596947	5.460933673	5.620439174	5.548662262	5.736461243	5.565084797	5.702230599	5.618728911	5.568731542	5.697592625	5.738601467	5.70842056	5.784464552	5.858393912	5.831905317
metab_5350	7(14)-Bisabolene-2,3,10,11-Tetrol	pos	-	-	-	-	Lipids and lipid-like molecules	Prenol lipids	Sesquiterpenoids	5.004199822	5.105906949	4.980535308	5.098774664	5.054814099	5.018551733	5.066830327	5.047003205	5.066443023	5.172819741	5.192454234	5.149370021	5.197251065	5.151447141	5.210358126	5.1754071	5.156339487	5.221363472
metab_5357	Lysosm(D18:0)	pos	-	-	-	-	Lipids and lipid-like molecules	Sphingolipids	Phosphosphingolipids	5.170462051	5.195123333	5.126904741	5.245262942	5.182370724	5.200872422	5.473281524	5.198377522	5.260100714	5.537124568	5.337263391	5.432584573	4.90436019	5.253784576	5.157594522	5.272707831	5.400420431	5.346355545
metab_5361	Thr Lys Lys	pos	-	-	-	-	-	-	-	5.881302399	5.993668948	5.886133887	6.012948665	6.071437193	6.017545124	6.075101885	5.959423093	5.986936034	6.043070553	6.061162243	6.039107361	5.596489339	5.780451622	5.792897613	5.884943568	5.986667477	5.928534762
metab_5367	2,2,6,6-Tetramethyl-4-Piperidinol	pos	-	-	-	-	Organoheterocyclic compounds	Piperidines	Not Available	4.775652355	4.776634695	4.797389836	4.905917065	4.736650628	4.753966111	4.7481956	4.69485013	4.674735931	4.678654941	4.770200434	4.759897699	4.781426923	4.72765286	4.699838014	4.751280757	4.781887459	4.778718498
metab_5373	Gant61	pos	-	-	-	-	-	-	-	5.981894675	6.515457561	5.850437602	5.962663299	5.776057064	5.521538053	5.407343974	5.265427042	5.227764486	5.513564598	5.273785721	5.382036093	5.228802013	5.192607395	5.244233222	5.188910288	5.195989909	5.214153159
metab_5374	Antibiotic Sb 202742	pos	-	-	-	-	Benzenoids	Benzene and substituted derivatives	Benzoic acids and derivatives	6.149523979	6.701662743	6.015761189	6.158955736	5.953289371	5.605147435	5.597803582	5.299532813	5.37240142	5.703891915	5.293809342	5.490605544	5.195565149	5.245933069	5.369629778	5.272127178	5.216965315	5.258987606
metab_5382	Cerebronic Acid	pos	-	-	-	-	Lipids and lipid-like molecules	Fatty Acyls	Fatty acids and conjugates	4.921400353	4.819557222	4.782119083	4.538090048	4.880346947	5.149899153	5.009852858	5.186041365	5.151698218	5.001514734	5.321637345	5.167451798	4.979060778	5.097395276	5.141668287	5.206938287	5.044663337	4.980070098
metab_5384	Koninginin A	pos	-	-	-	-	-	-	-	3.03951362	3.047772328	3.002676987	3.011532645	3.04503872	3.01932052	4.381479954	4.156531522	4.485427572	4.192307808	4.280949783	3.869650763	4.694756501	4.21579204	3.959761579	4.132112801	4.288291386	4.666298916
metab_5389	6-Gingerol	pos	-	-	-	-	Benzenoids	Phenols	Methoxyphenols	3.647164595	3.548997157	3.465744499	3.290001599	3.169909433	3.194130425	4.909802598	4.720312571	5.102476963	4.72363931	4.79030728	4.32555369	5.122875299	4.728488118	4.647459235	4.531280284	4.871012861	5.216847464
metab_5394	Oleoyl-L-Carnitine	pos	-	-	-	-	-	-	-	5.750316448	6.055945767	6.909844304	6.771623872	5.981573209	5.86731864	5.002474759	4.558643987	4.892993835	5.046237588	5.018232666	5.241270331	5.121226626	4.669294426	4.314313105	4.437617006	4.456787643	4.760994219
metab_5395	12S-Hht	pos	-	-	-	-	Lipids and lipid-like molecules	Fatty Acyls	Fatty acids and conjugates	3.476799609	3.506835903	3.847002432	3.756211543	4.52751925	3.710278376	4.174507166	4.495476549	3.450672567	4.700019711	3.881873946	4.115036397	4.536905555	4.325880683	4.185541347	4.56995549	4.119666878	4.81911678
metab_5396	Maslinic Acid 3-O-B-D-Glucoside	pos	-	-	-	-	Lipids and lipid-like molecules	Prenol lipids	Terpene glycosides	5.761370807	5.789319388	5.709090975	5.762178178	5.785322053	5.72944136	5.699483028	5.734843193	5.720384073	5.713802602	5.781519001	5.796853814	5.738403664	5.777942803	5.794610374	5.740651894	5.777107386	5.731171382
metab_5400	Palmitoylcarnitine	pos	-	-	Metabolism;Metabolism	Global and overview maps;Lipid metabolism	Lipids and lipid-like molecules	Fatty Acyls	Fatty acid esters	5.545043093	5.905856879	6.704150463	6.390402663	5.877071654	5.88366747	5.045460165	4.690252689	4.836830566	5.02693193	4.970452996	5.404964105	4.991992275	4.600319689	3.931200885	4.562101491	4.132337756	4.415429152
metab_5404	Triphenylphosphine Oxide	pos	-	-	-	-	-	-	-	5.613979636	5.601005172	5.552894238	5.638049332	5.633265877	5.603838525	5.650657246	5.634918261	5.604722626	5.640356448	5.700232703	5.680266194	5.682872395	5.689338696	5.714951593	5.710684309	5.718137989	5.702543467
metab_5405	Jasmolone	pos	-	-	-	-	Organic oxygen compounds	Organooxygen compounds	Alcohols and polyols	2.503449792	2.511690287	2.466698736	2.475533155	2.508962669	2.483302706	4.300065434	3.64538613	3.819589249	3.880890945	3.042026197	2.517796757	4.176039624	3.615892564	2.526906834	3.347837291	2.932079328	3.835442472
metab_5411	3-(6-Aminopurin-9-Yl)-5-(Hydroxymethyl)Cyclopentane-1,2-Diol	pos	-	-	-	-	Nucleosides, nucleotides, and analogues	Nucleoside and nucleotide analogues	Cyclopentyl nucleosides	6.895846503	6.873133469	6.765764129	6.922179986	6.892401435	6.878534478	6.881481205	6.866521855	6.869930323	6.885003832	6.922515364	6.952423582	6.893818336	6.952932175	6.955546276	6.976950209	6.958778506	6.949797595
metab_5412	N-Acetyl-B-Glucosaminylamine	pos	-	-	-	-	Organic oxygen compounds	Organooxygen compounds	Carbohydrates and carbohydrate conjugates	5.160244081	5.173933773	5.103613652	5.20426423	5.185706054	5.14765944	5.212083802	5.215868473	5.221944749	5.242348011	5.252489396	5.266240817	5.259386533	5.275211264	5.309402591	5.3103774	5.275020799	5.33056459
metab_5418	Arachidoyl Ethanolamide	pos	-	-	-	-	Organic nitrogen compounds	Organonitrogen compounds	Amines	5.599612787	5.476726123	5.51756086	5.361085949	5.555375632	5.648697721	5.634258764	5.7444509	5.734319817	5.679975577	5.880746681	5.726949209	5.732271184	5.710623542	5.760461116	5.760010786	5.772899601	5.799654529
metab_5431	6-Deoxypenciclovir	pos	-	-	-	-	Organoheterocyclic compounds	Imidazopyrimidines	Purines and purine derivatives	4.623705151	4.565815711	4.516192884	4.605930114	4.65449943	4.617702754	4.700837836	4.644903465	4.6407298	4.671378802	4.711816946	4.668883461	4.734235972	4.69933234	4.746779008	4.701506967	4.716923325	4.768486598
metab_5436	7-Hydroxytrideca-9,11-Dienoylcarnitine	pos	-	-	-	-	Lipids and lipid-like molecules	Fatty Acyls	Fatty acid esters	4.613175757	5.056291381	4.776827257	4.802110592	5.293678951	4.490238691	4.792538244	5.266024209	4.789115318	5.334753074	4.7924889	4.801643318	5.175841948	4.81723657	4.688006915	5.021703454	4.898204814	5.266499434
metab_5437	N-3-Oxo-Hexadec-11(Z)-Enoyl-L-Homoserine Lactone	pos	-	-	-	-	-	-	-	4.545723094	4.947353743	4.730741236	4.686813563	5.221887582	4.423060095	4.757831289	5.188663049	4.663041769	5.288520329	4.706197827	4.720944909	5.023083562	4.825785382	4.656121971	4.907799122	4.852253481	5.157967962
metab_5439	13-Hotre	pos	-	-	Metabolism	Lipid metabolism	-	-	-	4.085198255	4.358652055	4.175335772	4.195929549	4.599305418	3.840339318	4.323706941	4.580240469	4.148507725	4.745639755	4.289709617	4.262015435	4.757757598	4.386811283	4.265448307	4.521965998	4.52359437	4.710888307
metab_5452	Tetradecanoylcarnitine	pos	-	-	-	-	Lipids and lipid-like molecules	Fatty Acyls	Fatty acid esters	5.25165175	5.840909818	6.551177176	6.121995159	5.725348112	5.756774605	4.6372407	4.478521198	4.60307549	4.713934228	4.595557746	5.20366439	4.575836338	4.045184263	3.796303078	4.392377793	3.677325508	4.107526785
metab_5455	Vernolic Acid	pos	-	-	Metabolism;Metabolism	Global and overview maps;Lipid metabolism	Lipids and lipid-like molecules	Fatty Acyls	Fatty acids and conjugates	3.931414291	3.720595252	3.44264635	4.012762547	4.543785649	3.13902703	3.985676704	4.806851108	3.559648825	4.784509625	4.123753709	4.032362629	4.518858335	4.562689096	4.284189471	4.56867987	4.238246053	4.802706341
metab_5456	Pinolenic Acid	pos	-	-	-	-	Lipids and lipid-like molecules	Fatty Acyls	Lineolic acids and derivatives	4.196122124	4.252636927	4.119008803	4.343957444	4.868021876	4.055130811	4.529747059	5.045038574	4.097614351	5.033081817	4.445687338	4.547052807	4.861082919	4.869720918	4.642107193	4.913506207	4.568182052	5.073811954
metab_5463	Nonadecanoic Acid	pos	-	-	-	-	Lipids and lipid-like molecules	Fatty Acyls	Fatty acids and conjugates	5.931480401	5.840807299	5.76398262	5.807822739	5.927890911	5.763671187	5.577788429	5.931312414	5.747347985	6.213658021	5.884988126	5.694413019	6.10805346	5.869762819	6.226938999	5.900118796	5.941468403	5.906848355
metab_5465	4-Vinylcyclohexene Dioxide	pos	-	-	-	-	Organoheterocyclic compounds	Oxepanes	Not Available	5.077250457	5.068545493	4.963598072	5.072885834	5.086434097	5.05049022	5.083476628	5.100651827	5.050364753	5.113756502	5.133130397	5.131975691	5.147892562	5.169607611	5.15738046	5.152974866	5.162941542	5.180408175
metab_5478	Tetradecyldiethanolamine	pos	-	-	-	-	-	-	-	6.424711076	6.324210524	6.398792641	6.247737923	6.416878346	6.552019548	6.4732115	6.549307269	6.489036066	6.481223386	6.632957434	6.552924064	6.544389364	6.569366047	6.583712368	6.555898118	6.611782116	6.594484888
metab_5481	Cetylmannoside	pos	-	-	-	-	Lipids and lipid-like molecules	Fatty Acyls	Fatty acyl glycosides	5.535610502	5.618306679	5.577926284	5.555954639	5.573584352	5.543999305	5.588310251	5.532818512	5.515836096	5.550185938	5.620687498	5.550461905	5.615875873	5.622811631	5.587801726	5.621725294	5.565985017	5.634491515
metab_5484	Mg(19:0/0:0/0:0)	pos	-	-	-	-	Lipids and lipid-like molecules	Glycerolipids	Monoradylglycerols	5.422751039	5.179784704	5.543589843	5.152847362	5.311519058	5.510043545	5.495652236	5.57134502	5.441267751	5.511715091	5.593143495	5.500405573	5.611419406	5.662127579	5.661269514	5.616052863	5.687022291	5.688107764
metab_5487	Avocadene	pos	-	-	-	-	Lipids and lipid-like molecules	Fatty Acyls	Fatty alcohols	4.307470889	4.097581907	4.788270983	4.515274845	4.324706702	4.019222899	4.369041997	4.093263604	4.192064177	4.623187729	4.185359887	4.306328733	4.931882877	4.575431564	4.062959808	4.759058016	4.752745609	4.513062506
metab_5514	N,N-Dimethyldodecylamine-N-Oxide	pos	-	-	-	-	-	-	-	6.149895685	6.141052274	6.015045839	6.124904652	6.117062197	6.160471318	6.098718218	6.044229974	6.05780517	6.068477509	6.12719578	6.140353072	6.152392504	6.125460264	6.158795096	6.172816036	6.17087783	6.153283631
metab_5518	Hexadecanamide	pos	-	-	-	-	Lipids and lipid-like molecules	Fatty Acyls	Fatty amides	5.675016741	5.650063202	5.594354917	5.661848664	5.644416742	5.696658715	5.67319555	5.702064148	5.668102121	5.682036765	5.740527333	5.727652041	5.709111343	5.729408507	5.752138451	5.71610874	5.744966735	5.724282406
metab_5523	11-Hydroxydodecanoylcarnitine	pos	-	-	-	-	Lipids and lipid-like molecules	Fatty Acyls	Fatty acid esters	5.57534229	5.429254996	5.644312165	6.439701661	6.164361395	5.757153878	4.199337896	4.614812923	4.54128882	4.653322991	3.508248525	5.309375509	3.682336321	3.439400269	3.416484092	3.134235434	2.938274153	3.333654493
metab_5539	Pc(8:0/0:0)	pos	-	-	-	-	-	-	-	5.740144095	5.209231429	5.580711448	4.295245156	5.321010443	5.474345827	5.965630786	6.308567519	5.772295215	6.257786719	6.101988626	5.592250211	5.317977459	5.484922115	5.419191538	5.409928877	5.400078441	5.422632287
metab_5540	8-Hydroxydodecanoylcarnitine	pos	-	-	-	-	Lipids and lipid-like molecules	Fatty Acyls	Fatty acid esters	5.810583865	5.599316494	5.715131521	6.777421472	6.470758832	6.233391122	5.129091201	5.305663395	5.239109667	5.365205157	4.92456553	5.735440737	4.942151379	4.876346159	4.9603105	4.927233635	4.852781721	4.96196148
metab_5541	Betaxolol	pos	-	-	-	-	Benzenoids	Phenols	Tyrosols and derivatives	4.391798579	3.946170043	4.258545161	5.362527047	5.053389654	4.516480903	2.541569466	4.156334802	2.982067101	4.187878456	2.30793169	4.010203289	2.946431479	1.964908016	2.144256137	2.449307745	0.898566827	2.787873954
metab_5550	Vernakalant Hcl	pos	-	-	-	-	-	-	-	4.457786226	4.700125061	4.404640576	4.642907167	5.038119032	4.349868782	4.524183918	4.85936811	4.29290983	5.08134768	4.485858977	4.660268663	4.832396077	4.609592048	4.207925681	4.685001891	4.500255764	4.975902748
metab_5551	W Hydroxy Testosterone	pos	Hormones and transmitters	Steroid hormones	Metabolism;Metabolism	Global and overview maps;Lipid metabolism	Lipids and lipid-like molecules	Steroids and steroid derivatives	Androstane steroids	3.828127776	4.213810391	3.78044927	4.100632505	4.492372514	3.664513284	3.939892316	4.438548383	3.767175859	4.566224686	3.912936379	4.06798591	4.319526153	4.29254169	3.772368765	4.23562144	4.006173231	4.598526314
metab_5552	9-Oxootre	pos	-	-	-	-	-	-	-	4.644101402	4.967535611	4.705282313	4.938969633	5.223323927	4.667291484	4.761298387	5.120088455	4.560043871	5.285849228	4.859323318	4.939677052	5.120135937	4.968383605	4.796141809	5.046018264	4.774332886	5.328103256
metab_5556	Sterebin A	pos	-	-	-	-	Lipids and lipid-like molecules	Prenol lipids	Sesquiterpenoids	5.447312525	5.243694787	5.146349012	5.742103506	5.749578165	5.41739071	5.128651266	5.24928536	5.211906708	5.232186693	4.680090595	5.111325096	4.655522882	4.736661071	4.723714229	4.679728797	4.594001715	4.754484809
metab_5557	Decanoyl-L-Carnitine	pos	-	-	-	-	Lipids and lipid-like molecules	Fatty Acyls	Fatty acid esters	6.105412994	5.934470125	6.101743253	6.559782586	6.492043771	6.310369734	5.949764889	6.081410355	6.049840112	5.981449445	5.573594206	5.907029027	5.517536563	5.564242495	5.421373251	5.446598962	5.266292766	5.463063575
metab_5559	7-(3,4-Diethoxyphenyl)-3-[(4-Fluorophenyl)Methyl]Thieno[3,2-D]Pyrimidin-4-One	pos	-	-	-	-	-	-	-	3.292807349	3.30106936	3.25595519	3.264814701	3.298334666	3.272605902	3.277300673	3.265042143	3.266685047	3.284382998	3.307215068	3.307191513	4.334446076	3.317826347	5.209429587	4.489172196	4.594809914	4.357267828
metab_5564	(2R,3R,4R,5R)-2-Amino-4,5,6-Trihydroxy-3-[(2R)-1-Oxopropan-2-Yl]Oxyhexanal	pos	-	-	-	-	Organic oxygen compounds	Organooxygen compounds	Carbohydrates and carbohydrate conjugates	4.761387312	4.816722974	4.698319386	4.796337014	4.754689534	4.821176848	4.72385712	4.767794743	4.775158759	4.711663144	4.870125679	4.865993953	4.794922168	4.844352357	4.926341942	4.860069471	4.818106447	4.862240753
metab_5566	N-[(3,4,5-Trimethoxyphenyl)Methyl]-2-(3,3,5-Trimethyl-2-Oxoindol-1-Yl)Acetamide	pos	-	-	-	-	-	-	-	6.069412681	6.009405679	5.904212885	6.029191958	6.050675147	6.060104621	6.077336803	6.073709732	6.049991999	6.06174443	6.128572328	6.08678128	6.117039298	6.121207302	6.157508719	6.121268927	6.094534147	6.136251506
metab_5567	Hexamethoxymethyl Melamine	pos	-	-	-	-	-	-	-	6.953692251	6.944597078	6.834906805	6.976355448	6.947052946	6.94209533	6.939529099	6.929089995	6.925635397	6.938758573	6.976546488	6.997408235	6.964692346	7.003789228	7.019512541	7.014211321	7.000677537	6.999759201
metab_5569	(4E)-3-Hydroxydodec-4-Enoylcarnitine	pos	-	-	-	-	Lipids and lipid-like molecules	Fatty Acyls	Fatty acid esters	5.627185919	5.272177117	5.213301064	6.132041938	5.954244375	5.624956961	4.833602489	4.880628717	4.675497998	5.002496131	4.686618485	5.175217101	4.349683767	4.304656033	4.272934889	4.225419396	4.084447376	4.496079728
metab_5570	Piperidines	pos	-	-	-	-	Organoheterocyclic compounds	Piperidines	Not Available	5.156841507	5.215387507	5.11534009	5.226007755	5.204564659	5.212382728	5.145180079	5.148819653	5.18459886	5.137998562	5.271073966	5.24105913	5.217452018	5.231764065	5.366373696	5.2391247	5.246157605	5.266749892
metab_5572	(6S)-Tetrahydro-L-Biopterin	pos	-	-	-	-	Organoheterocyclic compounds	Pteridines and derivatives	Pterins and derivatives	6.186773727	6.199993536	6.091259414	6.221256792	6.197516956	6.197952976	6.194904908	6.175709158	6.173141214	6.160943502	6.223306213	6.210817578	6.221851479	6.237059346	6.300418866	6.247461513	6.256091769	6.270885503
metab_5573	Albendazole	pos	-	-	-	-	Organoheterocyclic compounds	Benzimidazoles	2-benzimidazolylcarbamic acid esters	5.200118395	5.208384527	5.16324687	5.172111188	5.205648477	5.179906535	5.18460377	5.236416299	5.173982536	5.342800883	5.214533248	5.214509682	5.821693529	5.252334119	6.428005981	5.321475127	5.293758909	5.991127688
metab_5575	2,6-Diamino-9-(2-Hydroxyethoxymethyl)Purine	pos	-	-	-	-	Organoheterocyclic compounds	Imidazopyrimidines	Purines and purine derivatives	5.619088245	5.633173589	5.495995166	5.641570364	5.617358941	5.619073235	5.614883814	5.593476024	5.605788247	5.596612662	5.655628388	5.655645087	5.663508495	5.690865492	5.737879091	5.678213491	5.682411347	5.700220671
metab_5576	6-Methylpteridine-2,4-Diamine	pos	-	-	-	-	Organoheterocyclic compounds	Pteridines and derivatives	Not Available	6.002859798	6.000781402	5.889406499	6.03654576	6.002820896	5.999514004	6.00444943	6.010005621	6.00011257	5.999184861	6.041853866	6.065368132	6.054655762	6.074110646	6.128149246	6.079941278	6.072598257	6.090575622
metab_5582	3-Hydroxydecanoyl Carnitine	pos	-	-	-	-	Lipids and lipid-like molecules	Fatty Acyls	Fatty acid esters	5.741396564	5.529299462	5.397220267	6.233868646	6.07154706	5.778930312	5.516776045	5.996060657	5.77732046	5.681079989	5.231429167	5.564093949	5.072441389	5.410732632	5.321368732	5.297489934	5.046252775	5.131940013
metab_5583	12-Methyltridecanoic Acid	pos	-	-	-	-	Lipids and lipid-like molecules	Fatty Acyls	Fatty acids and conjugates	6.14122938	5.891591749	6.060389637	6.017070359	5.991952629	6.298258302	6.168305957	6.236210989	6.167330737	6.109123247	6.319971705	6.292623441	6.257828522	6.258929621	6.368620841	6.235676905	6.390184962	6.299002567
metab_5587	5-(Phenylethynyl)Furan-2-Carboxylic Acid	pos	-	-	-	-	Organoheterocyclic compounds	Furans	Furoic acid and derivatives	2.759591035	2.767842976	2.7227862	2.731633965	2.765111594	2.739415032	3.450213943	2.731861109	4.145721101	3.917879241	3.47350369	3.799405882	4.108532283	4.603646843	4.476609372	4.533707002	4.336397658	4.726797991
metab_5592	(6E,9E)-Tetradeca-6,9-Dienedioylcarnitine	pos	-	-	-	-	Lipids and lipid-like molecules	Fatty Acyls	Fatty acid esters	4.582637889	3.12787395	3.748190766	4.501015413	4.909815973	4.477027271	4.744415682	4.793089185	3.404679902	5.017362251	4.291189556	4.396530072	4.602431138	4.495872096	4.169052279	4.543892074	4.52242509	4.868040919
metab_5613	6-Methyloctanoylcarnitine	pos	-	-	-	-	Lipids and lipid-like molecules	Fatty Acyls	Fatty acid esters	5.473906273	5.235289118	5.135714248	5.676127757	5.619567043	5.43910963	5.510105	5.729466693	5.720911293	5.588262691	5.126237117	5.298288379	5.031416863	5.141501875	5.199109	5.024708956	5.049411732	5.043419128
metab_5615	2-Naphthol	pos	-	-	Metabolism	Xenobiotics biodegradation and metabolism	Benzenoids	Naphthalenes	Naphthols and derivatives	3.452278641	3.460541934	3.415420455	3.424281462	3.457806818	3.432073953	3.904077089	3.652346636	3.838074804	4.080698811	3.466688579	3.901222888	4.06229856	4.243513504	4.232177498	4.240886891	4.355998012	4.311232528
metab_5620	Pro Glu Tyr	pos	-	-	-	-	-	-	-	4.284757494	4.293023253	4.247887724	4.256751607	4.290287326	4.264546578	4.469187779	4.337874215	4.537124457	4.574234623	4.299171702	4.915637633	4.738830904	5.022127415	4.757921211	4.880515483	5.053624625	4.879397292
metab_5655	10-Hydroxy-2-Oxabicyclo[6.2.2]Dodeca-1(10),8,11-Trien-3-One	pos	-	-	-	-	Benzenoids	Phenols	1-hydroxy-4-unsubstituted benzenoids	4.258417273	4.03625272	4.064029141	4.043938812	4.79378547	4.190027331	3.631344704	3.237944071	3.245250996	3.474443642	4.054174043	4.432038359	3.433913971	3.599993791	3.76422822	3.925566855	3.786699894	3.829624941
metab_5672	Digoxin	pos	Steroids	23-Carbon atoms	Organismal Systems	Digestive system	Lipids and lipid-like molecules	Steroids and steroid derivatives	Steroid lactones	5.725994272	5.932524639	6.022296544	5.522522459	5.15670742	5.96547492	4.715169866	3.799509287	5.777308598	4.662606596	4.402737357	4.957402925	2.695243178	3.644003486	4.176470016	4.482892203	2.694895137	3.44644116
metab_5680	Emamectin	pos	-	-	-	-	Organic oxygen compounds	Organooxygen compounds	Carbohydrates and carbohydrate conjugates	3.546530462	5.799644312	6.232412513	3.902203496	4.061319537	4.379984544	4.512734232	4.131959194	4.751551197	4.514949508	4.540116087	3.847262569	4.115390447	3.384207256	4.381083829	3.663288308	3.407381001	4.380685496
metab_5718	Pi(20:2(11Z,14Z)/Pgj2)	pos	-	-	-	-	Not Available	Not Available	Not Available	4.783729588	5.156416456	5.572173702	5.060410796	4.935850476	5.435447259	5.423630885	4.745391058	6.2796336	4.93969691	5.400143233	5.544161211	5.578968281	5.683909704	4.742396439	5.470061854	4.75722215	5.024768544
metab_5721	Octanoyl-L-Carnitine	pos	-	-	-	-	-	-	-	6.2842176	5.919059612	5.89583375	6.686969711	6.39716117	6.126753628	5.778144279	6.044585341	5.756049016	6.010426412	5.761628219	5.920864996	5.508608161	5.500780552	5.361255071	5.438443588	5.275411702	5.456808721
metab_5731	Indolophenanthridine	pos	-	-	-	-	Organoheterocyclic compounds	Quinolines and derivatives	Benzoquinolines	4.588103887	4.468741036	4.268933928	4.849203141	4.467097218	4.26620657	4.601261104	4.543627621	4.384023568	4.465225367	4.537845805	4.497593135	4.622919848	4.86003987	4.916565078	4.786544017	4.679316204	4.685194401
metab_5786	Rokitamycin	pos	-	-	-	-	Organic oxygen compounds	Organooxygen compounds	Carbohydrates and carbohydrate conjugates	4.87547305	4.863454516	6.046474236	3.839463351	4.26771435	5.933139084	5.818131781	4.858324765	6.844506472	5.505057964	5.894725334	6.032729388	5.81184164	5.534382217	5.014829221	5.701800261	4.649442824	5.291409847
metab_5801	N-Acetylvanilalanine	pos	-	-	-	-	Organic acids and derivatives	Carboxylic acids and derivatives	Amino acids, peptides, and analogues	5.058384959	5.298190862	5.022287008	5.537708938	5.772606348	5.261608532	4.13415535	4.125573336	4.054249895	4.18472853	4.577813777	4.73799872	4.312193304	4.21389787	4.277809581	4.361313135	4.251755426	4.36139809
metab_5817	4-Chlorophenyl	pos	-	-	-	-	Benzenoids	Benzene and substituted derivatives	Halobenzenes	4.941409539	4.888253112	4.812482221	4.93295953	4.958704616	4.958021568	4.99668303	4.99106103	4.987042674	5.040000019	4.993253616	5.052226487	5.187400964	5.010459841	5.099901114	5.146336614	5.037961896	5.186228302
metab_5823	1-Benzoyl-N-(5-Benzyl-1,3,4-Thiadiazol-2-Yl)Piperidine-4-Carboxamide	pos	-	-	-	-	-	-	-	2.391738544	5.545754412	5.211804425	5.569674961	5.485870832	4.966498676	2.376287905	2.364075106	5.13504009	3.870938371	4.56326152	2.406072481	4.851618469	4.971580677	4.991242485	5.059634955	4.721831806	4.830795617
metab_5826	Dihydrostreptomycin	pos	-	-	-	-	Organic oxygen compounds	Organooxygen compounds	Carbohydrates and carbohydrate conjugates	4.393309845	5.411704615	5.587824762	4.983091009	2.958867979	4.385949601	3.558666606	2.925596096	3.870797313	3.533939677	3.533356849	2.967719595	3.357968153	3.670102625	3.219991569	2.985613341	2.990728229	3.013591744
metab_5835	L-4-Chlorotryptophan	pos	-	-	-	-	Organoheterocyclic compounds	Indoles and derivatives	Indolyl carboxylic acids and derivatives	2.967684569	2.741966443	2.747614296	2.705761396	4.390886656	4.283708533	3.065158266	2.705988514	3.542069495	3.720405285	3.503307134	4.250208282	4.759286404	2.75870186	2.757201991	3.86195303	2.771073346	4.582431385
metab_5857	2-Octenoyl Carnitine	pos	-	-	-	-	-	-	-	4.390383833	3.790153961	3.244026544	5.357086404	5.144517925	4.649211344	3.265371705	3.253113358	3.664861013	3.272453926	3.295285674	3.800554401	3.318632127	3.30589681	3.304395062	3.313165876	3.318283551	3.341159129
metab_5868	Penitrem E	pos	-	-	-	-	Organoheterocyclic compounds	Naphthopyrans	Not Available	4.434759045	5.120317491	5.980873245	4.634255646	4.550106525	5.467591291	4.686983457	4.39561277	6.51066565	4.337338236	5.173130884	4.360157278	4.984817894	4.384590383	4.968034969	4.840927711	4.397524507	4.594763004
metab_5875	(+/-)-Enterolactone	pos	-	-	-	-	Lignans, neolignans and related compounds	Furanoid lignans	Tetrahydrofuran lignans	4.371540141	3.421553325	3.379455169	3.697286521	2.860376239	3.860658999	4.764961832	4.60208273	4.885627055	4.552181245	4.201050601	4.348468208	4.272763559	4.583803753	4.549024306	4.700890765	4.812505129	4.834608327
metab_5891	Bisacurone Epoxide	pos	-	-	-	-	Lipids and lipid-like molecules	Prenol lipids	Sesquiterpenoids	5.301747524	4.816193873	4.646568252	6.102426255	5.911861137	5.45141101	4.463138718	4.777995494	4.641558879	4.635709087	4.212209186	4.886866712	4.000801913	3.848788439	3.753104397	3.913994702	3.667726008	4.057701526
metab_5897	Methyl Cis-9-Tetradecenoate	pos	-	-	-	-	-	-	-	2.693847359	2.702096972	2.657053463	2.665898513	2.699366356	2.673677238	2.678364599	2.666125588	2.667765844	3.798724544	4.472049094	3.717736054	3.999675129	4.339094337	4.06249457	3.935627095	4.414395519	2.754043853
metab_5898	Beta-Farnesene	pos	-	-	-	-	Lipids and lipid-like molecules	Prenol lipids	Sesquiterpenoids	2.579267575	2.587512185	2.542497185	2.551336402	2.584783214	2.559110093	2.563794465	2.551563328	2.553202516	4.171614759	4.773917049	4.107775859	4.283869342	4.584113098	4.292469469	4.203711194	4.627186071	3.53034229
metab_5909	Capsianoside Vi	pos	-	-	-	-	Lipids and lipid-like molecules	Prenol lipids	Terpene glycosides	2.543573957	6.150137234	6.109135088	5.765798444	4.924880871	4.493904284	4.142884307	2.515876183	3.507321945	3.507199575	3.75917787	2.557924841	4.693373275	2.994654709	3.495897078	3.821550135	2.580895553	3.525640221
metab_5922	Phenacetine	pos	-	-	-	-	Benzenoids	Benzene and substituted derivatives	Anilides	3.995545363	4.096527791	3.923880837	4.127562795	4.2164702	4.023922307	4.408464244	4.569503724	4.141258452	4.841400571	4.446126414	4.178346367	4.832551248	4.386414982	4.86602282	4.988496296	4.811164485	5.052548188
metab_5930	Urolithin B	pos	-	-	-	-	Phenylpropanoids and polyketides	Coumarins and derivatives	Not Available	4.874487306	4.882753381	4.837616053	4.846480303	4.88001735	4.854275593	5.050694484	4.946677028	5.595974554	5.405391687	4.88890206	5.306282008	5.186255165	5.720167179	5.668175982	5.651171883	5.496120225	5.818732784
metab_5932	Urolithin B 3-O-Glucuronide	pos	-	-	-	-	Organic oxygen compounds	Organooxygen compounds	Carbohydrates and carbohydrate conjugates	5.471287352	5.479553508	5.434415715	5.443280061	5.476817451	5.451075432	5.71494293	5.626417515	6.283253658	6.090174171	5.485702248	5.982916248	5.86671078	6.398752839	6.359868467	6.332507541	6.181944566	6.490064275
metab_5933	N-Lactoyl-Phenylalanine	pos	-	-	-	-	Organic acids and derivatives	Carboxylic acids and derivatives	Amino acids, peptides, and analogues	5.518871918	5.311828623	5.426781278	4.868585428	5.101265769	5.282882755	4.002854204	4.108141881	4.013831574	4.164385156	5.365696493	5.2429905	4.139203048	3.87541476	4.20445526	4.339787535	4.353035999	4.22078775
metab_5945	(S)-Nerolidol 3-O-[A-L-Rhamnopyranosyl-(1->2)-B-D-Glucopyranoside]	pos	-	-	-	-	Lipids and lipid-like molecules	Fatty Acyls	Fatty acyl glycosides	5.439977332	6.718618625	6.261382888	5.154782771	4.800178539	5.279706741	4.820143221	4.333763206	4.386545794	4.42250899	5.15250737	4.482456423	3.243927746	3.429546911	3.229691985	3.248832351	3.2435792	3.271498246
metab_5960	Dodecanoic Acid	pos	Lipids	Fatty acids	Metabolism;Metabolism	Global and overview maps;Lipid metabolism	Lipids and lipid-like molecules	Fatty Acyls	Fatty acids and conjugates	6.183770161	5.944930495	6.206789815	6.056443349	5.955657332	6.174490562	6.22008405	6.286466686	6.030641489	6.074867457	6.260201651	6.261708475	6.371507925	6.329834461	6.335570445	6.275429767	6.424640192	6.346295439
metab_5961	Ht-2 Toxin	pos	-	-	-	-	Lipids and lipid-like molecules	Prenol lipids	Sesquiterpenoids	4.803601363	4.968623596	4.657162439	5.031678319	5.349610062	4.828150068	4.78197593	5.046772533	4.55815346	5.29624052	4.738249713	4.777874994	5.058954558	4.871641314	4.745238347	4.995473268	4.699813759	5.373536679
metab_5965	Citicoline	pos	-	-	Metabolism;Metabolism;Human Diseases	Global and overview maps;Lipid metabolism;Cancer: overview	Organoheterocyclic compounds	Pteridines and derivatives	Pterins and derivatives	5.074274534	5.517254875	4.907400236	5.619364227	5.414542023	4.906221842	4.698722999	4.392368516	4.964339937	4.218152765	4.196768548	4.329827407	3.975740745	4.085936277	4.677333444	4.579697651	4.236123738	4.458432097
metab_5967	N-(2-Phenylethyl)Acetamide	pos	-	-	-	-	Organic acids and derivatives	Carboxylic acids and derivatives	Carboxylic acid derivatives	3.95161011	3.584513399	3.576847848	2.799250739	3.298689292	3.92904554	4.00454876	4.0224643	3.083165137	3.448203644	4.071768354	4.190482304	4.258155918	4.073262507	4.26157575	4.629328012	4.399680021	4.214687729
metab_5970	N-[(4-Methylphenyl)Methyl]-6-Pyrazol-1-Ylpyrimidin-4-Amine	pos	-	-	-	-	-	-	-	2.710933881	2.647405369	2.602374533	2.718878803	3.173070736	2.618993477	4.703359697	4.673145459	5.05760386	4.90441687	4.514904985	4.361112005	4.627636067	4.706019249	4.711775329	4.800725994	4.773963683	5.016917105
metab_5971	Lumichrome	pos	-	-	Metabolism	Metabolism of cofactors and vitamins	Organoheterocyclic compounds	Pteridines and derivatives	Alloxazines and isoalloxazines	6.81449066	7.111639221	6.817956592	7.094841193	7.025515811	6.770639376	6.685668302	6.578347729	6.780303476	6.632509645	6.590174801	6.639355671	6.646352716	6.672214716	6.76329877	6.759659297	6.631783287	6.671941848
metab_5976	3-Des(Dimethylaminoethyl)-3-Acetic Acid Zolmitriptan	pos	-	-	-	-	Organoheterocyclic compounds	Indoles and derivatives	Indolyl carboxylic acids and derivatives	4.290317004	5.0634662	4.400157362	4.942182823	4.786821492	4.528432405	2.854896806	2.842649081	4.161760897	4.179453652	3.3134766	3.342816741	2.908114401	3.833096683	3.540377944	3.868834979	3.592504089	3.524922223
metab_5982	4-Heptyloxyphenol	pos	-	-	-	-	Benzenoids	Phenols	4-alkoxyphenols	0.961022004	0.968391575	0.928339541	0.936167819	0.9659506	0.943067386	3.922639344	3.60791472	3.546799109	4.267684128	4.285009879	0.973862138	5.256654882	3.67537648	0.982038301	3.686142678	0.994505952	4.023470058
metab_5984	Acetophenone	pos	-	-	-	-	Organic oxygen compounds	Organooxygen compounds	Carbonyl compounds	4.633274106	4.300605098	4.371337472	4.447763371	4.258046928	4.558294163	4.743191667	4.4997482	4.626884696	4.631954286	4.764549055	4.804989736	4.86769216	4.932113345	4.852724847	4.928684291	4.961722603	4.983815049
metab_5994	Zilascorb	pos	-	-	-	-	Organoheterocyclic compounds	Dihydrofurans	Furanones	3.605946181	3.614210335	3.569083948	3.57794596	3.611474936	3.585739317	3.822670023	3.578173465	4.370881626	4.370634255	3.924632708	4.268198116	4.389169995	4.867364273	4.514639412	4.631349879	4.513656876	4.735233518
metab_6005	Ps(14:1(9Z)/Pgj2)	pos	-	-	-	-	Not Available	Not Available	Not Available	4.178299656	5.72919975	5.582496356	4.208782279	3.565013475	3.792190325	3.543974505	3.53171296	3.533356273	3.551058532	3.573895907	3.573872347	3.597247816	3.584509558	3.583007458	3.591780313	3.59689916	3.619779811
metab_6010	Lucidenic Acid B	pos	-	-	-	-	Lipids and lipid-like molecules	Prenol lipids	Triterpenoids	5.044115528	5.711259107	5.526909131	3.484815147	4.104612029	4.890964405	4.198152346	3.520927688	3.119439287	4.171804108	3.12720624	3.127182691	3.485025851	3.137814865	3.136313468	3.211277905	3.150198751	3.173069266
metab_6019	N-Isopropyl-N'-Phenyl-P-Phenylenediamine	pos	-	-	-	-	-	-	-	4.732597742	4.680214608	4.894190968	4.718230983	4.722820863	4.765707497	4.680977466	4.670996505	4.623870604	4.673469843	4.692992891	4.681732831	4.628820069	4.72374493	4.697097177	4.715981027	4.773290654	4.737219946
metab_6047	Nizatidine	pos	-	-	-	-	Organoheterocyclic compounds	Azoles	Thiazoles	2.919444652	5.504152216	5.202388037	5.432149394	5.374934367	4.909307193	3.155911565	2.891699361	5.046393304	4.430971459	4.50603112	3.695218062	4.772171887	4.991311496	4.95551003	5.019284808	4.750838918	4.864285129
metab_6059	N-Formylanthranilic Acid	pos	-	-	Metabolism;Metabolism	Global and overview maps;Amino acid metabolism	Benzenoids	Benzene and substituted derivatives	Benzoic acids and derivatives	4.229085405	4.051802097	3.543845326	3.785733866	3.500520226	3.07292417	4.189468647	4.215834509	3.806606085	4.758665984	3.467688385	2.93082933	2.669818582	2.646235425	2.444636609	2.331521421	2.868698718	3.216260786
metab_6067	Pro Val Leu	pos	-	-	-	-	-	-	-	3.358420161	4.751053891	4.882437427	4.113575076	3.254371342	3.989917396	3.233338504	3.221080674	3.222723483	3.240420433	3.263251272	3.263227718	3.286596843	3.273862	3.272360309	3.281130794	3.286248279	3.309123037
metab_6068	Indole-3-Acetyl-L-Alanine	pos	-	-	-	-	-	-	-	4.192710988	4.439595712	3.808444204	4.412163817	4.214403779	3.704675086	4.541761565	4.275758814	4.396928212	4.400214587	4.308519576	4.654710642	4.535252724	4.792475384	4.585158561	4.808190877	4.671343252	4.950644109
metab_6071	Pyro-L-Glutaminyl-L-Glutamine	pos	-	-	-	-	Organic oxygen compounds	Organooxygen compounds	Carbohydrates and carbohydrate conjugates	4.949065524	4.642161447	4.206858467	4.566845225	4.557294283	4.311642552	4.670040596	4.539065691	4.325198859	4.288798018	4.368660799	4.575115841	4.055777696	4.156407074	3.927982939	4.096638267	4.100907633	4.05383794
metab_6072	Ascomycin	pos	-	-	-	-	Phenylpropanoids and polyketides	Macrolide lactams	Not Available	4.435294532	5.342193367	5.769287278	4.248169577	4.638588079	5.087466703	4.473737315	4.162686148	4.141979938	4.159686027	4.448224868	4.182504553	4.205884599	4.193143878	4.191641482	4.200416048	4.205535876	4.228420779
metab_6094	1-[5-(Trifluoromethyl)-2-Pyridyl]Piperidine-4-Carboxylic Acid	pos	-	-	-	-	-	-	-	4.321918235	5.64666094	4.900923384	5.616802777	5.357236801	4.910991906	3.463343846	3.197435288	4.584092178	4.850064191	4.687445013	4.128351663	4.328406782	4.406194043	4.479304558	3.941074958	4.25558134	4.138474568
metab_6099	Loliolide	pos	-	-	-	-	Organoheterocyclic compounds	Benzofurans	Not Available	3.997847696	3.995012568	3.91965901	4.020187161	3.890357213	3.981671388	4.437227427	4.074797868	3.871134707	4.205954173	4.386197973	3.867428554	4.902789955	3.889099479	3.786422916	3.76723275	3.837955463	4.041993988
metab_6129	Aniracetam	pos	-	-	-	-	Benzenoids	Benzene and substituted derivatives	Benzoic acids and derivatives	3.843933631	3.170972202	2.632108695	3.789906111	3.829287714	3.421178293	4.179839866	3.988340525	4.539490524	4.251485046	4.034861206	3.879467983	4.022359694	4.055477125	4.157372415	4.12651481	4.130420042	4.333151459
metab_6134	Digoxigenin Bisdigitoxoside	pos	-	-	-	-	Lipids and lipid-like molecules	Steroids and steroid derivatives	Steroid lactones	6.562482695	6.443082272	6.655780285	6.457104847	6.306194543	7.070951841	5.59580111	5.412786794	6.175585019	5.469086228	5.534049645	5.438334472	5.676084872	5.297729353	5.542333177	5.433683778	5.269829891	5.249006269
metab_6137	Albendazole Sulfone	pos	-	-	-	-	Organoheterocyclic compounds	Benzimidazoles	2-benzimidazolylcarbamic acid esters	3.371010011	3.37927271	3.334154621	3.343014934	3.37653779	3.350806827	3.611504474	3.861182608	3.344885448	4.210107041	3.38541892	3.385395363	5.178640114	3.396031052	3.858279081	3.872415473	3.520830729	3.988758187
metab_6138	Picfeltarraenin Iv	pos	-	-	-	-	-	-	-	6.090895825	6.490246695	6.855690495	4.792694994	5.252755135	6.212755545	6.066076272	5.285822188	4.82978137	4.823284414	5.926210776	4.560611432	4.631881447	5.456373618	3.643095341	5.210134755	4.982120832	5.132279487
metab_6142	4-[(Hydroxymethyl)Nitrosoamino]-1-(3-Pyridinyl)-1-Butanone	pos	-	-	Human Diseases;Metabolism	Cancer: overview;Xenobiotics biodegradation and metabolism	Organic oxygen compounds	Organooxygen compounds	Carbonyl compounds	4.455386088	4.78288333	4.696477617	4.690759757	4.922250368	4.73118813	4.654310755	4.538984945	4.969852243	4.610847925	4.574025462	4.646983696	4.783759558	4.547666831	4.758949115	4.71258691	4.724860929	4.710503179
metab_6146	Blumenol C Glucoside	pos	-	-	-	-	Lipids and lipid-like molecules	Fatty Acyls	Fatty acyl glycosides	4.138262808	3.757737359	3.63887038	5.978322168	5.689635103	4.905223555	0.001347287	0.001309826	3.392696225	2.917783128	0.001443251	4.124596702	0.081699889	0.001478905	0.001473806	0.001503836	0.001521639	0.093299597
metab_6156	5-Octenoylcarnitine	pos	-	-	-	-	Lipids and lipid-like molecules	Fatty Acyls	Fatty acid esters	5.571485605	5.642986668	5.389110557	4.830697851	5.816793354	5.785338237	4.27189953	4.09484563	4.127254236	4.192971271	5.34202828	5.323438948	3.74231101	3.628725064	3.716856484	3.819854427	3.739833062	3.479987375
metab_6160	Monomethyl Phthalate	pos	-	-	-	-	Benzenoids	Benzene and substituted derivatives	Benzoic acids and derivatives	4.376721593	4.463453646	4.240239489	4.946486003	5.038799163	4.848282238	3.364764773	3.498878943	3.621532257	3.37974561	3.94223685	4.067660161	3.799638559	3.690428646	3.714803225	3.689171506	3.599556897	3.91960066
metab_6210	Synephrine	pos	-	-	-	-	Benzenoids	Phenols	1-hydroxy-2-unsubstituted benzenoids	4.972182983	4.860165134	4.809265869	4.970089956	4.967177221	4.977387378	5.19750812	5.187790959	5.240589386	5.127193573	5.055588731	5.157189496	5.202465984	5.168167342	5.152032696	5.173125217	5.205713043	5.210690911
metab_6218	S-4-Hydroxymephenytoin	pos	-	-	-	-	Organoheterocyclic compounds	Azolidines	Imidazolidines	4.847898375	4.209578994	3.915978482	3.739751992	4.291556707	3.922254494	4.858582162	4.972892909	5.050808027	4.641669783	4.559376377	4.373285122	4.629392067	4.605726116	4.5343318	4.2625456	4.46451757	4.610391659
metab_6230	Pc(6:0/0:0)	pos	-	-	-	-	-	-	-	6.185987712	5.59332375	6.151408468	5.286782545	6.136531757	6.457585075	6.752197983	6.986791251	6.554045394	6.927796108	6.614119406	6.496087475	6.186825463	6.329146721	6.198789228	6.17754326	6.196390852	6.17647821
metab_6231	2-Hydroxyquinoline	pos	-	-	-	-	-	-	-	4.868260391	4.567219777	4.503564388	4.43110039	4.646630404	5.130865166	4.400078612	4.44852661	4.299427816	4.4657463	5.183800305	4.706537004	4.518666699	4.438907684	4.392860497	4.392282697	4.424956282	4.425055123
metab_6247	5-Hydroxydec-5-Enoylcarnitine	pos	-	-	-	-	Lipids and lipid-like molecules	Fatty Acyls	Fatty acid esters	5.232089989	4.855522296	4.549864349	5.732074606	5.14673151	4.905907645	4.55307683	4.772194253	4.186784678	4.584652641	4.308016327	4.601800126	4.297803949	4.595564756	4.452703117	4.703127014	4.312907005	4.31939394
metab_6252	Cinncassiol D4 2-Glucoside	pos	-	-	-	-	Lipids and lipid-like molecules	Prenol lipids	Terpene glycosides	4.115220215	5.649022067	5.744323621	3.512536512	3.234303222	3.658059854	3.213270953	3.403483911	3.202656229	3.220352687	3.634823133	3.243159367	4.137695485	3.353172948	3.252291726	3.261061991	3.26617935	3.606447589
metab_6258	Derhamnosylmaysin	pos	-	-	-	-	Phenylpropanoids and polyketides	Flavonoids	Flavonoid glycosides	5.116323137	5.810566898	5.354742274	5.614700254	4.625158527	5.028791818	5.190083413	5.203181385	5.542983187	5.345230825	4.817706645	4.993283485	4.921235309	5.199416316	5.014187573	5.081626064	5.510957816	4.879224971
metab_6265	Oleandomycin	pos	Antibiotics;-	Polyketides and nonribosomal peptides;-	Metabolism;Environmental Information Processing	Global and overview maps;Membrane transport	Organic oxygen compounds	Organooxygen compounds	Carbohydrates and carbohydrate conjugates	5.521038577	5.766585594	6.381583839	5.639834665	4.428022299	5.509428886	5.306631838	5.153660525	4.836137207	4.801850232	4.837238927	5.010995747	4.523770215	4.950541788	5.124152135	4.904624167	3.94413951	4.463041464
metab_6278	5-Methoxyindole-3-Carboxaldehyde	pos	-	-	-	-	-	-	-	5.057353918	4.873978517	4.945471437	4.846951716	5.363679017	4.878454635	5.528327414	5.220516501	5.461575767	5.134475202	4.888590715	5.016655136	4.755938777	4.752340942	4.724106048	4.85829658	4.719047204	4.733339974
metab_6282	Sarmentosin	pos	-	-	-	-	Lipids and lipid-like molecules	Fatty Acyls	Fatty acyl glycosides	3.582549652	4.395544489	4.228691529	4.619702868	5.019634894	4.409769881	2.735973256	2.723731004	2.7253717	2.743046383	3.255569229	3.204964617	2.789168784	2.776448268	2.774948295	2.783708833	2.81928585	2.811670642
metab_6286	4(1H)-Pyridinone, 2-Ethyl-3-Hydroxy-1-(2-Hydroxyethyl)-	pos	-	-	-	-	Organoheterocyclic compounds	Pyridines and derivatives	Hydroxypyridines	3.893741245	3.754840945	3.774113721	3.479037259	3.83613601	3.783531974	4.292837248	4.205159638	4.24868687	4.091076823	4.110136504	4.008505037	3.956309264	3.812105131	3.91308289	4.009164889	3.93384728	3.858979081
metab_6298	7-Epi-12-Hydroxyjasmonic Acid	pos	-	-	-	-	Lipids and lipid-like molecules	Fatty Acyls	Lineolic acids and derivatives	3.173194494	3.064867371	3.369673886	3.414226117	3.29999052	3.156776947	3.521340799	3.200246127	3.272074041	3.990183245	3.953234324	3.353769207	4.60621546	3.672508156	3.066878838	3.46153974	3.208697671	2.804604694
metab_6301	Desthiobiotin	pos	-	-	Metabolism;Metabolism;Metabolism	Global and overview maps;Metabolism of cofactors and vitamins;Global and overview maps	Lipids and lipid-like molecules	Fatty Acyls	Fatty acids and conjugates	4.885733803	4.672708236	4.354111427	3.531824512	4.751695755	5.041664721	5.382328471	5.336577878	5.452333534	5.300819944	5.398250245	5.305017291	4.785942138	4.724099739	4.691140306	4.510079165	4.75539729	4.871502603
metab_6306	2-Methyl-4-Phenyl-5-Pyrimidinecarboxylic Acid	pos	-	-	-	-	-	-	-	5.146866191	4.784297205	4.804936183	4.539504908	4.864119771	4.895866394	5.127796833	5.097175628	5.128065602	4.914854696	5.108616872	5.123215795	4.874256563	4.797496171	4.936488108	4.803061798	4.733356053	4.827549047
metab_6310	(3R)-3,5-Dihydroxy-3-Methylpentanoylcarnitine	pos	-	-	-	-	Lipids and lipid-like molecules	Fatty Acyls	Fatty acid esters	4.597665118	4.084073586	4.448694059	4.004887277	4.393181643	4.55657116	4.203516817	4.059806624	4.20381301	4.049432262	4.624123146	4.640405803	3.60011339	3.638192791	3.610820009	3.707847731	3.271516228	3.386269828
metab_6316	Gly Glu Trp	pos	-	-	-	-	-	-	-	4.479249566	4.637771095	3.470750922	5.068871028	4.235131207	4.153327765	3.492100916	3.479839822	3.481483074	3.499184688	3.522021269	3.52199771	3.545372409	3.532634566	3.531132515	3.539905083	3.545023764	3.567903699
metab_6343	Janthitrem C	pos	-	-	-	-	Organic acids and derivatives	Peptidomimetics	Depsipeptides	3.422258656	4.323347937	5.137569314	5.040268608	5.465268134	3.745190381	3.325903364	3.313644139	3.315287137	3.332986082	3.355819376	3.35579582	3.379167328	3.366431202	3.364929358	3.373700733	3.378818729	3.401695702
metab_6346	6-Hydroxyoctanoylcarnitine	pos	-	-	-	-	Lipids and lipid-like molecules	Fatty Acyls	Fatty acid esters	6.436025466	6.0254086	5.902195747	7.202588536	6.770191818	6.479168702	5.461861981	5.707974693	5.610543312	5.572258687	5.388977054	5.799985707	5.167133491	5.094391673	5.013389486	4.955792907	4.933007321	5.074612446
metab_6351	P-Cresol	pos	-	-	Metabolism;Organismal Systems	Global and overview maps;Digestive system	Benzenoids	Phenols	Cresols	4.456380017	4.192997743	4.39702891	3.973175582	4.279209754	4.616241528	5.82676142	5.733895907	5.860491701	5.409405287	4.963087244	5.161017295	5.328324042	5.177737461	5.322131994	5.274808221	5.409353539	5.357174169
metab_6358	Glu Phe	pos	-	-	-	-	-	-	-	4.722955889	5.050095786	4.480603816	5.12036357	4.7610418	4.409579575	4.08428329	4.074414248	4.123222951	4.2136532	3.990437014	4.060228337	4.045751768	3.894817061	4.026351741	3.927611661	3.333594842	4.033681562
metab_6361	N-Nervonoyl Cysteine	pos	-	-	-	-	Not Available	Not Available	Not Available	5.42946704	5.436934748	5.336779323	5.481394797	5.431789299	5.501095021	5.425360076	5.470376945	5.344992195	5.424283326	5.517183827	5.461111283	5.470962984	5.443955421	5.48776166	5.413372471	5.413422382	5.400744846
metab_6364	Alpha-Hydroxyhippuric Acid	pos	-	-	-	-	Benzenoids	Benzene and substituted derivatives	Benzoic acids and derivatives	4.255164345	3.969477838	4.071959843	3.615113832	3.767440587	3.915225617	4.718051597	4.866603365	4.809804939	4.930487879	4.558615274	4.379214897	4.541469659	4.423514524	4.5727806	4.584659591	4.667608561	4.595147578
metab_6369	Urolithin A 8-Glucuronide	pos	-	-	-	-	Organic oxygen compounds	Organooxygen compounds	Carbohydrates and carbohydrate conjugates	4.501861143	4.510127069	4.464990587	4.473854665	4.507391087	4.481649804	4.804862327	4.53209412	5.38787783	5.228268412	4.51627564	5.042366752	4.96770498	5.530547681	5.34373976	5.343818024	5.268577181	5.49657691
metab_6378	Isoketocamphoric Acid	pos	-	-	-	-	Lipids and lipid-like molecules	Fatty Acyls	Fatty acids and conjugates	3.972998848	3.989515223	4.641097745	4.310102165	4.314917406	4.217082179	4.226765259	4.495075597	4.127629374	4.15314179	4.411243658	4.609817999	4.500169539	4.395338621	4.619951239	4.297081582	4.758446989	4.258065143
metab_6379	(-)-Corey Lactone Diol	pos	-	-	-	-	-	-	-	3.724872966	3.640140354	4.128245565	3.87248524	3.826070662	3.839889541	3.897808995	4.007464716	3.786001261	3.716032725	4.122895008	4.196974018	4.132300593	4.147286253	4.207930847	3.991575304	4.32537875	4.06760204
metab_6382	Sweroside	pos	-	-	-	-	Organic oxygen compounds	Organooxygen compounds	Carbohydrates and carbohydrate conjugates	4.735663441	4.315374001	4.696694624	4.328434208	4.939175999	4.87057816	5.102265889	5.062338471	5.159433779	5.21503813	4.943754503	4.840068896	4.98427277	4.457773102	4.677279143	4.815288365	4.891941062	4.891775527
metab_6389	3-Hydroxy-Hexanoyl-Dl-Homoserine Lactone	pos	-	-	-	-	-	-	-	4.270049621	4.330937119	4.225258853	4.268213197	4.170299352	4.360069787	4.080482135	4.213588726	4.299552498	4.322876216	4.556276475	4.223983202	4.267035533	4.288639177	4.293562134	4.361012341	4.257517241	4.316462109
metab_6395	Indole-3-Carbinol	pos	-	-	-	-	Organoheterocyclic compounds	Indoles and derivatives	Indoles	5.874368143	5.508328775	5.383358388	5.514409123	5.343431679	5.454811794	5.537068319	5.211974335	5.278923138	5.353629562	5.322462699	5.560619845	5.374101468	5.327414687	5.203279642	5.322951449	5.2495116	5.374194088
metab_6398	Pip(Txb2/16:0)	pos	-	-	-	-	Not Available	Not Available	Not Available	5.286997277	5.826173099	6.307104685	3.87441004	3.907943237	5.69211081	3.886901061	3.874637575	3.915074706	4.074996005	4.953243377	4.090858195	3.940182197	3.927442155	3.92593984	3.934713935	3.939833492	3.962717223
metab_6408	Hydroxy Tyrosol -Acetate	pos	-	-	-	-	Benzenoids	Benzene and substituted derivatives	Phenethylamines	5.225165234	5.025069252	5.153105172	5.324962754	5.887904958	5.176031601	4.282132662	4.183066184	4.192892077	4.268081055	4.955473989	5.273119264	4.36433204	4.354449428	4.26237615	4.255378185	4.298754738	4.3284072
metab_6409	1,2,3,4,5,6-Hexahydro-5-(1-Hydroxyethylidene)-7H-Cyclopenta[B]Pyridin-7-One	pos	-	-	-	-	Organoheterocyclic compounds	Pyridines and derivatives	Hydropyridines	5.265025204	5.085557545	5.208121239	5.408224575	5.9363897	5.220051482	4.344331631	4.261540951	4.351007276	4.353960118	5.013905029	5.329458391	4.378197577	4.387836231	4.365511198	4.409180322	4.306182609	4.378158681
metab_6413	3,4-Epoxycyclohexylmethyl 3,4-Epoxycyclohexanecarboxylate	pos	-	-	-	-	-	-	-	4.655435105	4.321600362	4.306387841	3.551961049	3.97460886	4.41706019	1.45835706	0.735153396	2.785447911	0.820666209	4.562969712	4.626980491	0.854059677	0.925684459	1.04838929	2.835821211	0.789070936	2.040330715
metab_6419	9-Hydroxydecanoylcarnitine	pos	-	-	-	-	Lipids and lipid-like molecules	Fatty Acyls	Fatty acid esters	3.873759422	3.58684762	3.009381748	3.654426759	3.607130308	3.430154205	4.715666951	4.809592926	4.81814673	5.072434479	4.372123544	3.707435971	3.747550148	4.258538956	3.820518018	4.248919517	4.161361037	3.986479735
metab_6420	Leu-Trp	pos	-	-	-	-	Organic acids and derivatives	Carboxylic acids and derivatives	Amino acids, peptides, and analogues	5.006334899	5.102177885	4.997143139	4.083478589	4.139013076	4.425115998	4.461653894	4.760365648	2.947372328	4.248582358	4.305101426	4.579180364	4.365640647	4.27668954	4.005484586	4.312320426	3.01086578	3.480741549
metab_6440	4-Hydroxyphenylacetylglutamic Acid	pos	-	-	Metabolism	Amino acid metabolism	Organic acids and derivatives	Carboxylic acids and derivatives	Amino acids, peptides, and analogues	4.584073169	4.95955653	4.685096596	4.937701637	4.976162723	4.530174351	4.441399039	3.86105744	4.430559241	4.413513488	4.416936096	4.282060734	4.241234497	4.295888193	4.247490057	4.463184639	4.374108599	4.258077956
metab_6449	Vanillin	pos	-	-	Metabolism	Global and overview maps	Benzenoids	Phenols	Methoxyphenols	4.070917121	3.764661107	3.604181685	3.783236838	3.608272439	3.718561922	3.694126078	3.678175631	3.761581752	3.49608596	3.648231563	3.825615433	3.5457264	3.73417449	3.594680682	3.816878277	3.770613801	3.752980728
metab_6466	Cinchophen	pos	-	-	-	-	Organoheterocyclic compounds	Quinolines and derivatives	Phenylquinolines	4.918411562	4.950118268	4.781879943	4.897764554	4.929472418	4.981444404	4.963207503	4.91586154	4.849567419	4.928545878	4.913650166	5.014432029	5.047964401	5.031540658	4.973643056	5.006393371	4.985893058	4.981942198
metab_6476	Pyroglutamylisoleucine	pos	-	-	-	-	-	-	-	5.229995939	5.779650851	5.015504283	5.559287074	5.269138363	5.095774494	4.920629889	4.758836135	4.838906194	4.94938191	4.504761064	4.477049193	4.599332642	4.491592815	4.502926067	4.54178529	4.370368163	4.601265667
metab_6480	2,6-Dimethoxybenzoic Acid	pos	-	-	-	-	Benzenoids	Benzene and substituted derivatives	Benzoic acids and derivatives	4.994556048	4.893215516	4.834323798	5.098316764	5.253775968	4.920131764	5.027227043	4.900413046	4.843671643	5.002210989	5.020411544	4.882879846	4.831425649	4.838352679	4.843415237	4.875087767	4.832246652	4.987559869
metab_6491	Ile Ile Val	pos	-	-	-	-	-	-	-	5.489692773	5.91274963	5.766359172	5.07366558	5.294193635	5.029042973	5.598913573	5.416057746	3.639467024	5.357419954	4.9361871	5.243545604	4.992376009	4.778616527	4.634383989	3.697894535	4.449448436	4.824396254
metab_6492	4-Hydroxycinnamic Acid	pos	-	-	Metabolism;Metabolism;Metabolism	Global and overview maps;Metabolism of cofactors and vitamins;Amino acid metabolism	Phenylpropanoids and polyketides	Cinnamic acids and derivatives	Hydroxycinnamic acids and derivatives	3.765200081	3.740361742	3.578043684	3.803772978	3.640636797	3.771701224	4.241441448	3.962346427	4.255617508	4.275532246	4.268933479	4.602589751	4.780127035	4.918500948	4.84817629	5.051946218	4.853388061	5.011375753
metab_6495	N-Acetyl-5-Hydroxytryptamine	pos	-	-	Metabolism;Metabolism	Global and overview maps;Amino acid metabolism	Organoheterocyclic compounds	Indoles and derivatives	Hydroxyindoles	4.901623402	4.456675796	4.378562436	3.975093596	4.297881611	4.634363771	4.623660104	4.447742942	4.214414125	4.267540311	4.696172604	4.695469398	4.513652467	4.539667739	4.473251903	4.633872466	4.477503107	4.549258048
metab_6499	5'-Deoxy-5-Fluorocytidine	pos	-	-	Metabolism	Xenobiotics biodegradation and metabolism	Nucleosides, nucleotides, and analogues	5''-deoxyribonucleosides	Not Available	4.835014688	4.619551944	4.471721093	4.647291506	4.806669501	4.644469318	4.193170178	3.984727428	4.307795146	4.320922478	4.056066103	4.168580005	3.98725251	3.983595407	3.997248503	3.922878653	3.197301854	3.780093809
metab_6501	16-Ketoestradiol	pos	-	-	-	-	Lipids and lipid-like molecules	Steroids and steroid derivatives	Estrane steroids	4.520765069	3.998299012	4.239664304	3.784466106	4.75440239	4.519207074	3.684563731	3.672301203	3.67394465	3.691648314	4.012016382	4.249230575	3.737841006	3.725101844	3.723599635	3.732373118	3.737492325	3.760374536
metab_6506	Sambunigrin	pos	-	-	-	-	Organic oxygen compounds	Organooxygen compounds	Carbohydrates and carbohydrate conjugates	4.701754807	5.047426288	4.240199227	4.806443984	4.662052546	3.534339406	3.667681195	3.495829755	3.892355956	3.596992627	4.072202641	3.614273585	3.285940811	4.151545752	2.922081576	4.025221043	3.960111571	3.718909175
metab_6510	2,3,4,5-Tetrahydroxy-6-(1,2,3,4-Tetrahydroxybutyl)Oxane-2-Carbaldehyde	pos	-	-	-	-	Organic oxygen compounds	Organooxygen compounds	Carbohydrates and carbohydrate conjugates	1.289924282	0.075617234	0.068711772	0.070020283	0.075181167	1.718056365	3.31196242	3.866513286	4.706959213	4.800189797	4.458102756	4.004507703	4.636165368	4.890011501	5.089488484	4.357665659	4.431554996	4.80389907
metab_6528	Ergovaline	pos	-	-	-	-	Alkaloids and derivatives	Ergoline and derivatives	Lysergic acids and derivatives	4.216520381	4.224786067	4.179650951	4.188514749	4.222050164	4.196309648	4.201006616	4.611458254	4.772110004	5.087328273	4.271899478	4.869653689	5.323900386	5.040644721	5.099218882	5.186845676	4.834883518	5.42238347
metab_6530	Prenyl Glucoside	pos	-	-	-	-	Lipids and lipid-like molecules	Fatty Acyls	Fatty acyl glycosides	5.129616986	5.193763154	4.924167943	5.187714714	5.435205985	5.169336104	5.451405378	5.657764217	5.527108864	5.63225149	5.328018715	5.405281564	5.447643021	5.577883538	5.483130377	5.458860717	5.54683826	5.517536844
metab_6538	Sulfolithocholic Acid	pos	-	-	-	-	Lipids and lipid-like molecules	Steroids and steroid derivatives	Bile acids, alcohols and derivatives	5.661230166	5.914136377	6.533610046	4.945677134	4.627957362	6.116431069	4.753163565	4.321238473	4.611009507	4.336090157	5.13476379	4.358909197	5.280626338	4.745136319	5.295065553	4.436054364	4.686816528	4.852184296
metab_6546	3-Methylpentanoylcarnitine	pos	-	-	-	-	Lipids and lipid-like molecules	Fatty Acyls	Fatty acid esters	5.915114295	5.422981515	5.526181686	6.192691932	5.903446393	5.8191451	6.260150247	6.249461695	6.304816667	6.434679341	5.878508464	5.876839471	6.25243991	6.029910532	6.100398124	5.939510318	6.124832951	5.980261042
metab_6552	7-Amino-4-Methylcoumarin	pos	-	-	-	-	Phenylpropanoids and polyketides	Coumarins and derivatives	Not Available	5.009169094	4.846990692	4.87297893	4.730461103	4.918977331	4.896354298	5.178134577	5.168067729	5.255897921	5.213055157	5.146634206	5.140563674	5.263836639	5.184517854	5.179529213	5.187839461	5.197485723	5.215433021
metab_6555	Phenylacetylglycine	pos	-	-	Metabolism	Amino acid metabolism	Organic acids and derivatives	Carboxylic acids and derivatives	Amino acids, peptides, and analogues	7.089865152	6.810891401	6.902203791	6.623617113	6.913899736	6.883254959	7.318028308	7.27607956	7.296635363	7.338087676	7.231910823	7.244976662	7.327285505	7.271803835	7.239615782	7.291321783	7.283445323	7.298614685
metab_6557	20-Hydroxy-Leukotriene E4	pos	-	-	Metabolism	Lipid metabolism	Lipids and lipid-like molecules	Fatty Acyls	Eicosanoids	3.221801977	4.438396819	4.749860522	3.459986219	3.227328797	3.546333486	5.657440009	6.039085319	5.591994425	3.768026786	3.666428392	3.23618486	4.932248998	3.246818774	3.409514325	3.308960762	4.473329752	3.282078652
metab_6562	3-Tert-Butyladipic Acid	pos	-	-	-	-	-	-	-	3.422717489	3.242284121	2.466630573	3.264023288	3.178627728	3.359368162	3.654079605	3.682192364	3.463683062	4.297843097	3.642237397	3.790311004	4.412394945	3.939335132	3.973249352	3.910382457	4.026309176	3.876282868
metab_6578	Gln Asp Met	pos	-	-	-	-	-	-	-	4.979861132	5.267038667	4.95160557	5.373548275	5.214708197	4.781094172	4.513127721	4.13105769	4.707947736	4.223450827	4.272855385	4.39185768	4.312304312	4.630527805	4.776197166	4.665177997	4.137347191	4.423263869
metab_6580	(+/-)-Propionylcarnitine	pos	-	-	-	-	-	-	-	4.23816028	3.966530834	4.103315527	3.983971554	3.863062223	4.11940794	4.14699229	4.158819816	4.104247101	4.425070446	4.246376249	4.149197473	3.906845779	4.127203861	4.021138002	4.286283497	3.741974149	3.938239106
metab_6589	Ethyl Paraben	pos	-	-	-	-	Benzenoids	Benzene and substituted derivatives	Benzoic acids and derivatives	4.951065214	4.621877607	4.529690074	4.715438171	4.540180629	4.393137016	4.067278027	3.932766651	3.953236028	4.195242834	4.353545535	4.471047594	4.097889011	4.13944177	4.160763869	4.13288502	4.162316835	4.180859826
metab_6605	Pimelic Acid	pos	Organic acids	Carboxylic acids	Metabolism;Metabolism;Metabolism	Global and overview maps;Metabolism of cofactors and vitamins;Global and overview maps	Lipids and lipid-like molecules	Fatty Acyls	Fatty acids and conjugates	5.834993646	5.481013706	5.51498496	5.4312869	6.007634154	5.825784066	5.585097731	5.534872304	5.403029045	5.417206581	5.545737596	5.737401402	5.252282709	5.269862111	5.27371082	5.269449751	5.213555118	5.205466987
metab_6608	N-Stearoyl Arginine	pos	-	-	-	-	Organic acids and derivatives	Carboxylic acids and derivatives	Amino acids, peptides, and analogues	5.26197229	5.231723252	5.165407941	5.26351409	5.1994218	5.175291917	5.096306335	5.103181404	5.089248521	5.166855412	5.341436956	5.335064194	5.369746382	5.337896577	5.377009456	5.354974744	5.334509497	5.328082057
metab_6618	3,7-Octadienoylglycine	pos	-	-	-	-	Organic acids and derivatives	Carboxylic acids and derivatives	Amino acids, peptides, and analogues	4.427603815	3.888050084	4.796041473	2.833869478	4.336465247	4.312103915	2.683805032	2.671565696	2.673205996	2.759609005	4.738991518	4.282506559	2.768446936	2.724270968	2.722771316	2.731529992	2.885829445	2.830861853
metab_6619	Dextran-70	pos	-	-	-	-	Organic oxygen compounds	Organooxygen compounds	Carbohydrates and carbohydrate conjugates	5.427561478	5.501788579	5.292856104	5.535562103	5.330761259	5.623210983	4.957581851	4.800578164	4.772230602	4.969636928	4.524892149	4.590374293	4.962043	4.640452766	4.948114946	4.648854044	4.809668479	5.876094372
metab_6624	6-(4-Hydroxy-6-Methoxy-7-Methyl-3-Oxo-1H-Isobenzofuran-5-Yl)-4-Methyl-4-Hexenoic Acid 2-(4-Morpholinyl)Ethyl Ester	pos	-	-	-	-	Organoheterocyclic compounds	Isocoumarans	Isobenzofuranones	4.111068648	3.998753009	5.127351699	3.234598165	3.179408893	3.248924759	3.530898493	3.146121856	3.302635782	3.165459473	3.298709788	3.188264349	3.211631135	3.198897551	3.197396011	3.206165622	3.211282605	3.23415519
metab_6628	Lovastatin Acid	pos	-	-	Metabolism	Global and overview maps	Organic acids and derivatives	Hydroxy acids and derivatives	Medium-chain hydroxy acids and derivatives	3.13291073	3.141170884	3.096067298	3.104924643	3.1384368	3.112713974	5.363035961	5.423564486	4.233818536	3.124488309	4.635310199	3.927543592	3.170657008	5.372880313	3.195542038	4.762110587	3.244768147	4.377708007
metab_6635	Ps(20:5(7Z,9Z,11E,13E,17Z)-3Oh(5,6,15)/20:0)	pos	-	-	-	-	Not Available	Not Available	Not Available	4.843307132	3.488284053	3.527339571	6.008639565	5.449146163	4.058287799	3.464511087	3.452250256	3.453893473	3.66492216	3.49443083	3.580481262	3.517781521	3.505043919	3.503541898	3.512314297	3.517432882	3.540312401
metab_6638	Decaethylene Glycol	pos	-	-	-	-	-	-	-	5.127275821	5.205150465	4.907062791	4.99140195	4.943748688	4.945598529	4.866408243	4.925608303	4.980262142	4.932508139	4.982168296	5.161967399	5.119981183	5.001631299	5.069510251	4.976725336	5.06334213	4.991220484
metab_6644	Fluorescein 5-Maleimide	pos	-	-	-	-	Organoheterocyclic compounds	Benzopyrans	1-benzopyrans	4.572553399	4.871458127	4.482183119	4.897269707	4.650004671	4.294719666	4.112459433	3.173166267	3.928124017	3.60394073	3.540256805	3.534869252	3.555476076	3.428875625	3.757338717	4.007212496	3.238329627	3.357313306
metab_6648	5-(3',5'-Dihydroxyphenyl)-Gamma-Valerolactone-O-Glucuronide-O-Methyl	pos	-	-	-	-	Organic oxygen compounds	Organooxygen compounds	Carbohydrates and carbohydrate conjugates	6.273645237	6.366295147	6.138241762	6.357769046	6.141458244	5.903994568	5.86232045	5.603995638	5.948309567	5.77058266	5.61138128	5.664380578	5.670175302	5.747794597	5.836178086	5.798279321	5.49983655	5.528650877
metab_6649	7,8-Dimethyl-10-[(2R,3R,4S)-2,3,4,5-Tetrahydroxypentyl]Benzo[G]Pteridine-2,4-Dione	pos	-	-	-	-	Organoheterocyclic compounds	Pteridines and derivatives	Alloxazines and isoalloxazines	7.489245465	7.626909812	7.345436289	7.642631278	7.447733935	7.110678298	7.016252981	6.75301394	7.017053812	6.968969939	6.707637251	6.714685857	6.742565887	6.819726325	6.876486753	6.891150476	6.50334048	6.57512286
metab_6650	Elafibranor	pos	-	-	-	-	Phenylpropanoids and polyketides	Linear 1,3-diarylpropanoids	Chalcones and dihydrochalcones	3.494924981	3.503188545	3.458065525	3.466926848	3.50045334	3.47471961	4.758191096	4.52532807	4.957800787	5.239960567	3.509335388	4.008511369	3.655537198	4.137880535	4.155562116	4.34379049	4.530125417	3.91597689
metab_6660	2-Phenylacetamide	pos	-	-	Metabolism;Metabolism	Global and overview maps;Amino acid metabolism	Benzenoids	Benzene and substituted derivatives	Phenylacetamides	4.311421268	4.21317532	4.060670746	4.208549671	4.215619722	4.901707598	4.301407847	4.215787637	4.237678444	4.197159428	4.284214566	4.202266819	4.286496204	4.19886879	4.29377053	4.279185145	4.27686036	4.322939703
metab_6662	Phlorizin	pos	-	-	-	-	Phenylpropanoids and polyketides	Flavonoids	Flavonoid glycosides	6.175327842	6.074468986	5.943890249	6.264717502	6.30830488	5.984752771	5.707150287	5.662786982	5.561721109	5.734548531	5.715140757	5.68363963	5.491037139	5.612007921	5.506309272	5.617006587	5.361633337	5.494744953
metab_6664	Phe-Pro	pos	-	-	-	-	Organic acids and derivatives	Carboxylic acids and derivatives	Amino acids, peptides, and analogues	5.77637129	6.050323907	6.426485876	5.628252763	5.39687402	6.012947228	5.198003323	5.089347834	4.262186444	5.189597867	5.390853989	5.433065595	5.333910124	5.055440862	4.946253678	4.797642368	4.537814493	4.809285955
metab_6672	Levomenol	pos	-	-	Metabolism	Global and overview maps	Lipids and lipid-like molecules	Prenol lipids	Sesquiterpenoids	4.819789032	5.027000418	4.801050078	4.411725945	4.46811909	4.532533622	4.286589153	4.432073052	2.940295439	4.332511375	4.406281989	4.363388493	4.655785931	4.066223616	3.797951276	3.9403769	3.600791454	3.814218417
metab_6675	Val Trp Trp	pos	-	-	-	-	-	-	-	5.204497573	5.452192378	5.009351604	5.161126927	5.281259971	5.487193725	4.396028392	4.315828446	4.837233892	4.366975357	3.84125596	3.97445889	3.864610657	3.851870897	3.850368617	3.859142515	3.86426196	3.887145204
metab_6678	Pro Val Ile	pos	-	-	-	-	-	-	-	4.11102618	4.259865969	5.827384205	1.585336298	1.874432139	1.774532722	1.597508891	1.630615469	3.721015644	3.024217726	2.232093881	1.781631919	4.056181187	1.637075936	1.635608155	1.644182201	3.034622137	2.874117322
metab_6679	2-(1,3,4-Oxadiazol-2-Yl)Phenyl 5-Methyl-1,2,3-Thiadiazole-4-Carboxylate	pos	-	-	-	-	-	-	-	3.199586676	3.207847688	3.162739211	3.171597558	3.205113323	3.179387753	3.697516376	3.17182497	4.541045852	3.191163363	3.213992665	3.980572357	4.155251593	4.438287993	4.47890387	4.883660868	4.244448484	4.447362057
metab_6694	Clofop-Isobutyl	pos	-	-	-	-	Benzenoids	Benzene and substituted derivatives	Diphenylethers	4.715718206	4.624998733	4.522886356	4.420752309	4.386951037	4.72291494	4.717937789	4.669514098	4.626077918	4.639325326	4.655243408	4.694677858	4.590574577	4.705177649	4.791244454	4.770241962	4.72213267	4.72542265
metab_6696	(+/-)-Hexanoylcarnitine	pos	-	-	-	-	-	-	-	6.190253819	6.118969144	6.066894038	5.836900728	6.214405611	6.134478389	6.18127805	6.466111926	6.273562225	6.476929562	6.369547319	6.168311659	6.32228258	6.317600732	6.42520415	6.288981864	6.311383437	6.217086364
metab_6701	Gentamicin C	pos	Antibiotics;-	Aminoglycosides;-	-	-	Organic oxygen compounds	Organooxygen compounds	Carbohydrates and carbohydrate conjugates	4.958699788	5.205521054	4.893388461	4.92772051	5.003802223	4.803082119	4.753370114	4.617691626	4.289247533	4.754415	4.76420653	5.022935802	5.162496732	4.921655263	5.002563094	4.977141776	4.862462528	4.869980247
metab_6710	2-Oxindole	pos	-	-	Metabolism	Global and overview maps	Organoheterocyclic compounds	Indoles and derivatives	Indolines	5.117505462	4.843789335	4.82717859	4.825292132	4.836869778	4.874735971	5.07546545	5.038072835	5.156087681	5.075156003	4.918240033	5.042923711	4.918111243	4.983567123	4.98058089	5.018648377	5.053288307	5.021932076
metab_6712	Phenytoin Dihydrodiol	pos	-	-	-	-	Organoheterocyclic compounds	Azolidines	Imidazolidines	3.664289066	4.462132824	4.670664329	3.72841693	4.129843695	3.73377436	4.75491838	4.844231004	4.875348158	5.226070149	4.430959803	3.804835632	4.435961906	4.617986232	4.307181711	4.659920121	4.333525631	4.553910894
metab_6716	Flavin Mononucleotide	pos	Vitamins and cofactors	Cofactors	Metabolism;Metabolism;Metabolism;Organismal Systems;Metabolism	Global and overview maps;Global and overview maps;Energy metabolism;Digestive system;Metabolism of cofactors and vitamins	Nucleosides, nucleotides, and analogues	Flavin nucleotides	Not Available	5.048710581	3.675854086	3.966684215	2.662793225	4.246310998	4.203288821	5.627991775	5.375690152	5.567494251	5.801614281	5.402277522	5.336380656	5.730811158	4.651878289	5.358699777	5.536024918	5.478681404	5.536994367
metab_6720	Cefaclor	pos	-	-	-	-	Organic acids and derivatives	Carboxylic acids and derivatives	Amino acids, peptides, and analogues	4.477986023	4.318811848	4.476333175	3.863253409	3.997978871	4.466937182	4.680522083	4.792425555	4.656120031	4.52757861	4.514355527	4.486529502	4.05619754	4.501218098	4.534315562	4.542888103	4.55563835	4.523073513
metab_6722	Triaziquone	pos	-	-	-	-	Organic oxygen compounds	Organooxygen compounds	Carbonyl compounds	5.355807476	5.277666346	5.076594314	5.612679206	5.704507219	5.211000843	4.950989063	4.874815944	4.797119125	5.047055673	4.853447717	4.947776751	4.518142351	4.797667899	4.659510102	4.767878247	4.354853868	4.532760272
metab_6725	1,5-Isoquinolinediol	pos	-	-	-	-	Organoheterocyclic compounds	Isoquinolines and derivatives	Not Available	6.17785784	6.13191817	5.980694035	6.224097632	6.206673012	6.019016232	6.006828653	5.984814628	6.081632501	5.972086044	5.969333854	5.96752236	5.802257447	5.88428359	5.91940555	5.877643675	5.935462086	5.909727939
metab_6726	4-Hydroxybenzaldehyde	pos	-	-	Metabolism	Global and overview maps	Organic oxygen compounds	Organooxygen compounds	Carbonyl compounds	6.967581341	6.757362566	6.836186268	6.602326185	6.601696332	6.916052082	7.1547754	7.164804192	7.269427707	7.058223012	6.920534944	7.048268483	6.820289469	6.945284628	7.046027879	6.938917023	7.062346093	6.999470297
metab_6727	3,3',5,5'-Tetrahydroxy-6,7-Methyleneoxy-4'-Methoxyflavone 3-Glucuronide	pos	-	-	-	-	Phenylpropanoids and polyketides	Flavonoids	Flavonoid glycosides	5.712036567	5.309533958	5.537289848	4.848729781	4.909841796	5.650528063	5.912732129	5.955117487	6.077917492	5.768608371	5.520953705	5.704242961	5.270471475	5.545547075	5.716795366	5.506172449	5.768077599	5.656023054
metab_6735	Riboflavin Cyclic-4',5'-Phosphate	pos	-	-	-	-	Organoheterocyclic compounds	Pteridines and derivatives	Alloxazines and isoalloxazines	4.981914536	4.397067332	4.694000601	5.26619465	5.410128989	4.740643202	4.621307777	4.092528039	4.370144648	4.643464415	4.404703139	4.389460649	3.998090411	3.84137662	3.905964013	4.137221721	3.78399352	3.828052467
metab_6737	3-Hydroxynona-5,7-Dienoylcarnitine	pos	-	-	-	-	Lipids and lipid-like molecules	Fatty Acyls	Fatty acid esters	4.433506608	4.443589762	4.261533433	4.914185007	4.318426417	3.647643945	3.380096889	3.367836974	3.369480066	3.387179996	3.410014503	3.409990945	3.433363631	3.420626872	3.419124951	3.427896766	3.433015015	3.455893081
metab_6741	3-(Imidazo[4,5-B]Pyridin-3-Ylmethyl)-N-Propan-2-Ylpiperidine-1-Carboxamide	pos	-	-	-	-	-	-	-	6.247672629	5.927406927	5.793835487	6.881056985	6.405010074	6.043300187	5.390525112	5.435990471	5.507481641	5.696281488	5.489129061	5.486327932	5.594283609	5.320515528	5.471864403	5.338716827	5.802992744	5.575356918
metab_6752	Matricin	pos	-	-	-	-	Organoheterocyclic compounds	Lactones	Gamma butyrolactones	3.980606576	3.993548546	3.623412464	4.514753392	4.087630554	4.240405269	3.693457516	4.221209104	4.569954066	4.264368645	3.934634988	3.600006442	4.32817304	3.802182754	4.221837458	4.02216693	4.600630251	4.323128933
metab_6766	4-Hydroxyoctanoylcarnitine	pos	-	-	-	-	Lipids and lipid-like molecules	Fatty Acyls	Fatty acid esters	6.027273448	5.828413892	5.54446602	6.712971605	6.13581192	6.054018486	5.08765971	5.396843776	5.27027613	5.467762703	5.347468235	5.491142766	5.138869042	5.095992617	5.102108663	5.154451461	5.184023057	5.224825804
metab_6768	3-Trans-P-Coumaroylrotundic Acid	pos	-	-	-	-	Lipids and lipid-like molecules	Prenol lipids	Triterpenoids	4.321238553	4.599053361	5.496656582	4.464689443	4.612141171	3.547875994	3.281360923	3.269102332	3.270745244	3.288443282	3.823000769	3.311251905	3.334622329	3.321886787	3.320385012	3.566626116	3.334273746	3.357149712
metab_6769	Ligustroside	pos	-	-	-	-	Lipids and lipid-like molecules	Prenol lipids	Terpene glycosides	5.624084843	5.216058847	5.144652992	5.175422636	5.318453473	5.08557129	4.871004934	4.933725429	4.409513708	4.812771538	4.873374861	4.790531938	3.714124775	4.598812755	3.699883554	4.279913961	4.350099654	4.440655856
metab_6770	N-Acetyl-7-O-Acetylneuraminic Acid	pos	-	-	-	-	Organic oxygen compounds	Organooxygen compounds	Carbohydrates and carbohydrate conjugates	5.948169833	5.576966313	5.452409815	5.490061822	5.637891712	5.419727802	5.158026702	5.177221504	4.743627482	5.068407801	5.18781432	5.134963526	3.924305963	4.91533543	4.627556143	4.679649351	4.809918273	4.84606277
metab_6773	3-Acetyl-4-Hydroxy-6-Methyl-2H-Pyran-2-One	pos	-	-	-	-	Organic oxygen compounds	Organooxygen compounds	Carbonyl compounds	5.675540872	4.977444654	5.413000044	4.377549625	5.365303433	4.928444304	3.91137666	3.964597122	4.011639871	4.107507224	5.738330533	4.693710962	4.113681457	4.040239376	4.121141595	4.234048603	3.992170251	4.107372927
metab_6777	Cyclopassifloside Vii	pos	-	-	-	-	Lipids and lipid-like molecules	Prenol lipids	Terpene glycosides	5.807980618	5.290654767	5.450518223	5.178687263	5.614170415	5.628998775	5.557760477	5.615469187	5.485672944	5.868016518	5.506184753	5.555731257	4.880961306	5.138158334	4.871924425	5.202980998	4.715543106	5.157195121
metab_6785	Coumaryl Acetate	pos	-	-	-	-	Benzenoids	Benzene and substituted derivatives	Styrenes	4.967700395	4.829575431	4.797006126	4.730302184	5.05040508	4.92564648	4.475340131	4.595279223	4.394418118	4.475695632	4.903618709	4.933597625	4.667144456	4.648971087	4.658729708	4.676015204	4.626083115	4.626848302
metab_6789	Dimethylethanolamine	pos	-	-	Metabolism;Metabolism	Global and overview maps;Lipid metabolism	Organic nitrogen compounds	Organonitrogen compounds	Amines	3.864003976	3.693358206	3.631982579	3.745931381	3.786393402	3.776816175	3.75627002	3.710817035	3.680596985	3.700168914	3.771645835	3.83018319	3.748671182	3.856865848	3.870234748	3.995008527	3.809408776	3.827074551
metab_6792	N'-{[5-(2-Thienyl)-3-Pyridinyl]Carbonyl}-1-Naphthohydrazide	pos	-	-	-	-	-	-	-	4.580277465	4.741207278	4.420657788	4.843822705	4.652468545	4.581809328	2.998333832	2.98608122	3.902872377	3.148061814	3.454098127	3.752027453	3.31368528	3.543491397	3.790232283	3.599588883	3.907674473	3.448790714
metab_6795	Leu Pro Tyr	pos	-	-	-	-	-	-	-	2.939561677	2.94781845	5.173808806	2.911587537	2.945085479	2.919373466	3.897789436	3.805485892	3.521726399	2.931142771	4.62992964	2.953936784	4.932529193	4.51517717	4.240661974	4.165420932	4.190079324	4.587472575
metab_6799	[1-(3,3-Dimethyloxiran-2-Yl)-3-[(8S,10S,11S,14R)-11-Hydroxy-4,4,8,10,14-Pentamethyl-3-Oxo-1,2,5,6,7,9,11,12,15,16-Decahydrocyclopenta[A]Phenanthren-17-Yl]Butyl] Acetate	pos	-	-	-	-	Lipids and lipid-like molecules	Prenol lipids	Triterpenoids	3.113837058	4.989711936	5.219220997	3.170741447	3.593758784	4.468444094	5.156904831	4.117548636	4.312957041	4.587311707	4.955533927	3.128217543	5.385714553	4.692659506	4.844675371	4.227583195	5.021381049	5.056653784
metab_6805	8-Iso-17-Phenyl Trinor Prostaglandin F2Alpha	pos	-	-	-	-	-	-	-	4.797403757	5.504743006	4.591686203	5.177955133	5.383391982	5.370527003	4.079212622	4.071193504	3.895317335	3.886408054	3.863253251	4.022645747	3.87660592	3.914676712	3.974578229	3.984964971	3.983297964	3.928958749
metab_6807	Dactimicin	pos	-	-	-	-	Organic oxygen compounds	Organooxygen compounds	Carbohydrates and carbohydrate conjugates	4.844957101	4.658539097	4.517729521	4.778231747	5.000658875	4.693190357	6.029663111	5.816741084	5.606073883	4.580947967	4.19709487	4.4482045	3.165708282	3.151465119	3.571138407	3.501093355	3.579849403	4.076835409
metab_6808	Prednisone	pos	-	-	-	-	Lipids and lipid-like molecules	Steroids and steroid derivatives	Hydroxysteroids	3.045467755	3.053726564	3.008630643	3.01748642	3.050992923	3.025274398	4.490470967	4.603843263	4.557833797	5.00365812	3.767044976	4.420114857	5.29185331	4.708661662	4.863198341	4.867355078	4.927110525	6.029922897
metab_6821	Leukotriene F4	pos	Lipids;-	Eicosanoids;-	Metabolism;Metabolism	Lipid metabolism;Global and overview maps	Lipids and lipid-like molecules	Fatty Acyls	Eicosanoids	4.900833329	5.403849123	5.124347226	5.472126639	5.792497957	6.500282515	4.094676104	3.527348364	4.107374506	3.482238891	3.505075192	3.505051633	3.528426059	3.515688363	3.51418633	3.522958796	3.528077418	3.550957101
metab_6826	4-Formylaminoantipyrine	pos	-	-	-	-	Organoheterocyclic compounds	Azoles	Pyrazoles	4.568201013	4.035059964	3.344285917	3.592304753	4.74838857	3.360938297	3.365633528	3.353373789	3.355016857	3.372716535	4.580310945	4.250967535	3.418899562	3.406162964	3.404661063	3.413432766	3.41855095	3.441428737
metab_6832	4-Bis(2-Hydroxyethyl)Amino-L-Phenylalanine	pos	-	-	-	-	Organic acids and derivatives	Carboxylic acids and derivatives	Amino acids, peptides, and analogues	5.302392864	5.068116824	5.07046891	4.931126574	5.055665302	5.231647242	5.281057318	5.362841613	5.345516904	5.489320593	5.257227399	5.320519954	5.482741413	5.502629447	5.466401984	5.404697711	5.383854238	5.351540351
metab_6833	4-(2-Aminophenyl)-2,4-Dioxobutanoic Acid	pos	-	-	Metabolism;Metabolism	Global and overview maps;Amino acid metabolism	Organic oxygen compounds	Organooxygen compounds	Carbonyl compounds	4.807584849	4.664502708	4.686377385	4.237783657	4.920078676	4.755042378	4.224158878	4.211894521	4.213538216	4.231244495	4.722920508	4.331906515	4.277443528	4.264702684	4.263200274	4.271974925	4.277094802	4.299979915
metab_6836	Xanthurenic Acid	pos	-	-	Metabolism	Amino acid metabolism	Organoheterocyclic compounds	Quinolines and derivatives	Quinoline carboxylic acids	5.046542035	4.574968405	4.697310672	4.404078775	4.832539227	4.546692927	5.095997016	5.184843447	4.747746046	5.387384248	5.044331041	5.229780992	5.366582796	4.761521956	4.223168347	4.675846263	5.150936887	5.096003588
metab_6838	Butirosina	pos	-	-	-	-	Organic oxygen compounds	Organooxygen compounds	Carbohydrates and carbohydrate conjugates	4.959381097	5.654800255	6.126743293	4.591272436	4.805266199	4.817010474	3.977813702	3.474663478	3.114490939	3.687842755	3.155012165	3.154988615	3.178354226	3.165621275	3.164119811	3.172888982	3.178005713	3.200877207
metab_6839	Undeca-3,6,9-Trienedioylcarnitine	pos	-	-	-	-	Lipids and lipid-like molecules	Fatty Acyls	Fatty acid esters	2.919338354	2.927594679	3.037595599	3.096558715	2.924861855	2.899151276	5.117467613	4.882590746	5.421591132	5.45829615	4.59888361	4.6751189	5.10673961	5.078649013	4.862327857	5.046552135	5.489958766	5.308865162
metab_6840	Nimustine	pos	-	-	-	-	Organoheterocyclic compounds	Diazines	Pyrimidines and pyrimidine derivatives	4.299940023	4.429272105	4.311208164	4.179654179	4.104868976	3.907544203	4.807003992	4.706736644	4.95581872	5.125768421	4.267649014	4.071443349	4.287640433	4.634625441	4.323928362	4.726765886	4.622502948	4.566737955
metab_6843	3-Ureido-Isobutyrate	pos	-	-	-	-	Organic acids and derivatives	Organic carbonic acids and derivatives	Ureas	3.643544783	3.687691732	3.566837982	3.495370755	3.490646762	3.349312697	3.945716844	3.804998241	3.985724008	4.265566109	3.406704547	3.029008	3.403227682	3.446181972	3.322864832	3.681155972	3.501311346	3.626406269
metab_6846	Phytosphingosine	pos	-	-	Metabolism;Metabolism	Lipid metabolism;Global and overview maps	Organic nitrogen compounds	Organonitrogen compounds	Amines	5.341580023	5.337648974	5.199278311	5.328255841	5.25897328	5.266508546	5.236089	5.222079581	5.144455332	5.22875604	5.266176686	5.316155655	5.336027948	5.395806854	5.414001148	5.377234172	5.383483625	5.345890857
metab_6849	Tropolone A	pos	-	-	-	-	Hydrocarbon derivatives	Tropones	Tropolones	3.195927175	3.204188144	3.159079916	3.167938211	3.201453793	3.175728362	4.167016658	3.852494654	4.013782884	4.196840539	3.210333088	3.622869803	4.713623289	3.807253378	3.219441488	4.673894932	3.635556119	5.363597641
metab_6852	Azasetron	pos	-	-	-	-	Organoheterocyclic compounds	Benzoxazines	Benzoxazinones	4.456860972	3.197555984	3.408651353	3.302667649	4.237434831	3.22138863	4.808287593	4.029555503	4.25791067	4.423016728	4.386212121	4.614055044	5.029376216	4.987625134	4.738729125	5.478946407	4.78480442	5.340813291
metab_6856	Tyr Ile	pos	-	-	-	-	-	-	-	5.734508823	5.106662247	5.782900479	4.142263868	4.449051877	5.343651876	5.196785132	4.929157608	3.294746431	4.779575313	5.212759368	5.274301915	5.058127789	5.048928143	4.466741879	4.434177265	4.032118606	4.515549071
metab_6865	Acetaminophen	pos	-	-	Organismal Systems	Digestive system	Benzenoids	Phenols	1-hydroxy-2-unsubstituted benzenoids	4.910681265	4.889618764	4.733845823	4.815941929	4.686647738	4.700806633	4.441151459	4.442691077	4.436195445	4.505819577	4.922679753	4.817037115	4.600455392	4.676000512	4.691719996	4.640343203	4.642576159	4.658965385
metab_6871	Curdione	pos	-	-	-	-	Lipids and lipid-like molecules	Prenol lipids	Sesquiterpenoids	4.707346543	4.445467073	4.099329533	4.557506943	4.553936533	4.453268958	4.256186139	4.017679253	4.004004967	4.039312825	4.011492612	4.303721676	3.654498428	3.877362049	3.932909529	3.767011628	3.533507605	3.807597028
metab_6873	O-Desmethylverapamil (D-703)	pos	-	-	-	-	Benzenoids	Benzene and substituted derivatives	Phenylbutylamines	5.116263278	4.719821643	4.544488377	4.844540502	4.994442429	5.129901821	4.880700358	4.729026669	4.780923159	5.050295086	4.722772991	4.774057984	4.59290428	4.327244093	4.195568391	4.427217808	3.932105545	4.575101967
metab_6875	Sepiapterin	pos	-	-	Metabolism;Metabolism	Global and overview maps;Metabolism of cofactors and vitamins	Organoheterocyclic compounds	Pteridines and derivatives	Pterins and derivatives	3.809445331	4.074257826	3.776129958	4.743357349	4.170619976	4.090931524	2.824841894	2.812595414	3.122060369	2.83191741	2.937065355	2.913790616	2.878054469	2.905123328	2.863829625	2.872592863	2.971121213	2.900562933
metab_6878	Hispolon	pos	-	-	-	-	Benzenoids	Phenols	Benzenediols	4.364180657	4.283071892	4.211409892	4.163169579	4.335330568	4.464618401	4.42939369	4.535882951	4.718810666	4.656629163	4.509397001	4.614276321	4.641949592	4.710924069	4.693624185	4.704460734	4.72674846	4.701097244
metab_6879	Flavin Adenine Dinucleotide (Fad)	pos	-	-	-	-	-	-	-	5.474814292	5.09778511	5.33278475	4.659932293	5.455086989	5.588657357	5.88837266	5.890898032	5.739392584	6.070604579	5.679395338	5.599136187	5.458743629	5.437835926	5.403986322	5.253966322	5.314397252	5.165958031
metab_6884	Tenuifolin	pos	-	-	-	-	Lipids and lipid-like molecules	Prenol lipids	Terpene glycosides	5.138124857	5.115656584	4.963150702	5.656300487	5.543129755	4.751545708	4.594338329	3.947254435	3.82289978	4.63336358	4.14341181	3.879721995	3.992660095	3.961768392	3.621476967	3.969131861	3.777108277	3.992189261
metab_6890	Caffeic Acid	pos	-	-	Metabolism	Global and overview maps	Phenylpropanoids and polyketides	Cinnamic acids and derivatives	Hydroxycinnamic acids and derivatives	4.779959528	4.807266194	4.733834295	4.806227071	4.806731571	4.825149139	4.807172137	4.853963329	4.866510261	4.971287286	5.036902754	5.101284361	5.111316033	5.149825273	5.174810582	5.156129677	5.18456076	5.164982619
metab_6896	Gynocardin	pos	-	-	-	-	Organic oxygen compounds	Organooxygen compounds	Carbohydrates and carbohydrate conjugates	4.233631644	4.735946934	4.630234699	4.488062623	5.044955315	4.538340146	3.392596032	3.38033597	3.381979082	3.399679222	3.422513987	3.718876711	3.445863367	3.433126472	3.431624535	3.440396444	3.445514747	3.468393046
metab_6898	Ps(Pgj2/18:2(9Z,12Z))	pos	-	-	-	-	Not Available	Not Available	Not Available	6.281615034	6.12747731	5.987339844	6.754426561	6.504935149	6.080384466	5.901195733	5.890849728	5.743534457	6.019247446	5.701844049	5.696386984	5.41455298	5.606025809	5.493058257	5.49616161	5.505980525	5.468785071
metab_6900	N-Palmitoyl Cysteine	pos	-	-	-	-	Lipids and lipid-like molecules	Fatty Acyls	Fatty acids and conjugates	5.386265146	5.108241613	5.099215962	5.052607869	5.436826213	5.338273185	4.482926897	4.685248459	4.527019628	4.805404515	5.124574219	5.307202501	4.357193583	4.490820995	4.276376837	4.248006354	4.355515596	4.543836683
metab_6902	Desoxycortisone Acetate	pos	-	-	-	-	Lipids and lipid-like molecules	Steroids and steroid derivatives	Hydroxysteroids	3.012454091	3.411786736	3.642100875	2.984474813	3.905875292	3.855169313	5.90944881	5.943404956	5.515235574	4.488964406	3.885322362	3.835572431	4.458635043	4.582596589	4.463056745	4.086077153	4.619685278	4.486858977
metab_6903	3-V-2-Propylpentanoylcarnitine	pos	-	-	-	-	Lipids and lipid-like molecules	Fatty Acyls	Fatty acid esters	4.732280156	4.611644758	4.335641625	5.922575912	5.387048617	5.219681317	3.785317563	4.269690435	4.24039373	4.251868909	4.178215151	4.551726474	3.652954372	3.120505771	3.668672963	3.546573841	4.048882617	3.979855382
metab_6907	Alpha-Carboxy-Delta-Nonalactone	pos	-	-	-	-	Organoheterocyclic compounds	Lactones	Delta valerolactones	4.34966103	4.19294025	4.234175879	3.999270842	4.227388547	4.260429394	4.369037665	4.254730558	4.127263587	4.354622217	4.426776722	4.402522674	4.485631641	4.336145946	4.448858344	4.216271436	4.374479883	4.271098008
metab_6912	Dl-5-Methoxytryptophan	pos	-	-	-	-	-	-	-	4.157492914	3.716833268	3.296369405	2.940026189	3.552849974	2.882037318	4.436261735	4.104492433	3.191486535	3.953223022	4.034941062	4.451244215	4.035921561	4.133518305	3.433581009	3.88743992	4.246785433	3.691424458
metab_6913	(4Z,6Z)-3-Hydroxyocta-4,6-Dienoylcarnitine	pos	-	-	-	-	Lipids and lipid-like molecules	Fatty Acyls	Fatty acid esters	5.664834395	5.601776881	5.468421585	6.190856428	5.478741884	5.259484894	5.230470441	4.990447174	5.148240964	5.448118414	5.087001726	5.114868265	4.785366289	4.718072874	4.879690307	4.786557463	5.050839764	4.650784012
metab_6914	3-Hydroxy-N-(2-Oxooxolan-3-Yl)Hexanamide	pos	-	-	-	-	-	-	-	5.358160785	5.278244728	5.229005296	5.238358224	5.258030539	5.24210014	5.131840218	5.085308927	5.091863275	5.138864839	5.313701958	5.301637353	5.230970013	5.254535095	5.269498173	5.221877116	5.207008531	5.226060508
metab_6915	Vignatic Acid A	pos	-	-	-	-	Organic acids and derivatives	Carboxylic acids and derivatives	Amino acids, peptides, and analogues	4.95688792	4.840358508	4.46808673	4.903174511	5.057291001	4.821182361	4.312674337	4.305796203	4.159987347	4.463199905	4.065156189	4.171069112	3.626891152	4.052879969	3.863107666	3.729327464	3.6466778	4.026706499
metab_6922	2-Hydroxycampholonic Acid	pos	-	-	-	-	Lipids and lipid-like molecules	Prenol lipids	Monoterpenoids	5.336170647	5.071508957	4.979483529	4.825309364	5.113457982	5.215474268	5.046092204	4.928563246	4.887559606	5.065502868	5.100363049	5.211869012	4.855415044	4.920313177	4.941817252	4.86041428	4.807418545	4.767673487
metab_6927	Tsangane L 3-Glucoside	pos	-	-	-	-	Lipids and lipid-like molecules	Prenol lipids	Terpene glycosides	3.0531909	3.061449839	4.306126262	3.025209105	3.058716155	3.032997214	6.953505934	6.83066063	6.678215293	4.628246199	3.39595506	4.063379876	4.577325127	4.770504206	4.797147126	4.441031218	4.725393373	4.525296598
metab_6929	1,2-Cyclohexanedicarboxylic Acid, 4-Methyl-	pos	-	-	-	-	Organic acids and derivatives	Carboxylic acids and derivatives	Dicarboxylic acids and derivatives	4.836083201	4.812467003	4.494043251	4.507767836	4.733449765	4.745176048	3.836013624	3.841784665	3.75078853	4.008359394	4.526691111	4.557938523	4.232322577	3.917194921	4.206908751	4.070736624	4.013633466	4.14981339
metab_6930	Glu Glu Val	pos	-	-	-	-	-	-	-	4.716975765	5.56453374	4.187789799	4.932370542	4.580776024	4.868473611	4.209145489	4.196881159	4.19852485	4.216231091	4.23907337	4.239049805	4.262430034	4.249689214	4.248186807	4.256961441	4.262081309	4.284966381
metab_6936	Caffeoylcholine	pos	-	-	-	-	-	-	-	6.744707756	6.651485431	6.536897489	6.423763745	6.81048466	6.602194328	7.080733583	7.300119131	7.300038107	7.342424344	6.822788946	6.992401446	7.155888866	7.161909483	7.134723889	7.15042715	7.254627465	7.179080181
metab_6937	Eugenin	pos	-	-	-	-	Organoheterocyclic compounds	Benzopyrans	1-benzopyrans	5.169008214	5.174586528	5.072033345	5.095503542	5.191002582	5.097901636	5.354405311	5.463269625	5.49612389	5.545719766	5.307852273	5.423062251	5.508275884	5.522019081	5.544292463	5.524696516	5.596843199	5.567167056
metab_6941	Gibberellin A14	pos	-	-	Metabolism	Global and overview maps	Lipids and lipid-like molecules	Prenol lipids	Diterpenoids	4.980262282	4.865709589	4.573674385	4.569625868	4.873270654	4.603032222	4.453559981	3.608176655	4.066768578	4.109865491	4.097101103	4.430228324	3.673714398	4.290968371	4.419001042	4.30556142	4.243371298	3.875568909
metab_6942	Isoxanthopterin	pos	-	-	-	-	Organoheterocyclic compounds	Pteridines and derivatives	Pterins and derivatives	5.141188331	5.048148219	4.81658921	5.113257352	5.283084613	5.001152138	4.708832698	4.708856846	4.582097341	4.845860763	4.699427115	4.775871146	4.509221053	4.718344264	4.617872948	4.620568707	4.574883519	4.622079955
metab_6945	Isoquinoline	pos	-	-	-	-	Organoheterocyclic compounds	Isoquinolines and derivatives	Not Available	4.248154737	4.300354216	4.208082175	4.114740301	4.178086614	4.222715162	4.685900326	4.335107654	4.330122356	4.636783232	4.53322822	4.586072131	4.564424058	4.625982984	4.359521573	4.602456248	4.768918147	4.548750425
metab_6949	N-Isovaleroylglycine	pos	-	-	-	-	Organic acids and derivatives	Carboxylic acids and derivatives	Amino acids, peptides, and analogues	4.772740804	4.713279619	4.924932934	4.630678475	4.508212456	4.699249365	4.720699503	4.518829677	4.571478363	5.021507906	5.166575508	4.899966722	5.061426652	5.043962381	4.868324384	4.893330603	4.951189401	4.932036351
metab_6950	Cinnzeylanol	pos	-	-	-	-	Lipids and lipid-like molecules	Prenol lipids	Diterpenoids	0.734527937	0.741282627	0.704690301	3.914700104	3.476432561	0.718111953	3.67908143	4.377384531	4.245169719	4.37750081	3.325481556	3.752164481	4.792614496	4.586061631	3.879887581	4.2576641	4.69741365	5.581852597
metab_6959	Pro Phe	pos	-	-	-	-	-	-	-	4.931551256	5.277613016	5.572500881	4.816185067	4.580699433	5.134212289	4.282833982	4.133771153	3.343987627	4.288061004	4.378204301	4.583238457	4.428660637	4.126421079	3.863907825	3.867364008	3.407521049	3.770918013
metab_6961	Loganate	pos	-	-	-	-	Lipids and lipid-like molecules	Prenol lipids	Terpene glycosides	3.280674768	4.836362242	4.359020161	4.823428799	4.575193681	4.272308388	3.26516832	3.252909976	3.917715456	3.776951347	3.928027815	3.295058727	3.773302081	4.211430414	3.836810774	4.153291666	4.202132689	3.84900792
metab_6964	1-Cyclohexyl-3-[[1-(Hydroxymethyl)Cyclopropyl]Methyl]Urea	pos	-	-	-	-	-	-	-	6.691279308	6.726651116	6.586002664	6.696951315	6.640876151	6.636953554	6.589769969	6.589204266	6.55529679	6.589069384	6.635818602	6.681952857	6.710692577	6.756350474	6.756054604	6.723547611	6.749126917	6.716853763
metab_6968	4-Hydroxy-2-(2-Hydroxyethyl)-1,2-Dihydrophthalazin-1-One	pos	-	-	-	-	-	-	-	4.682737393	4.20346496	4.261434241	4.167193755	4.435339791	4.355800757	5.296348486	5.245855044	5.087204676	5.135735046	5.006263246	5.129181598	5.278043771	5.159236764	5.272606747	5.160695278	5.094242245	5.185204041
metab_6975	Desacetylvinblastine Amide	pos	-	-	-	-	Benzenoids	Benzene and substituted derivatives	Benzoic acids and derivatives	6.478804881	6.416509534	6.197018303	6.44411447	6.526984639	6.131780045	5.940646253	5.864471019	5.756344162	5.923016259	5.638921283	5.685711977	5.397517775	5.565726107	5.355977437	5.538362629	5.323395514	5.527793897
metab_6980	Harmaline	pos	-	-	-	-	Alkaloids and derivatives	Harmala alkaloids	Not Available	4.714990691	4.539040945	4.718724824	4.390533432	4.755189084	4.396439741	4.725062116	4.951138243	4.757195528	4.712488736	4.701586025	4.615471889	4.825328553	4.91225217	4.679006681	4.802900912	4.98728588	4.802073774
metab_6985	Lomefloxacin	pos	-	-	-	-	Organoheterocyclic compounds	Lactams	Beta lactams	3.499585627	4.402483952	4.887135854	3.722798879	3.562620604	3.479380186	3.621989035	3.471814884	4.542089487	3.797951658	4.078302845	3.513972523	4.642268872	4.306122317	4.599129124	4.417001541	4.206852848	4.443783431
metab_6996	Ile Tyr Lys	pos	-	-	-	-	-	-	-	4.325466451	3.257327797	3.95821073	4.189834269	5.115260995	5.428195348	5.733025057	5.753758968	5.083764288	5.638935633	5.275249105	5.330635789	5.001450601	5.071816427	5.199048097	5.2791046	5.043277669	5.268655806
metab_7006	2-Amino-5-Nitrophenol	pos	-	-	-	-	-	-	-	6.071607438	6.063221001	5.991176194	6.10807589	6.076634535	6.124842053	6.10591721	6.090264732	6.128152362	6.099089495	6.186934845	6.203543121	6.163465846	6.197709767	6.222261188	6.181706945	6.176169497	6.184262381
metab_7012	Chlorobenzene	pos	-	-	-	-	Benzenoids	Benzene and substituted derivatives	Halobenzenes	7.122174437	7.12178791	7.041931204	7.160860876	7.141337154	7.185292066	7.15272286	7.14468548	7.188760442	7.159128351	7.241072283	7.264898832	7.220211006	7.258436391	7.285660097	7.24156506	7.225187566	7.241489492
metab_7015	Indole	pos	-	-	Metabolism;Metabolism;Metabolism;Organismal Systems	Global and overview maps;Amino acid metabolism;Amino acid metabolism;Digestive system	Organoheterocyclic compounds	Indoles and derivatives	Indoles	5.942520463	5.946452218	5.876805492	5.977137408	5.949104001	6.002549898	5.965659855	5.959232402	6.005950802	5.98254959	6.06045856	6.084095049	6.047139468	6.058827607	6.093448974	6.05760221	6.053813736	6.06141702
metab_7017	Glu Thr Leu	pos	-	-	-	-	-	-	-	3.276070096	3.284331944	3.239218708	3.248078028	3.281597303	3.255869063	5.594484773	4.692870938	5.858089805	6.148129438	5.229929299	5.756968262	6.222240663	5.483379851	5.330712909	6.445022896	5.602999557	6.469051729
metab_7018	Glu Val	pos	-	-	-	-	-	-	-	4.842581242	5.084935222	4.411611542	5.046849529	4.961894221	5.233133628	4.116111203	3.435074638	2.974832924	3.859336852	3.015342868	3.015319324	3.038678891	3.025949193	3.024448119	3.033215032	3.038330466	3.061196346
metab_7026	2-Methylbutyroylcarnitine	pos	-	-	-	-	Lipids and lipid-like molecules	Fatty Acyls	Fatty acid esters	7.690592184	7.537204324	7.629868512	7.721217536	7.883505536	7.792913749	7.634898721	7.703454813	7.73825777	7.731512187	7.964361452	7.806943659	7.711342819	7.955977377	7.886746074	7.821715571	7.677292137	7.638906286
metab_7031	Benzoxazine-6-Carboxylic Acid	pos	-	-	-	-	Organoheterocyclic compounds	Benzoxazines	Not Available	2.893367197	2.286034497	2.647614677	3.443745853	2.283312636	2.423929306	4.254219783	4.198476298	4.451549929	4.396565161	3.742363098	4.219969872	4.182946182	4.462066233	4.361761185	4.515095989	4.390131703	4.479302853
metab_7033	3,4-Dihydroxybenzaldehyde	pos	-	-	-	-	Organic oxygen compounds	Organooxygen compounds	Carbonyl compounds	5.081433967	4.946995191	4.908624858	5.20486718	4.733217795	4.638759505	6.058770543	6.007820674	6.281121328	6.241302884	5.798912592	6.053374174	6.014292825	6.276275774	6.226649705	6.33540979	6.280034707	6.319939595
metab_7041	4-[(2,4-Dihydroxy-3,3-Dimethylbutanoyl)Amino]Butanoic Acid	pos	-	-	-	-	Organic acids and derivatives	Carboxylic acids and derivatives	Amino acids, peptides, and analogues	4.996832073	4.822345792	4.75067058	4.701565523	4.880840872	4.857203209	4.807904642	4.733085267	4.81767437	4.838960359	4.899473693	4.908457248	4.769916544	4.826354508	4.782454701	4.806579099	4.767225204	4.796830601
metab_7042	3-Hydroxykynurenine	pos	-	-	-	-	Organic oxygen compounds	Organooxygen compounds	Carbonyl compounds	4.494565746	4.056351194	3.864960395	2.598917331	4.268135979	3.539676073	2.611378984	2.599144323	2.600783989	2.618447821	3.961600747	3.684912451	2.6645439	2.651830367	2.650331231	2.659086922	2.664195911	2.687033896
metab_7043	Mopidamol	pos	-	-	-	-	Organic nitrogen compounds	Organonitrogen compounds	Amines	3.06225388	3.070512969	3.025415454	3.196202684	4.045724662	4.002924505	5.211204723	4.909791772	4.546585987	4.2868619	3.536232095	3.944669688	3.099995452	3.452231934	3.826188201	3.592876123	3.411010203	3.800799597
metab_7045	3-(3-Oxobutanoyloxy)Butanoic Acid	pos	-	-	-	-	Organic acids and derivatives	Keto acids and derivatives	Short-chain keto acids and derivatives	4.617885099	5.070094714	5.239334584	4.475996726	4.10112166	4.735010265	4.603960181	4.423169252	3.246181474	4.508304723	4.624887524	4.511232778	5.34912638	4.394629458	4.10425361	4.139116693	4.415649366	4.487966127
metab_7046	Metanephrine	pos	-	-	Metabolism;Metabolism	Global and overview maps;Amino acid metabolism	Benzenoids	Phenols	Methoxyphenols	4.463696437	4.368622013	4.301134259	4.31870319	4.379693887	4.377852163	4.101054433	4.026072708	4.133407785	4.061667864	4.384567575	4.457328323	4.187402306	4.21798492	4.234901053	4.238770237	4.25288169	4.228808012
metab_7048	Serotonin	pos	Peptides;Hormones and transmitters	Amines;Neurotransmitters	Metabolism;Human Diseases;Organismal Systems;Cellular Processes;Organismal Systems;Environmental Information Processing;Environmental Information Processing;Organismal Systems;Organismal Systems;Metabolism;Organismal Systems	Global and overview maps;Cancer: overview;Sensory system;Cellular community - eukaryotes;Digestive system;Signal transduction;Signaling molecules and interaction;Nervous system;Sensory system;Amino acid metabolism;Nervous system	Organoheterocyclic compounds	Indoles and derivatives	Tryptamines and derivatives	4.030709579	4.491790391	4.629470899	3.881867638	3.537667647	4.217888981	4.020666457	3.965189848	2.409586456	3.997103947	4.12921862	4.000495333	4.777460113	3.71135172	3.404799399	3.695077586	3.878701133	3.836534785
metab_7051	Non-6-Enedioylcarnitine	pos	-	-	-	-	Lipids and lipid-like molecules	Fatty Acyls	Fatty acid esters	4.540598194	4.152023566	4.122121688	4.208838063	4.29733253	4.315897353	2.766452262	2.754208461	3.215805239	2.814147358	4.482700426	4.177796183	2.819654033	2.806932093	2.805431949	2.814193476	2.819305817	2.842158311
metab_7056	Digitoxigenin Bisdigitoxide	pos	-	-	-	-	Lipids and lipid-like molecules	Steroids and steroid derivatives	Steroid lactones	6.21672955	6.120277813	5.877506546	6.189151503	6.276471466	5.916011018	5.596407273	5.621310831	5.56176338	5.819840497	5.577938374	5.527782044	5.443794659	5.423712481	5.40216282	5.493676988	5.423722838	5.542872746
metab_7066	Prostratin	pos	-	-	-	-	Lipids and lipid-like molecules	Prenol lipids	Diterpenoids	4.07749747	3.771172478	3.200851133	4.289046633	4.513686175	4.203370317	5.160828051	5.030809997	4.675950948	3.673190845	3.469808033	2.891151487	2.914503781	2.965771318	2.900277393	2.909041588	2.914155461	2.937014585
metab_7068	Sulfamethazine	pos	-	-	-	-	Benzenoids	Benzene and substituted derivatives	Benzenesulfonamides	5.407970934	2.818868902	2.880638819	3.464394649	4.315702868	3.220124241	2.310517064	2.471414254	2.299948357	2.345208563	2.456546864	2.340281766	2.363559315	2.350873767	2.349377984	2.358114248	2.363212081	2.386001763
metab_7070	Scopoline	pos	-	-	-	-	-	-	-	4.267874124	4.132476373	4.052524415	3.876223742	4.221836466	4.200468443	4.342957333	4.289941405	4.290360962	4.502571657	4.962195342	5.317711085	4.910132226	5.350604591	5.095863635	5.906353771	5.375843634	5.073766949
metab_7074	Miglitol	pos	-	-	-	-	Organoheterocyclic compounds	Piperidines	Not Available	4.393802286	4.433735266	4.231981326	4.443600064	4.43341259	4.294747335	4.008103452	4.096074877	4.015682377	4.058144841	4.184696533	4.16340275	4.066235579	4.195107611	4.154109804	4.129058243	4.213005191	3.939932488
metab_7075	Indole-3-Glycol Aldehyde	pos	-	-	Metabolism;Metabolism	Global and overview maps;Amino acid metabolism	Organoheterocyclic compounds	Indoles and derivatives	Indoles	4.684026584	4.964595809	4.703004328	4.754537537	4.950070838	4.758894227	4.125874184	4.438451129	5.255335509	4.505536875	4.855124806	4.348158793	4.766846677	4.588369313	4.78580129	4.50301338	4.564312802	4.519373181
metab_7076	Americine	pos	-	-	-	-	Organic acids and derivatives	Carboxylic acids and derivatives	Amino acids, peptides, and analogues	3.10814371	4.47407875	5.120423458	3.066517388	3.100027201	3.367981119	3.078999487	3.476055037	3.068387147	3.086079663	3.108905042	3.336849068	3.13224532	3.119513329	3.11801198	3.126780485	3.131896833	3.154766669
metab_7083	Gamma-Glutamylvaline	pos	-	-	-	-	Organic acids and derivatives	Carboxylic acids and derivatives	Amino acids, peptides, and analogues	4.094833472	3.956804861	3.876808057	4.397698911	3.965821515	4.346340537	3.0841771	2.712544826	3.108830899	3.018774091	3.722086856	3.744550753	2.777979607	2.765259639	2.763759731	2.772519889	2.777631444	2.800480533
metab_7094	Fluciclovine	pos	-	-	-	-	Organic acids and derivatives	Carboxylic acids and derivatives	Amino acids, peptides, and analogues	3.430525748	3.963040133	3.795691321	4.213005426	4.583631447	4.632579785	3.252162503	2.655436952	4.423460451	3.954086392	3.27105532	3.677764747	4.104446541	3.335468903	3.469978714	3.453121171	2.720507072	3.555519982
metab_7095	Ptaquiloside	pos	-	-	-	-	Organic oxygen compounds	Organooxygen compounds	Carbohydrates and carbohydrate conjugates	4.837469343	4.912384185	4.263614888	5.076043707	4.677054907	4.148758816	4.023029155	4.010765235	4.012408871	4.030114525	4.05295608	4.052932515	4.076312042	4.0635716	4.062069238	4.07084361	4.075963327	4.098847746
metab_7098	Phenylalanylhydroxyproline	pos	-	-	-	-	Organic acids and derivatives	Carboxylic acids and derivatives	Amino acids, peptides, and analogues	3.307723136	3.386151475	3.366779979	3.573598163	3.605617219	3.377369661	3.882726392	3.061690595	3.485071362	4.618179339	3.67772885	3.612502179	4.189529687	3.996918362	4.032946523	3.689240353	4.039231123	3.748225182
metab_7124	Adrenosterone	pos	Steroids	19-Carbon atoms	Metabolism	Lipid metabolism	Lipids and lipid-like molecules	Steroids and steroid derivatives	Androstane steroids	4.90511718	4.753955032	4.607085489	4.840021027	4.745448404	4.567092282	4.56573472	4.343216563	4.322030314	4.742843287	3.99337007	3.928982808	3.681919725	3.799359414	3.81450048	4.428403012	3.815181584	3.673390416
metab_7133	Glu Asn Leu	pos	-	-	-	-	-	-	-	4.235766653	5.246835749	5.84403256	3.779612939	3.606466561	4.614901529	4.334026349	3.777804879	4.515849936	4.068015168	4.12067069	3.974974312	4.285489729	3.4696586	3.036616556	3.045383696	3.05049926	3.466392631
metab_7136	7,14-Dihydroxyoctadeca-4,8,10,12-Tetraenedioylcarnitine	pos	-	-	-	-	Lipids and lipid-like molecules	Fatty Acyls	Fatty acid esters	4.092807584	3.143824265	5.012512787	3.796935858	4.734433316	4.093843588	5.176195651	5.422874861	4.838276877	4.87827299	4.474279483	4.273241624	3.173310515	4.166652039	4.573223719	3.573023168	3.951315163	4.804422234
metab_7141	Ceanothine E	pos	-	-	-	-	Organic acids and derivatives	Carboxylic acids and derivatives	Amino acids, peptides, and analogues	6.475766096	5.731809579	6.08913727	5.657238029	6.13242952	6.457362958	6.511150579	6.61133568	6.454430418	6.681291601	6.65603612	6.577641239	6.331887328	6.459688037	6.462000367	6.531260925	6.432670307	6.602570852
metab_7142	Dimerum Acid	pos	-	-	-	-	Organic acids and derivatives	Carboximidic acids and derivatives	Carboximidic acids	5.511024337	4.00666145	4.126142837	5.939100122	5.719771458	4.881780621	5.09311448	5.082893069	4.999856376	4.652850303	4.694327512	4.800954111	3.98781017	4.44252711	4.610751789	4.571962592	4.361356473	4.507885575
metab_7145	Octa-3,5-Dienedioylcarnitine	pos	-	-	-	-	Lipids and lipid-like molecules	Fatty Acyls	Fatty acid esters	4.341172028	4.296391823	4.163100471	3.558142463	3.518941661	3.77277987	4.737566094	4.999030617	5.33461878	5.1358422	3.585051608	3.724644321	4.294844697	4.252184208	4.47829866	4.561081697	4.627628515	4.014294803
metab_7154	Cinncassiol A	pos	-	-	-	-	Lipids and lipid-like molecules	Prenol lipids	Terpene lactones	0.741040134	3.792086135	4.618236155	0.718253083	0.74557156	3.614155296	6.474794819	6.424372762	6.124115569	4.053511784	2.855726503	0.752854154	3.420736849	3.858310695	4.041960318	3.515175544	4.157778994	3.617294392
metab_7161	6-(Pyridin-3-Yl)Hexanoic Acid	pos	-	-	-	-	Lipids and lipid-like molecules	Fatty Acyls	Fatty acids and conjugates	4.268546775	2.838425488	4.355167563	2.802206794	4.216214841	4.162649639	2.814680039	2.802434	2.80407521	2.821755306	4.485747904	4.255801451	2.867890838	2.855166838	2.853666447	2.862429404	2.867542566	2.890398612
metab_7164	Ser Phe	pos	-	-	-	-	-	-	-	4.569492254	4.781892505	4.754710791	4.396594485	4.283129935	4.419754203	4.288298496	4.346340875	4.149931558	4.309247603	4.35199496	4.366662258	4.450692929	4.374757958	4.450687637	4.515410609	4.531092005	4.489882188
metab_7166	Glycerol 1-Propanoate Diacetate	pos	-	-	-	-	Lipids and lipid-like molecules	Glycerolipids	Triradylcglycerols	4.178131417	3.443516635	4.258484089	3.587675372	4.305646168	4.327869839	4.633838961	4.614471037	4.617888553	4.658932701	4.592017286	4.769905072	4.776057098	4.798634044	4.774067624	4.848625169	4.7589534	4.763592023
metab_7175	3-Methylcatechol	pos	-	-	Metabolism	Global and overview maps	Benzenoids	Phenols	Benzenediols	4.269042213	4.157738182	3.994340753	3.896329078	3.741292744	3.833840129	3.710254392	3.563930465	3.568552252	3.682901329	3.76637213	4.003842819	3.800771506	3.602137493	3.837246882	3.706707206	3.715955063	3.786210932
metab_7185	Agar	pos	-	-	-	-	Organic oxygen compounds	Organooxygen compounds	Carbohydrates and carbohydrate conjugates	5.049489658	5.015515902	5.027840424	4.937852601	4.767178103	4.781288532	5.221674527	5.093795713	5.114760577	4.95254699	5.108934998	5.054136207	5.082790536	5.040986989	5.199485918	5.235766144	5.093039386	5.163818651
metab_7187	Phe Arg Gln	pos	-	-	-	-	-	-	-	3.563602286	4.106029134	3.639116517	4.268997272	3.901838641	3.543395947	5.167427076	4.654846376	4.697976533	3.555175923	3.578013357	3.577989796	3.601365323	3.588627034	3.58712493	3.595897807	3.601016666	3.62389737
metab_7189	Gamma-Glutamyl-5-Hydroxytryptophan	pos	-	-	-	-	Organic acids and derivatives	Carboxylic acids and derivatives	Amino acids, peptides, and analogues	4.609414046	4.757217033	4.841763804	4.818566409	5.308932955	5.032640179	4.843214734	4.556296804	5.127065718	4.544915423	4.923676981	4.936552622	5.009546768	5.10870326	5.029462546	5.17204587	4.871372642	5.137213714
metab_7190	6-[[2-[[2-Amino-4-(Methylamino)-4-Oxobutanoyl]Amino]-2-(4-Hydroxyphenyl)Acetyl]Amino]-3,3-Dimethyl-7-Oxo-4-Thia-1-Azabicyclo[3.2.0]Heptane-2-Carboxylic Acid	pos	-	-	-	-	Organic acids and derivatives	Carboxylic acids and derivatives	Amino acids, peptides, and analogues	4.816950204	5.176375282	4.27610055	5.627807047	5.457060281	4.557987848	4.071988693	3.8906597	4.297974899	4.049617128	4.365046431	3.93282573	4.173399199	4.188507124	3.941962198	3.967434779	3.955855909	4.134079941
metab_7191	Glycyl-Tryptophan	pos	-	-	-	-	Organic acids and derivatives	Carboxylic acids and derivatives	Amino acids, peptides, and analogues	3.448051125	3.45631439	4.187458623	3.420054047	3.587016441	3.581069215	4.486379412	4.202799729	4.388516865	4.610797738	4.395109867	4.591884926	4.506520492	4.766551846	4.624408971	4.851680716	4.585587691	4.542990949
metab_7192	4-Aminohippuric Acid	pos	-	-	-	-	Benzenoids	Benzene and substituted derivatives	Benzoic acids and derivatives	4.885021502	4.707862991	4.747078713	4.756972529	4.603372868	4.513476147	4.713792933	4.903755644	4.720741339	4.694781741	4.671707175	4.813614676	4.721432749	4.826731977	4.514533914	4.792948791	4.620604371	4.691058656
metab_7195	7-Benzylidenenaltrexone	pos	-	-	-	-	Benzenoids	Phenanthrenes and derivatives	Not Available	5.509322137	5.358529129	5.173525046	5.469715707	5.359484428	5.134879466	5.178414733	5.070317178	5.043508775	5.361046544	4.906741023	5.030337692	4.775841946	4.830736085	4.798450939	4.944208682	4.880054391	4.831144436
metab_7196	3,4-Dimethylidenehexanedioylcarnitine	pos	-	-	-	-	Lipids and lipid-like molecules	Fatty Acyls	Fatty acid esters	4.857413388	4.866428152	4.678692252	4.240501252	4.507112275	4.110902804	3.13306464	3.950931825	3.122451251	3.275384131	3.162973018	3.162949467	3.186315367	3.173582261	3.172080778	3.228389663	3.18596685	3.208838613
metab_7204	Larotrectinib	pos	-	-	-	-	Organoheterocyclic compounds	Pyrrolidines	Phenylpyrrolidines	5.045639878	5.007163476	4.880106031	3.998872411	5.095414006	4.949570393	4.961430678	4.459516964	4.845382592	4.357358823	5.065805884	5.16771338	4.985080242	4.964608195	5.239722708	5.15275454	5.135145777	5.182747701
metab_7209	4-Hydroxy-5-Phenyltetrahydro-1,3-Oxazin-2-One	pos	-	-	Metabolism	Xenobiotics biodegradation and metabolism	Benzenoids	Benzene and substituted derivatives	Not Available	4.160148589	4.061654933	3.665731228	3.941455743	3.546733041	3.648449131	5.211077941	4.697809349	4.621242126	5.249054016	4.150778042	4.585555533	5.212903746	4.900738184	5.107338603	4.92787674	4.784143037	4.937237037
metab_7210	(2R,3S)-3-Hydroxy-1,1-Dimethylpyrrolidin-1-Ium-2-Carboxylate	pos	-	-	-	-	Organic acids and derivatives	Carboxylic acids and derivatives	Amino acids, peptides, and analogues	4.349080451	4.31652265	4.180946358	4.040968363	4.410295448	4.290968177	4.266046423	4.204796279	4.233824364	4.203815142	4.361236768	4.38815148	4.333397674	4.315800655	4.381316604	4.425078027	4.370724935	4.402765769
metab_7211	Malvidin 3-Alpha-L-Galactoside	pos	-	-	-	-	Phenylpropanoids and polyketides	Flavonoids	Flavonoid glycosides	5.395141381	4.598554365	4.903463448	3.4404524	5.634861047	5.30765692	5.332660603	4.807046229	5.151330296	4.883797253	5.34318328	5.293782467	4.83571098	5.06588289	5.107007053	5.107770039	4.889249044	4.986287743
metab_7214	Pantothenic Acid	pos	Vitamins and cofactors;-	Vitamins;-	Metabolism;Metabolism;Metabolism;Metabolism;Organismal Systems	Global and overview maps;Global and overview maps;Metabolism of cofactors and vitamins;Metabolism of other amino acids;Digestive system	Organic oxygen compounds	Organooxygen compounds	Alcohols and polyols	7.342058681	7.044079806	7.069133997	6.680127387	7.402835844	7.230691262	7.249294099	7.053299765	7.142528193	7.058916914	7.241983503	7.25297059	7.046785803	7.116940247	7.193207065	7.182297901	7.110677482	7.149702179
metab_7215	Levonordefrin	pos	-	-	-	-	Benzenoids	Benzene and substituted derivatives	Phenylpropanes	5.661635818	5.383151644	5.395208629	5.049763885	5.731652721	5.555086207	5.568662256	5.367084538	5.453287975	5.387583267	5.572973878	5.593004905	5.379823936	5.441241967	5.528870725	5.50785969	5.455557983	5.492671129
metab_7216	Sarcosine	pos	-	-	Metabolism;Metabolism;Metabolism	Global and overview maps;Amino acid metabolism;Amino acid metabolism	Organic acids and derivatives	Carboxylic acids and derivatives	Amino acids, peptides, and analogues	4.398526037	4.304796995	4.269078528	4.193796879	4.45164685	4.306995356	4.339426797	4.2367544	4.284719071	4.218446254	4.303583997	4.37646307	4.240764053	4.320028596	4.356404353	4.271473701	4.320709702	4.316218856
metab_7217	Crocin 5	pos	-	-	-	-	Lipids and lipid-like molecules	Fatty Acyls	Fatty acyl glycosides	4.588794125	4.853921287	4.375055902	5.478465156	4.7636267	4.260994863	3.458050556	2.924540007	3.006509399	2.937193887	3.347907645	3.46632138	3.776835414	3.771381381	3.673917761	3.936738231	4.101677567	3.837886468
metab_7225	Demethylated Antipyrine	pos	-	-	-	-	Organoheterocyclic compounds	Azoles	Pyrazoles	3.487073373	3.829147285	3.97288839	4.389541754	4.763367108	4.81833813	2.830239763	2.817993053	4.634235942	4.126838372	3.296162185	3.675844893	4.364575742	3.392543728	3.164702215	3.26243134	2.883104977	3.983785303
metab_7228	1,3-Benzodioxolylbutanamine	pos	-	-	-	-	-	-	-	5.423551337	5.382550245	5.296369232	5.331430493	5.411594989	5.418148756	5.345761816	5.252900803	5.165047487	5.270930421	5.201190652	5.515989422	5.354971988	5.273710918	5.404414877	5.307318263	5.410809336	5.308384302
metab_7229	Glucose Pyruvate Lactate	pos	-	-	-	-	Organic oxygen compounds	Organooxygen compounds	Carbohydrates and carbohydrate conjugates	4.03987263	4.448729918	4.457929347	4.229991935	5.062176294	4.620654288	4.4947799	3.961594066	4.608348865	3.974679047	4.517436603	4.653157212	4.762681035	4.752235406	4.860090776	4.864714236	4.738358236	4.894644773
metab_7238	Coformycin	pos	-	-	-	-	Organic oxygen compounds	Organooxygen compounds	Carbohydrates and carbohydrate conjugates	3.312144071	3.320406264	4.230558543	3.284150782	3.317671511	3.291942165	3.740395135	3.411899757	3.286021172	3.303719531	4.082786765	4.462099058	3.451014175	4.163562129	4.515319886	4.189661106	4.987477065	4.526216243
metab_7247	Pyroglutamylproline	pos	-	-	-	-	-	-	-	5.5767343	5.673604416	5.351373145	5.686459871	5.688691172	5.529826945	5.409959397	5.339109098	5.350505056	5.463542557	5.316269726	5.327039141	5.338588772	5.388088052	5.35504507	5.410070959	5.287536707	5.427393274
metab_7249	Carmofur	pos	-	-	Metabolism	Xenobiotics biodegradation and metabolism	Organoheterocyclic compounds	Diazines	Pyrimidines and pyrimidine derivatives	4.509605952	4.472284707	4.45940813	5.80985886	4.977088986	4.437061695	3.484621045	3.472360021	3.474003264	3.491704778	3.514541237	3.588946879	3.537892257	3.525154479	3.523652436	3.532424959	3.537543614	3.560423439
metab_7256	Forskolin	pos	-	-	-	-	Lipids and lipid-like molecules	Prenol lipids	Triterpenoids	4.596892891	4.789995395	5.131066986	4.630926667	4.561291948	4.355727145	6.711885975	6.036094534	5.816770118	3.964741705	3.447705909	3.559212896	3.471055772	3.494859263	3.456816649	3.465588739	3.470707146	3.493585895
metab_7258	Etheno-Dg	pos	-	-	-	-	-	-	-	3.144303003	4.857035625	3.91428408	3.928777567	4.344786661	3.207401628	3.128799609	3.116543757	3.118186298	3.13588042	3.614638206	3.158684226	3.182049972	3.169316948	3.167815475	3.176584697	3.181701457	3.204573076
metab_7263	8-Hydroxyguanine	pos	-	-	-	-	Organoheterocyclic compounds	Imidazopyrimidines	Purines and purine derivatives	4.444566819	3.831357538	3.857874408	3.720172387	3.944365812	3.877829425	4.377082398	4.096667107	3.916163592	4.992567107	4.324996841	4.576667667	4.369584397	4.367643639	4.303657695	4.309200938	4.356074968	4.366460849
metab_7265	1-Methylpseudouridine	pos	-	-	-	-	-	-	-	2.853711308	2.861966024	2.816893433	2.825744435	2.85923373	2.833528294	4.503437832	4.2716193	4.308721041	4.188846066	4.160047563	4.200502874	4.45512314	4.45328247	4.405388905	4.543041344	4.484828102	4.498995535
metab_7278	Butyrylcarnitine	pos	-	-	-	-	Lipids and lipid-like molecules	Fatty Acyls	Fatty acid esters	8.198977566	7.966426084	8.123842185	8.274134478	8.283676864	8.232363802	8.153637564	8.279078141	8.218217731	8.23019321	8.29742468	8.191931097	8.148701622	8.286726151	8.166808979	8.254290989	8.008003986	8.06708428
metab_7279	Ethyl Maltol	pos	-	-	-	-	Organoheterocyclic compounds	Pyrans	Pyranones and derivatives	6.039287208	5.777203147	5.975160991	6.105048843	6.151581213	6.092738676	6.015200231	6.145476723	6.06762495	6.072713477	6.17509558	6.067140838	5.998048744	6.153826176	6.01932907	6.133189028	5.844978032	5.923569685
metab_7281	(2S)-4-(2-Aminophenyl)-2-Formamido-4-Oxobutanoic Acid	pos	-	-	-	-	Organic oxygen compounds	Organooxygen compounds	Carbonyl compounds	6.529127673	5.37013157	6.001132369	5.544124598	6.77593672	6.036804037	6.803786425	6.763146554	7.027665605	7.213710595	6.237937609	6.2136291	6.532914109	6.243605452	6.417051311	6.226583473	6.145364594	6.325497979
metab_7282	2-Aminoacetophenone	pos	-	-	-	-	Organic oxygen compounds	Organooxygen compounds	Carbonyl compounds	5.018880938	4.427854014	4.634758789	4.330192351	5.235928949	4.622230182	5.267798183	5.228835228	5.48606942	5.671520386	4.82057145	4.781774903	5.017999639	4.795517266	4.945409138	4.77443778	4.751900464	4.876633617
metab_7283	8-Methoxykynurenate	pos	-	-	Metabolism	Amino acid metabolism	Organoheterocyclic compounds	Quinolines and derivatives	Quinoline carboxylic acids	4.742357735	3.570689995	3.794814345	3.334242707	4.997745565	4.087641406	5.090797887	4.945614459	5.278365965	5.511290062	4.393880654	4.424547084	4.792840428	4.426176087	4.656311791	4.420560432	4.374300945	4.653307781
metab_7285	2-Quinolinecarboxylic Acid	pos	-	-	-	-	Organoheterocyclic compounds	Quinolines and derivatives	Quinoline carboxylic acids	4.882289738	3.959705632	4.202994795	3.813940859	5.102093722	4.351274111	5.176575386	5.106813847	5.38009745	5.611711592	4.648688022	4.627693938	4.93604659	4.615537565	4.833326672	4.651358755	4.59485354	4.752285581
metab_7288	2,6-Dihydroxypurine	pos	-	-	Metabolism;Metabolism;Metabolism;Metabolism	Global and overview maps;Global and overview maps;Nucleotide metabolism;Biosynthesis of other secondary metabolites	Organoheterocyclic compounds	Imidazopyrimidines	Purines and purine derivatives	4.206288535	3.885088856	4.933818055	3.043590231	3.859894874	3.732754341	3.922465333	4.15239122	4.193362766	4.15880557	3.834833907	4.343528124	3.16696537	3.413419514	3.03535948	2.93560279	3.561369313	2.921888314
metab_7289	4-Acetamidobenzaldehyde	pos	-	-	-	-	-	-	-	4.256335365	4.062435654	3.575427989	4.032334735	4.250163463	3.947588306	4.490688118	4.247420565	4.579301469	4.732021773	3.990274737	4.123909322	4.288132502	4.052842418	4.314423318	4.238193501	4.301049965	4.286713765
metab_7290	1-Methylguanosine	pos	-	-	-	-	Nucleosides, nucleotides, and analogues	Purine nucleosides	Not Available	6.379533985	6.153764596	6.024107431	6.242198089	6.174487321	6.26501805	6.094940328	6.018118526	5.858602651	6.076583915	6.083931778	6.255159462	5.747469233	6.031409568	5.940723734	6.02465934	6.059170075	5.982409172
metab_7291	Hydrazinonicotinamide	pos	-	-	-	-	Organoheterocyclic compounds	Pyridines and derivatives	Pyridinecarboxylic acids and derivatives	4.271784026	4.136200598	3.703526733	4.58305285	4.123558038	3.93799733	3.715306028	3.259269132	3.60406489	3.681492324	3.447830605	4.016108016	3.77496246	3.955301079	4.005073368	3.954835783	3.987866262	3.952558399
metab_7292	2-Amino-6-Methoxypurine	pos	-	-	-	-	Organoheterocyclic compounds	Imidazopyrimidines	Purines and purine derivatives	5.71674835	5.536018701	5.277159265	5.612441119	5.525866897	5.650606604	5.516455377	5.388836287	5.268958316	5.435804456	5.452209443	5.683330832	5.109049799	5.420395158	5.329273841	5.411028374	5.459594688	5.383111278
metab_7297	N-Hydroxy-L-Tryptophan	pos	-	-	-	-	Organoheterocyclic compounds	Indoles and derivatives	Indolyl carboxylic acids and derivatives	4.638819116	4.044044951	3.481914644	2.791461592	3.960506632	3.80611226	4.429619551	4.577193169	4.378933978	4.650209393	3.866876961	4.151989494	3.750217184	2.844419664	2.842919325	2.851681977	3.628378494	2.879650252
metab_7300	Indoxyl	pos	-	-	Metabolism	Amino acid metabolism	Organoheterocyclic compounds	Indoles and derivatives	Hydroxyindoles	3.539977743	4.094860135	3.358237411	3.164585063	3.973960371	3.255401132	3.287771148	3.522291438	4.292598104	3.824788328	2.953666402	3.199308031	3.791056251	3.326284054	3.37505486	3.261570632	3.227746431	3.285198887
metab_7311	Succinic Acid	pos	Organic acids;-	Carboxylic acids;-	Metabolism;Metabolism;Metabolism;Metabolism;Metabolism;Metabolism;Metabolism;Metabolism;Metabolism;Environmental Information Processing;Organismal Systems;Metabolism;Organismal Systems;Metabolism;Metabolism;Metabolism;Human Diseases;Metabolism	Global and overview maps;Carbohydrate metabolism;Amino acid metabolism;Carbohydrate metabolism;Energy metabolism;Carbohydrate metabolism;Global and overview maps;Carbohydrate metabolism;Metabolism of cofactors and vitamins;Signal transduction;Nervous system;Amino acid metabolism;Endocrine system;Amino acid metabolism;Amino acid metabolism;Carbohydrate metabolism;Cancer: overview;Energy metabolism	Organic acids and derivatives	Carboxylic acids and derivatives	Dicarboxylic acids and derivatives	4.500939797	4.596947643	4.814013485	3.962828217	4.137190135	4.430151643	4.485000618	4.008950553	4.71398205	4.278695333	4.533181273	4.223597681	2.681237198	2.668522609	2.667023346	2.727953884	2.68088918	3.321924061
metab_7322	Valylproline	pos	-	-	-	-	Organic acids and derivatives	Carboxylic acids and derivatives	Amino acids, peptides, and analogues	4.184060903	4.630249964	4.951569595	5.315469952	4.815168449	4.90773341	4.565435381	4.536294702	2.722558219	4.459407164	4.309568574	4.678794329	4.773648996	4.480625367	4.46445861	4.229622644	4.143850369	4.396083582
metab_7325	2-Methylbenzaldehyde	pos	-	-	Metabolism	Global and overview maps	Benzenoids	Benzene and substituted derivatives	Benzoyl derivatives	3.899756704	4.460563947	4.446454338	4.123760414	3.77026329	4.061513999	3.843227907	3.901140403	3.835673278	3.778916607	3.925520575	4.01554942	4.095241957	4.000075748	4.075710483	4.031827185	4.126545016	4.050044353
metab_7326	Thr Glu Gly	pos	-	-	-	-	-	-	-	5.182360877	4.553178724	4.529069311	4.34365682	5.300549745	5.157845863	4.944909025	5.030772447	4.803632441	5.14710082	4.721563974	4.852886158	4.618612508	4.615286263	4.700616951	4.752677717	4.613105601	4.510166147
metab_7339	Butenylcarnitine	pos	-	-	-	-	Lipids and lipid-like molecules	Fatty Acyls	Fatty acid esters	5.389670969	5.018188248	5.260231701	5.257377755	5.569080749	5.498588299	5.408779147	5.571564293	5.4930642	5.40062255	5.475241718	5.577503987	5.330602273	5.590747937	5.569157197	5.623469102	5.284611797	5.315196639
metab_7345	3-Dehydroshikimate	pos	-	-	Metabolism;Metabolism;Metabolism;Metabolism	Global and overview maps;Amino acid metabolism;Global and overview maps;Global and overview maps	Organic oxygen compounds	Organooxygen compounds	Carbonyl compounds	4.459964973	4.191910015	3.189082286	4.125076156	3.916828824	3.205731488	4.298540371	3.865206214	3.199811164	4.250565655	3.734883649	4.005095682	3.263682596	3.763983357	3.249446468	3.914076881	3.978874767	3.496657149
metab_7368	2-Acetyl-1,5,6,7-Tetrahydro-6-Hydroxy-7-(Hydroxymethyl)-4H-Azepine-4-One	pos	-	-	-	-	Organoheterocyclic compounds	Azepines	Not Available	4.7458273	4.657582025	4.656131885	4.707748577	4.885647492	4.69725461	4.641650468	4.655928042	4.663100634	4.714207497	4.834334905	4.736393639	4.574093975	4.646538776	4.620884554	4.602997832	4.586478619	4.506193981
metab_7369	2,4-Dihydroxypteridine	pos	-	-	-	-	Organoheterocyclic compounds	Pteridines and derivatives	Not Available	6.396265666	5.670332206	5.844549089	5.162300295	5.742804498	5.411769662	6.016069203	5.952898942	5.909693049	6.056469694	5.961638272	6.068775334	5.534711569	5.191595888	3.334465069	5.248856286	5.860619885	5.226299783
metab_7373	Tetrahydrouridine	pos	-	-	-	-	Nucleosides, nucleotides, and analogues	Pyrimidine nucleosides	Not Available	6.204666852	5.389821844	5.252646554	6.061138108	5.702335815	5.05856834	5.41530848	6.155484572	5.302442368	5.786526047	5.08080012	5.248400254	4.997265825	5.137887451	5.056526917	5.060126728	5.1459505	4.982999486
metab_7375	6-Lactoyltetrahydropterin	pos	-	-	Metabolism;Metabolism	Global and overview maps;Metabolism of cofactors and vitamins	Organoheterocyclic compounds	Pteridines and derivatives	Pterins and derivatives	4.465926452	4.815659314	5.023707979	4.438834144	3.959904383	4.693350448	4.100115798	3.598665928	4.008141175	3.831666759	3.881346857	3.983519002	2.888655327	2.826547345	3.121314135	2.833809224	2.838921911	3.10497096
metab_7387	(4E)-3-Hydroxyhex-4-Enoylcarnitine	pos	-	-	-	-	Lipids and lipid-like molecules	Fatty Acyls	Fatty acid esters	4.701298892	4.560324379	4.441684129	5.061073798	4.778308957	4.500326264	4.693788914	4.669461188	4.593550984	4.780619702	4.650129088	4.578591959	4.610017615	4.49333839	4.616776326	4.530434939	4.660275984	4.54679044
metab_7406	Prolylproline	pos	-	-	-	-	Organic acids and derivatives	Carboxylic acids and derivatives	Amino acids, peptides, and analogues	4.715806956	4.847309976	4.747008922	4.834779617	4.894016893	4.880746828	4.698199316	4.595871321	4.694827622	4.507089554	4.742645786	4.810213706	4.605798666	4.815482608	4.781259747	4.763231461	4.631033294	4.696642734
metab_7413	Dermatan L-Iduronate	pos	-	-	Metabolism;Metabolism	Global and overview maps;Glycan biosynthesis and metabolism	Organic oxygen compounds	Organooxygen compounds	Carbohydrates and carbohydrate conjugates	5.605895185	5.422904171	5.36859352	5.605395432	5.68691347	5.449317305	5.213115921	5.154844776	5.232624249	5.234101357	5.257552273	5.288021235	4.856336893	5.00397601	4.833045674	4.962766653	5.045595258	5.019817073
metab_7415	5-Hydroxytryptophol Glucuronide	pos	-	-	-	-	Organic oxygen compounds	Organooxygen compounds	Carbohydrates and carbohydrate conjugates	3.789371332	5.264414436	4.981201116	4.84209993	5.302891679	4.833882097	3.708305678	3.696043014	3.697686479	3.715390338	3.738229684	3.738206122	3.761583504	3.748844217	3.747341993	3.756115563	3.76123482	3.784117248
metab_7417	Adenosine 2',3'-Cyclic Phosphate	pos	-	-	-	-	Organic oxygen compounds	Organooxygen compounds	Carbohydrates and carbohydrate conjugates	6.357790499	4.043554817	3.998421169	4.007284667	6.813755575	6.012865732	6.32851061	6.084399354	5.885997686	5.701174858	6.342175385	6.267793772	5.477042314	5.55553981	5.822416386	5.93484189	6.057049957	6.057916288
metab_7419	Leu Gly Leu	pos	-	-	-	-	-	-	-	4.554081635	4.653940331	4.382085767	5.514695758	4.561631646	4.640705234	4.160761107	4.276572939	4.476220456	3.563109045	4.542970283	4.505300421	4.781000796	4.770512193	4.885163109	4.635691669	5.018830217	4.832160574
metab_7425	3-Oxopentanoylcarnitine	pos	-	-	-	-	Lipids and lipid-like molecules	Fatty Acyls	Fatty acid esters	5.768153535	5.619809818	5.459483223	5.795877054	5.651281733	5.589959039	5.532945779	5.669440156	5.558356203	5.639848771	5.785363035	5.75984625	5.384392126	5.612811252	5.643543922	5.579492225	5.334128672	5.25494559
metab_7426	1-(Beta-D-Ribofuranosyl)-1,4-Dihydronicotinamide	pos	-	-	-	-	Organic oxygen compounds	Organooxygen compounds	Carbohydrates and carbohydrate conjugates	6.025537301	5.813502428	5.796955118	5.815222871	5.990402549	5.880269619	5.644444638	5.560727763	5.682378631	5.467752563	5.793073004	5.858507611	5.71275582	6.035118397	5.834119048	5.842477118	5.816636444	5.746643777
metab_7430	4-(Glutamylamino) Butanoate	pos	-	-	Metabolism;Metabolism	Global and overview maps;Amino acid metabolism	Organic acids and derivatives	Carboxylic acids and derivatives	Amino acids, peptides, and analogues	4.790046811	4.596874166	4.651177893	4.235615388	4.696008923	4.573710265	4.780505159	4.773740494	5.006333785	5.100462694	4.017147141	4.282429046	4.866310309	3.953438245	4.049300103	3.761052328	3.862185665	3.924541581
metab_7431	3-Butenylcarnitine	pos	-	-	-	-	Lipids and lipid-like molecules	Fatty Acyls	Fatty acid esters	6.040451697	5.909704064	6.097449365	5.90135059	6.089565963	5.939425218	5.959433011	6.064935708	6.047973607	5.91942668	5.867739969	5.85254245	5.637760959	5.710094943	5.802696043	5.912676568	5.718335765	5.691983372
metab_7432	Deoxyuridine	pos	Nucleic acids;-	Nucleosides;-	Metabolism;Metabolism;Environmental Information Processing;Metabolism	Nucleotide metabolism;Global and overview maps;Membrane transport;Global and overview maps	Nucleosides, nucleotides, and analogues	Pyrimidine nucleosides	Pyrimidine 2''-deoxyribonucleosides	4.675355371	4.720486549	4.815719405	5.268605469	5.133545598	4.402473231	4.439785249	4.284888358	5.204898078	4.653484607	4.787708649	4.668320954	5.032916598	5.356776036	5.250978848	5.438931121	5.171301695	5.112166855
metab_7433	5-Hydroxytryptophan	pos	-	-	-	-	-	-	-	6.005870936	5.522753898	5.145097596	4.609841296	5.446025634	5.211102211	5.782364155	5.905735073	5.803483744	6.057397766	5.106607803	5.541846917	5.244388521	4.606365944	4.278026373	4.562830163	5.16700827	4.446462092
metab_7435	Vasicinone	pos	-	-	-	-	Organoheterocyclic compounds	Diazanaphthalenes	Benzodiazines	5.63589751	5.134541387	4.806130833	4.070765044	5.076932418	4.817747539	5.423102813	5.535666126	5.455946039	5.71000753	4.751022052	5.181257118	4.885445628	4.250850732	3.869142001	4.091504944	4.82078565	3.962566075
metab_7436	Glu Ala	pos	-	-	-	-	-	-	-	4.103451438	4.326266615	4.004352867	4.606999841	4.195443151	4.095708863	3.347154244	2.822014528	3.291331335	2.841337149	2.864148713	2.864125178	3.263093968	2.896185954	2.908700861	2.911079735	2.887127302	2.909984682
metab_7439	Indole-3-Acetamide	pos	-	-	Metabolism;Metabolism	Global and overview maps;Amino acid metabolism	Organoheterocyclic compounds	Indoles and derivatives	Indoles	5.030118999	5.437097197	5.121253369	4.970195599	5.395250039	4.819228625	4.823831436	4.940360719	5.590820451	5.23538356	4.713124767	4.78590235	5.165442108	4.842164951	4.947207196	4.833984945	4.92375123	4.917805254
metab_7443	4-Hydroxymandelonitrile	pos	-	-	-	-	-	-	-	4.959149996	4.476173338	4.686911133	4.440993441	4.614947051	4.599179453	5.040449945	5.07047643	5.138975587	5.055537322	5.265283628	5.185585336	5.125771555	5.361668286	5.345976966	5.18077081	5.389212188	5.207791906
metab_7445	Hypoxanthine	pos	-	-	Metabolism;Metabolism;Metabolism	Global and overview maps;Global and overview maps;Nucleotide metabolism	Organoheterocyclic compounds	Imidazopyrimidines	Purines and purine derivatives	5.245689329	4.660831165	4.53233762	4.857047195	5.129736642	4.946291492	5.672698199	5.641104295	4.626844896	5.517312307	5.761781654	5.67789221	4.596749561	4.574136684	4.612442441	4.565510712	4.718031165	4.716414235
metab_7446	3Alpha,4,7,7Alpha-Tetrahydro-4-Hydroxy-1H-Isoindole-1,3(2H)-Dione	pos	-	-	-	-	Organoheterocyclic compounds	Isoindoles and derivatives	Isoindolines	4.258604361	4.483719979	4.159158932	3.95256806	4.469761892	3.888831427	4.030244152	4.148995008	4.635842196	4.477832712	3.692776644	3.867215374	4.150055377	3.822044233	3.955919707	3.825076819	3.948802455	3.942726036
metab_7447	5-Methylcytosine	pos	-	-	Metabolism;Metabolism	Nucleotide metabolism;Global and overview maps	Organoheterocyclic compounds	Diazines	Pyrimidines and pyrimidine derivatives	4.104068822	4.116016559	4.131745686	4.042449679	3.985923182	3.743459654	4.237090568	4.261930227	4.386058825	4.161660382	4.552632427	4.442687746	4.796960317	4.651610567	4.561636769	4.778124777	5.019290781	4.748115758
metab_7450	Didanosine	pos	-	-	-	-	Nucleosides, nucleotides, and analogues	Purine nucleosides	Purine 2'',3''-dideoxyribonucleosides	4.645876186	4.164778906	4.43577919	3.909766802	4.461207349	4.336866664	4.484590728	4.665325449	4.76751305	4.470322724	4.796066802	4.911117106	4.698211241	4.558123727	4.864652508	4.858652835	4.928835909	4.81291817
metab_7451	Coniferyl Aldehyde	pos	-	-	Metabolism	Global and overview maps	Benzenoids	Phenols	Methoxyphenols	4.67284288	4.631138988	4.599970944	4.603039156	4.841801495	4.67595178	4.418943839	4.412683738	4.479589682	4.451920265	4.756499006	4.736666905	4.621632339	4.549197402	4.61142285	4.611007706	4.608906224	4.592916014
metab_7460	Ethyl 4-(Tetrahydro-1H-Pyrrol-1-Ylcarbothioyl)Benzoate	pos	-	-	-	-	-	-	-	4.790329615	5.413946284	4.857826211	5.418656298	5.267360061	4.479223474	3.489663284	3.477402213	3.979607263	3.604408702	4.088833962	3.943890961	4.288561943	4.120208703	4.303698943	4.219813752	4.459687516	4.174680967
metab_7465	Methyl Acetoacetate	pos	-	-	-	-	Organic acids and derivatives	Keto acids and derivatives	Beta-keto acids and derivatives	4.698123932	4.803095788	4.922551332	4.781028987	4.861553622	4.688654008	4.628312942	4.708894144	4.734833937	4.66399078	4.83679246	4.887696128	4.894595014	4.836099011	4.896427101	4.89309298	4.865641918	4.88436109
metab_7466	Biopterin	pos	-	-	Metabolism;Metabolism;Metabolism	Global and overview maps;Metabolism of cofactors and vitamins;Global and overview maps	Organoheterocyclic compounds	Pteridines and derivatives	Pterins and derivatives	4.44116302	4.763620429	4.532946736	4.354474703	4.894110778	4.495767319	4.547746055	4.454142663	4.70392626	4.474885043	4.771340812	4.846765543	5.057569849	4.943731371	5.090289083	4.968620943	5.015569542	5.026864769
metab_7467	Nitrofurazone	pos	-	-	-	-	Organoheterocyclic compounds	Furans	Nitrofurans	6.19405464	6.072812989	5.788069031	5.928324559	6.147457664	5.340089487	6.211629036	5.801992007	6.006169952	5.777817949	5.826552104	6.225035367	5.578784329	5.695620299	4.739232192	5.861527138	5.800552326	5.71224412
metab_7481	Tyrosyl-Threonine	pos	-	-	-	-	Organic acids and derivatives	Carboxylic acids and derivatives	Amino acids, peptides, and analogues	3.983324966	4.944544171	4.287745565	4.902485048	3.55421453	3.816695364	3.983638695	4.153482345	4.468840494	3.621974827	4.052638155	4.330967798	3.867098409	4.238700047	4.235252838	3.796675156	4.409312246	3.522564694
metab_7483	Asp Val	pos	-	-	-	-	-	-	-	3.709747329	4.663821483	5.005064418	3.81761245	2.976256253	4.162380691	2.955234186	2.942982877	2.944624802	3.3759498	3.005911381	2.985108248	3.298470311	3.280277847	3.397145268	3.003002736	3.00811783	3.314667981
metab_7491	1-[(2R,3R,4S,5R)-3,4-Dihydroxy-5-(Hydroxymethyl)Oxolan-2-Yl]Oxypyrimidin-2-One	pos	-	-	-	-	Organic oxygen compounds	Organooxygen compounds	Carbohydrates and carbohydrate conjugates	6.723689669	6.49285289	6.521566111	6.933995829	6.809409358	6.756651458	6.99927839	7.032420489	7.046699187	6.960643918	6.970447541	7.107532888	6.174400721	6.615766121	6.071277116	6.121938709	6.28470864	6.293981701
metab_7493	L-Tyrosine	pos	Peptides	Amino acids	Metabolism;Metabolism;Metabolism;Metabolism;Metabolism;Metabolism;Human Diseases;Human Diseases;Metabolism;Metabolism;Organismal Systems;Genetic Information Processing;Organismal Systems;Human Diseases;Metabolism;Human Diseases;Human Diseases;Organismal Systems;Organismal Systems	Global and overview maps;Amino acid metabolism;Global and overview maps;Metabolism of cofactors and vitamins;Metabolism of cofactors and vitamins;Global and overview maps;Substance dependence;Neurodegenerative disease;Global and overview maps;Amino acid metabolism;Digestive system;Translation;Nervous system;Substance dependence;Amino acid metabolism;Substance dependence;Cancer: overview;Endocrine…	Organic acids and derivatives	Carboxylic acids and derivatives	Amino acids, peptides, and analogues	5.955629384	6.453921533	6.590823076	5.884838553	5.716982157	5.995648273	5.694195922	5.579081201	5.070153581	5.608715056	5.842825997	5.818576589	6.082755598	5.856833485	5.889002335	5.834850704	5.897064205	5.946304619
metab_7494	Norfenefrine	pos	-	-	-	-	Benzenoids	Phenols	1-hydroxy-4-unsubstituted benzenoids	5.181874389	5.675739142	5.79823696	5.153539976	4.97455308	5.225666615	4.937200132	4.817442591	4.429463638	4.885718764	5.118993578	5.088953297	5.352535691	5.14901594	5.17673276	5.108362898	5.18763983	5.243817623
metab_7495	Uracil	pos	Nucleic acids	Bases	Metabolism;Metabolism;Metabolism;Metabolism;Metabolism	Nucleotide metabolism;Global and overview maps;Metabolism of cofactors and vitamins;Global and overview maps;Metabolism of other amino acids	Organoheterocyclic compounds	Diazines	Pyrimidines and pyrimidine derivatives	6.732357933	6.590392072	6.684827714	6.891091293	6.782219431	6.747712647	6.951977632	6.985212712	6.990896434	6.919912522	6.935567297	7.058234586	6.208112234	6.609896201	6.138524971	6.090920151	6.302863728	6.307805908
metab_7496	Norleucine	pos	-	-	-	-	Organic acids and derivatives	Carboxylic acids and derivatives	Amino acids, peptides, and analogues	6.621032195	7.186082549	7.257208499	6.850557489	6.34043795	6.832111478	6.293813527	6.223918203	6.066499784	6.257719057	6.311199629	6.456932711	6.570028325	6.397832699	6.50458011	6.408737358	6.500265622	6.534660892
metab_7497	Phenylacetic Acid	pos	-	-	Metabolism;Metabolism	Global and overview maps;Amino acid metabolism	Benzenoids	Benzene and substituted derivatives	Not Available	3.999593569	4.588731862	4.707445183	3.995641075	3.75772291	4.07157278	3.688428746	3.417214964	3.418858132	3.542930961	3.961054109	3.801404728	4.162622932	3.933254621	3.994084355	3.9309045	4.08103354	4.092315892
metab_7501	Piperidine	pos	-	-	Organismal Systems	Digestive system	Organoheterocyclic compounds	Piperidines	Not Available	5.732927311	6.261097705	6.350402046	5.913774002	5.425221687	5.9891371	5.39326029	5.336518671	5.16934173	5.372745606	5.437762079	5.616757495	5.672313329	5.571804317	5.674104969	5.544284413	5.656852778	5.670569189
metab_7502	Ile Glu	pos	-	-	-	-	-	-	-	4.549338753	4.638987967	4.379610894	4.957692742	5.03372335	4.743578223	4.544821771	4.621683162	4.651028344	4.608213286	4.789452039	4.791577948	4.791856831	4.812658512	4.850462851	4.858589576	4.830984551	4.789328358
metab_7504	N-(3-Oxobutanoyl)-Dl-Homoserine Lactone	pos	-	-	-	-	-	-	-	5.101778645	4.815293529	5.077318224	4.615829181	5.29745179	4.971079277	4.930328697	4.899420909	4.960940011	4.812739124	5.423868263	5.525136791	4.507193271	5.028180056	4.819965443	4.733122336	4.491066201	4.481398413
metab_7505	6-Guanidino-2-Oxocaproic Acid	pos	-	-	-	-	Organic acids and derivatives	Keto acids and derivatives	Medium-chain keto acids and derivatives	4.251213501	4.521409022	3.83147659	4.692943534	3.768105516	3.220209809	2.615236622	3.900961009	4.228106387	4.118768026	3.38941999	3.57953682	2.668402624	2.862741339	2.654189677	2.814123742	2.668054628	2.69089304
metab_7506	1-[(2R,3S,5R)-3,4-Dihydroxy-5-(Hydroxymethyl)Oxolan-2-Yl]Pyrimidine-2,4-Dione	pos	-	-	-	-	Nucleosides, nucleotides, and analogues	Pyrimidine nucleosides	Not Available	4.274441359	3.691814253	4.15075795	3.951446251	4.256239548	4.504631763	4.534359754	4.593671963	4.39194136	4.570867767	4.362818509	4.329528922	3.682424988	3.710913336	3.28733546	3.560546357	3.745910275	4.197435061
metab_7508	N-(1-Deoxy-1-Fructosyl)Threonine	pos	-	-	-	-	Organic oxygen compounds	Organooxygen compounds	Carbohydrates and carbohydrate conjugates	3.586864178	4.214904321	3.741254466	4.334215628	3.985898866	3.674394268	3.575107434	3.405141412	3.537428503	3.424485101	3.813577394	4.93066282	4.372254404	5.559277644	5.250463334	4.962644627	4.510852027	4.325725065
metab_7511	2-Fluoro-6-(4-Methoxyphenoxy)Benzonitrile	pos	-	-	-	-	-	-	-	5.380995461	6.393981629	6.198951811	5.265753802	5.959492178	5.106764541	5.557283636	5.054061476	5.469338449	5.088996887	6.061744256	5.572363064	5.925163149	5.523811692	5.530180748	5.448020594	6.10852123	5.512355727
metab_7520	Octopine	pos	-	-	Metabolism;Environmental Information Processing;Metabolism	Global and overview maps;Membrane transport;Amino acid metabolism	Organic acids and derivatives	Carboxylic acids and derivatives	Amino acids, peptides, and analogues	3.889730895	4.12126623	2.917188584	4.87396406	4.069393223	2.933828583	2.938520408	2.92626964	2.944362662	2.945598347	4.124366965	4.393396127	4.731606769	4.804231472	4.511908018	4.541185981	4.716891095	4.854537712
metab_7523	Glucose-Uridine-C1,5'-Diphosphate	pos	-	-	-	-	Nucleosides, nucleotides, and analogues	Pyrimidine nucleotides	Pyrimidine nucleotide sugars	6.93852375	6.179191457	6.39097152	6.422974329	7.076208443	6.89833026	6.827055521	6.962029661	6.582660939	7.00317591	6.512488712	6.283685486	6.208698173	6.195956655	6.194454164	6.203229283	6.208349429	6.231235706
metab_7532	4-Aminonicotinic Acid	pos	-	-	-	-	-	-	-	4.680224005	4.428849857	4.654981602	4.136913687	4.687384881	4.808990963	4.722816466	4.83728406	4.797380601	4.867258131	4.683673764	4.939269922	5.141023661	5.015527997	5.353955768	5.280584225	5.139253549	5.247561644
metab_7533	Urea Aspartate	pos	-	-	-	-	Organic acids and derivatives	Carboxylic acids and derivatives	Amino acids, peptides, and analogues	5.758998884	5.545738059	5.250852274	5.32905051	5.603014801	4.89976835	5.832262913	5.390697992	5.596826355	5.37295587	5.461165562	5.9228498	5.186535609	5.418275121	4.371619878	5.521815783	5.465357808	5.42427449
metab_7543	Dehydroascorbic Acid	pos	-	-	Metabolism;Metabolism;Metabolism	Global and overview maps;Metabolism of other amino acids;Carbohydrate metabolism	Organoheterocyclic compounds	Lactones	Gamma butyrolactones	4.907833672	4.440337075	4.906275357	4.415413585	4.989743914	5.147673636	5.375907919	5.333025945	5.290347007	5.270899018	5.48170414	5.615723191	5.774759106	5.736707249	5.809004645	5.700774246	5.826282305	5.764571176
metab_7545	3-Hydroxy-4-Oxo-4H-Pyran-2-Carboxylic Acid	pos	-	-	-	-	Organoheterocyclic compounds	Pyrans	Pyranones and derivatives	5.609690899	5.139096839	5.52710987	5.180714809	5.650976986	5.78895436	5.983725204	5.952041239	5.922242995	5.905094191	6.109412845	6.20082033	6.380338048	6.348144607	6.3953438	6.317144357	6.420612515	6.366424744
metab_7555	L-Quinate	pos	-	-	Metabolism;Metabolism	Global and overview maps;Amino acid metabolism	Not Available	Not Available	Not Available	5.762407673	5.512159385	5.206696068	5.215609193	5.522145714	4.48100978	5.7127064	5.447656047	5.35820008	5.457131124	5.420514957	5.701136106	5.391703563	5.541029565	4.358091064	5.730127718	5.686134785	5.42736054
metab_7560	7-Methylguanine	pos	-	-	-	-	Organoheterocyclic compounds	Imidazopyrimidines	Purines and purine derivatives	5.838011528	5.721837819	5.688804457	5.699372335	5.778406068	5.773323247	5.770347484	5.651919229	5.792216488	5.67146643	5.961423724	6.145989211	6.008444733	6.035880737	5.924598229	6.049417458	5.934421417	5.983352924
metab_7562	3-Hydroxybutyrylcarnitine	pos	-	-	-	-	Lipids and lipid-like molecules	Fatty Acyls	Fatty acid esters	6.776605506	6.544462888	6.561654722	7.444505542	7.182762024	7.010593798	6.726435477	6.793352224	6.81638894	6.92071175	7.002467844	6.958008116	7.242803424	7.095315496	7.145822052	7.133764115	7.341476791	7.230878992
metab_7567	N6-Methyladenosine	pos	-	-	-	-	Nucleosides, nucleotides, and analogues	Purine nucleosides	Not Available	5.50090634	5.649094613	5.540413528	5.377789839	5.559811767	5.486266542	5.51395587	5.53964619	5.575764069	5.488983866	5.722553941	5.903584936	5.60503637	5.766430304	5.764137048	5.828745948	5.719862733	5.710119894
metab_7568	3-Methyladenine	pos	-	-	-	-	Organoheterocyclic compounds	Imidazopyrimidines	Purines and purine derivatives	4.186827252	4.370772565	4.23650809	4.085445578	4.347991978	4.266255946	4.31153171	4.300560313	4.43610287	4.34699226	4.590437241	4.775576729	4.504827885	4.621126345	4.667576932	4.702437364	4.611865834	4.637722275
metab_7569	Adp-Glucose	pos	-	-	Metabolism;Metabolism;Metabolism;Metabolism	Global and overview maps;Carbohydrate metabolism;Carbohydrate metabolism;Global and overview maps	Nucleosides, nucleotides, and analogues	Purine nucleotides	Purine nucleotide sugars	5.519049816	4.387640568	5.232721407	4.690430992	5.718809589	5.758571225	5.868081857	5.747954755	5.271439728	5.8279235	5.211346892	5.520159285	3.695552474	4.025397512	3.853811754	3.81590607	4.092840026	3.822171482
metab_7579	Adenosine Monophosphate	pos	Nucleic acids	Nucleotides	Metabolism;Metabolism;Organismal Systems;Human Diseases;Organismal Systems;Organismal Systems;Organismal Systems;Organismal Systems;Organismal Systems;Organismal Systems;Human Diseases;Metabolism;Metabolism;Environmental Information Processing;Environmental Information Processing;Organismal Systems;Environmental Information Processing;Human Diseases;Human Diseases;Human Diseases;Environmental Inf…	Nucleotide metabolism;Global and overview maps;Aging;Neurodegenerative disease;Endocrine system;Endocrine system;Endocrine system;Endocrine system;Endocrine system;Sensory system;Substance dependence;Global and overview maps;Global and overview maps;Signal transduction;Signal transduction;Sensory system;Signal transduction;Neurodegenerative disease;Drug resistance: antineoplastic;Endocrine and me…	Nucleosides, nucleotides, and analogues	Purine nucleotides	Purine ribonucleotides	7.292915546	6.087774544	6.185972194	6.361431035	7.152264516	7.230713082	7.345668071	7.450055068	6.504850647	7.585030473	6.86067998	6.186976423	5.792021393	4.880076287	5.219126775	5.375822623	5.481410062	5.935441066
metab_7582	Asparaginylglutamic Acid	pos	-	-	-	-	Organic acids and derivatives	Carboxylic acids and derivatives	Amino acids, peptides, and analogues	5.467970132	5.442327439	4.953882447	5.594629624	4.860784591	5.292176059	5.026761063	5.146429821	5.029246899	5.1879851	4.889319756	5.165611506	4.86131291	5.158731949	4.908626929	4.720209691	4.852739473	4.94943597
metab_7590	4-Aminovaleric Acid Betaine	pos	-	-	-	-	-	-	-	5.058086672	4.883960139	5.648116524	4.091877394	5.244678576	4.842280068	5.45071964	5.598964852	5.762319178	5.304681427	5.734891846	5.573273411	5.577139802	5.658504341	5.471459321	5.546134327	5.468942859	5.601093316
metab_7610	1-Aminocyclobutane Carboxylic Acid	pos	-	-	-	-	-	-	-	5.090947236	5.445413429	5.526970225	5.121330663	4.887171817	5.103520951	5.071865413	5.054665345	5.440108236	5.074404779	5.418492661	5.122655611	5.130616425	5.020617155	4.993068674	5.102779891	5.029022648	5.264328915
metab_7613	Fraxin	pos	-	-	-	-	Phenylpropanoids and polyketides	Coumarins and derivatives	Coumarin glycosides	6.020383348	5.734156117	5.554433552	5.98952136	5.863988199	5.931650052	5.740757858	5.784609941	5.824617671	5.875643074	5.776887071	5.669108406	5.713712539	5.771427959	5.783358166	5.731570114	5.7487515	5.845836621
metab_7616	Octopamine	pos	-	-	Environmental Information Processing	Signaling molecules and interaction	Benzenoids	Phenols	1-hydroxy-2-unsubstituted benzenoids	4.495255192	4.915808109	5.16125793	4.327503392	4.131477957	4.568301509	4.251872708	3.962932078	3.964575695	4.077358305	4.344600581	4.21134502	4.609770627	4.259417618	4.35256529	4.238075292	4.29182951	4.446935085
metab_7617	Cellobiose	pos	Carbohydrates;-;-	Oligosaccharides;-;-	Metabolism;Metabolism;Environmental Information Processing	Global and overview maps;Carbohydrate metabolism;Membrane transport	Organic oxygen compounds	Organooxygen compounds	Carbohydrates and carbohydrate conjugates	6.881748887	6.716955024	6.751719662	6.65762965	6.898650608	6.9029573	7.006441239	6.853176467	6.907126195	6.834098768	7.133225035	7.127176872	7.034801613	7.082959989	7.031625394	6.990126238	7.126950745	7.0402592
metab_7630	Ascladiol	pos	-	-	-	-	Organoheterocyclic compounds	Dihydrofurans	Furanones	5.380550934	5.130622683	5.106040161	5.166581077	5.204818196	5.258079085	5.580686396	5.308083439	5.310320159	5.378556286	5.502132619	5.565962936	5.45438948	5.49580893	5.511065415	5.531607108	5.580573354	5.516156233
metab_7643	1-Methyladenosine	pos	-	-	-	-	Nucleosides, nucleotides, and analogues	Purine nucleosides	Not Available	5.17630262	5.085251059	5.079111918	5.048030313	5.213041943	5.145054029	5.183812708	5.078140998	5.200942696	5.109947784	5.284996252	5.403897471	5.021156012	5.163600799	5.185133466	5.23201592	5.163695083	5.090636447
metab_7645	Methylmalonylcarnitine	pos	-	-	-	-	Lipids and lipid-like molecules	Fatty Acyls	Fatty acid esters	5.636527744	5.60983517	5.452776525	5.435428559	5.708006491	5.668786464	5.337550918	5.638483589	5.281149549	5.41088304	5.775673544	5.313555405	4.74472327	5.317222262	5.121390563	5.4451977	4.740471826	5.099946061
metab_7659	1,2,3,4-Tetrahydroisoquinolin-1-Yl Formate	pos	-	-	-	-	Organoheterocyclic compounds	Tetrahydroisoquinolines	Not Available	4.833585401	4.165998324	3.899728845	4.187321352	3.943848491	4.913585931	3.383218884	3.987142132	5.055897653	3.948001403	3.261969567	4.697310939	3.656948832	3.56370458	3.417128236	4.564628669	3.744827876	4.502654483
metab_7660	Azaserine	pos	-	-	-	-	Organic acids and derivatives	Carboxylic acids and derivatives	Amino acids, peptides, and analogues	5.465521644	5.275194137	4.963127586	4.976563424	5.197123801	3.868260834	5.361730887	5.132796965	5.018091294	5.15262996	4.977535132	5.199436315	4.90860013	4.994667966	3.551474611	5.295837112	5.22725747	4.925131575
metab_7661	1-Methylguanine	pos	-	-	-	-	Organoheterocyclic compounds	Imidazopyrimidines	Purines and purine derivatives	5.450824179	5.015380292	5.179705793	5.290551126	5.307413585	5.288776873	5.24944921	5.116138426	5.17064284	5.154136084	5.268662647	5.411087865	5.263894307	5.238277631	5.152585848	5.313392421	5.182000825	5.221851194
metab_7665	2-Pyrimidine Acetic Acid	pos	-	-	-	-	-	-	-	4.304086001	4.122022422	4.32927676	3.719960158	4.226421627	4.399120757	4.300889251	4.468514209	4.4158453	4.567588142	4.232197958	4.452650601	4.652775728	4.371806834	4.819768432	4.815651485	4.636782779	4.724677826
metab_7666	Ureidopropionic Acid	pos	-	-	Metabolism;Metabolism;Metabolism;Metabolism	Nucleotide metabolism;Global and overview maps;Metabolism of cofactors and vitamins;Metabolism of other amino acids	Organic acids and derivatives	Organic carbonic acids and derivatives	Ureas	3.517106652	5.047089317	4.760785153	3.897918237	4.097895257	3.376719735	3.036551392	3.243331485	3.619658308	3.223668911	3.698866906	3.066430925	3.491977903	3.07706192	3.385574297	3.743258909	3.197168851	3.479335794
metab_7668	Nicotinic Acid	pos	Vitamins and cofactors	Vitamins	Metabolism;Metabolism;Human Diseases;Metabolism	Global and overview maps;Metabolism of cofactors and vitamins;Infectious disease: bacterial;Global and overview maps	Organoheterocyclic compounds	Pyridines and derivatives	Pyridinecarboxylic acids and derivatives	4.351701599	4.180820331	4.141050695	4.195028963	4.499998357	4.204401048	4.873196862	4.459654527	5.128449904	5.066105054	4.912014919	4.528407841	4.987774897	4.64582813	4.441029379	4.79103096	4.603794339	4.726766451
metab_7672	Deoxyguanylic Acid	pos	Nucleic acids	Nucleotides	Metabolism;Metabolism;Metabolism	Global and overview maps;Global and overview maps;Nucleotide metabolism	Nucleosides, nucleotides, and analogues	Purine nucleotides	Purine deoxyribonucleotides	6.497703644	5.643062386	5.75598571	5.858575205	6.375005707	6.495774414	6.568603892	6.715556699	5.992753705	6.863666545	6.129605993	5.712684171	5.625824171	4.891259705	5.16268055	5.268528368	5.222616322	5.770164955
metab_7676	Pyridoxal	pos	Vitamins and cofactors	Vitamins	Metabolism;Metabolism;Organismal Systems;Metabolism	Global and overview maps;Metabolism of cofactors and vitamins;Digestive system;Global and overview maps	Organoheterocyclic compounds	Pyridines and derivatives	Pyridine carboxaldehydes	5.516751233	5.320631117	5.272805249	5.287993958	5.413492209	5.487592595	5.565379497	5.634951195	5.589710898	5.702758237	5.669355642	5.654604523	5.558423936	5.740723244	5.719353719	5.697933689	5.673477955	5.633592188
metab_7679	Beta-L-Dioxolane-Cytidine	pos	-	-	-	-	Nucleosides, nucleotides, and analogues	Nucleoside and nucleotide analogues	Not Available	4.606401982	3.860853439	3.937976893	3.994871617	4.301723309	4.728895557	3.575625864	3.53790447	3.44029293	3.399427248	4.576869141	4.900184402	3.556967772	3.432874491	3.531319128	3.440144462	3.871031566	3.468141058
metab_7680	Pipecolic Acid	pos	-	-	Metabolism;Metabolism	Global and overview maps;Amino acid metabolism	Organic acids and derivatives	Carboxylic acids and derivatives	Amino acids, peptides, and analogues	4.576486562	4.23118031	4.422923417	3.642308879	4.141464012	4.295583218	5.626883971	5.14426441	4.808167	4.746737772	5.173479002	4.919080549	5.247888158	5.102981479	5.302137924	5.020054589	5.122919761	5.089400328
metab_7682	2-(4-Methyl-5-Thiazolyl)Ethyl Formate	pos	-	-	-	-	Organoheterocyclic compounds	Azoles	Thiazoles	5.742814431	5.557671794	5.593991534	5.614443749	5.786570313	5.729553983	5.735807276	5.766217494	5.708584071	5.783252337	5.802223314	5.823236539	5.878824889	5.770442188	5.834380875	5.818782015	5.864277926	5.813893243
metab_7686	Pyrrolidine	pos	-	-	-	-	Organoheterocyclic compounds	Pyrrolidines	Not Available	4.821803984	5.017563284	5.263111735	4.917886445	4.550061633	5.043047736	4.518735339	4.402922115	4.57063752	4.545664524	4.429717645	4.774063814	4.524826376	4.624788275	4.768583623	4.667356532	4.388598843	4.535860587
[truncated: 861 more rows]
