# Supplementary material for: Untargeted metabolomics reveals stage-specific metabolic signatures in yak colostrum, transitional milk and mature milk
Source: Food Chem X. 2025 Jun 2;28:102614. doi: 10.1016/j.fochx.2025.102614 (PMC12181027; doi:10.1016/j.fochx.2025.102614)
Supplement: Supplementary file 3 — Supplementary material 3 [file mmc3.csv]

Table S2. Differentially expressed metabolites (DEMs) between YC and YM
Metab ID	Metabolite	Mode	P_value	FDR	VIP_pred_OPLS-DA	FC(YC/YM)	Log2FC(YC/YM)	Significant	Regulate
metab_1332	3-Methyl-1-Phenyl-1H-Pyrazol-5-Amine	pos	8.798E-12	3.469E-09	3.3173	59.1108	5.8854	yes	up
metab_6146	Blumenol C Glucoside	pos	4.692E-07	0.000009317	3.2869	155.3382	7.2793	yes	up
metab_2860	(+-)-Zoapatanol	pos	0.00001158	0.00009675	3.1267	5.8598	2.5509	yes	up
metab_6510	2,3,4,5-Tetrahydroxy-6-(1,2,3,4-Tetrahydroxybutyl)Oxane-2-Carbaldehyde	pos	1.736E-07	0.000004699	3.1008	0.1169	-3.0965	yes	down
metab_9766	{2-Methoxy-4-[(5-Oxooxolan-2-Yl)Methyl]Phenyl}Oxidanesulfonic Acid	neg	3.3E-10	4.614E-08	3.1005	0.0016	-9.2957	yes	down
metab_2101	Dioxoaminopyrine	pos	0.000003748	0.00004197	3.0852	0.1145	-3.1269	yes	down
metab_11692	Estradiol-17Beta 3-Sulfate	neg	3.496E-10	4.745E-08	3.0639	3.7262	1.8977	yes	up
metab_11717	Estrone Sulfate	neg	0.000003809	0.00003601	3.0556	3.8443	1.9427	yes	up
metab_10981	Urolithin-3-Sulfate	neg	1.013E-07	0.000002421	2.9656	0.3822	-1.3877	yes	down
metab_1946	Albendazole Sulfoxide	pos	1.32E-10	2.512E-08	2.9355	0.4275	-1.226	yes	down
metab_12360	5-Hydroxytryptophol Sulfate	neg	0.000004615	0.00004119	2.9129	0.3939	-1.3441	yes	down
metab_4868	5-(16-Heneicosenyl)-1,3-Benzenediol	pos	0.0001183	0.0005873	2.8783	0.2339	-2.0962	yes	down
metab_12628	Aflatoxin G1	neg	0.000001295	0.00001615	2.7927	0.4102	-1.2857	yes	down
metab_2984	12(S)-Leukotriene B4	pos	0.000001809	0.00002497	2.786	0.3639	-1.4584	yes	down
metab_10124	Propiverine N-Oxide	neg	2.787E-07	0.000004984	2.7033	9.2491	3.2093	yes	up
metab_699	3'-N-Acetylneuraminyl-N-Acetyllactosamine	pos	5.47E-10	7.365E-08	2.6846	1.7915	0.8411	yes	up
metab_13836	Udp-N-Acetyl-D-Galactosamine	neg	4.282E-08	0.000001391	2.6585	1.6761	0.7451	yes	up
metab_2324	Mesobilirubinogen	pos	0.000007392	0.000068	2.6346	2.5681	1.3607	yes	up
metab_1547	3-Hydroxyoctanoyl Carnitine	pos	9.495E-07	0.00001598	2.6263	2.3549	1.2357	yes	up
metab_820	Guanosine 5'-Diphosphate (Gdp)	pos	0.000007641	0.00007006	2.6259	1.9622	0.9725	yes	up
metab_11786	2,3,4'-Trihydroxy-4-Methoxybenzophenone	neg	8.426E-07	0.00001133	2.594	0.4935	-1.0188	yes	down
metab_4542	Pe(18:0/18:3(9,11,15)-Oh(13))	pos	0.0002855	0.001182	2.5912	0.2258	-2.1467	yes	down
metab_13497	3-(3-Amino-3-Carboxypropyl)Uridine	neg	6.095E-07	0.000008899	2.5882	3.4666	1.7935	yes	up
metab_2752	Pro Pro Phe	pos	0.001689	0.004889	2.5665	14.3216	3.8401	yes	up
metab_13272	Diflunisal Glucuronide Ester	neg	0.0006546	0.001997	2.5594	0.3846	-1.3786	yes	down
metab_1582	Fruleuile	pos	2.213E-08	9.773E-07	2.5571	1.8768	0.9083	yes	up
metab_10979	2-Furyl(5-Hydroxy-1-Benzofuran-3-Yl)Methanone	neg	3.501E-08	0.000001243	2.5305	0.5185	-0.9477	yes	down
metab_1323	4A-Carbinolamine Tetrahydrobiopterin	pos	2.031E-08	9.115E-07	2.5268	2.829	1.5003	yes	up
metab_4764	Cp 47,497-C8-Homolog C-8-Hydroxy Metabolite	pos	3.826E-08	0.000001467	2.4879	0.4939	-1.0176	yes	down
metab_7017	Glu Thr Leu	pos	1.657E-07	0.000004624	2.4826	0.5508	-0.8604	yes	down
metab_6413	3,4-Epoxycyclohexylmethyl 3,4-Epoxycyclohexanecarboxylate	pos	0.00002269	0.0001639	2.4754	2.9696	1.5703	yes	up
metab_2082	Morphiceptin	pos	1.611E-12	9.882E-10	2.4752	0.5415	-0.8851	yes	down
metab_9548	Dopaxanthin	neg	2.385E-07	0.00000451	2.4732	0.5785	-0.7895	yes	down
metab_1716	Hdba	pos	5.313E-11	1.397E-08	2.462	1.9075	0.9317	yes	up
metab_13650	Udp-Galactose	neg	2.41E-08	0.000000977	2.4381	1.495	0.5802	yes	up
metab_5523	11-Hydroxydodecanoylcarnitine	pos	1.177E-07	0.000003475	2.4232	1.7554	0.8118	yes	up
metab_13862	Udp-Xylose	neg	1.644E-09	1.337E-07	2.4116	1.8887	0.9174	yes	up
metab_2973	Pe(18:4/0:0)	pos	0.00492	0.0117	2.4097	0.1694	-2.5613	yes	down
metab_9164	Gdp-Fucose	neg	4.693E-08	0.000001473	2.4047	1.8776	0.9089	yes	up
metab_2410	4-Hydroxy-3-(3-Methyl-2-Butenyl)Acetophenone	pos	0.00004928	0.0002999	2.3881	2.9443	1.5579	yes	up
metab_12398	Pimpinellidine	neg	5.714E-07	0.000008505	2.3757	0.5117	-0.9665	yes	down
metab_2402	Ser-Leu-Ile-Gly-Lys-Val	pos	2.627E-07	0.000006333	2.3733	1.6937	0.7602	yes	up
metab_12678	Urolithin A 3-Sulfate	neg	0.00006271	0.0003159	2.3704	0.585	-0.7735	yes	down
metab_4879	2-Hydroxy-6-Pentadecylbenzoic Acid	pos	2.597E-09	2.276E-07	2.3614	0.5168	-0.9522	yes	down
metab_6950	Cinnzeylanol	pos	0.001447	0.004339	2.3514	0.3702	-1.4337	yes	down
metab_13127	Portulacaxanthin Ii	neg	6.479E-11	1.661E-08	2.3412	0.5526	-0.8556	yes	down
metab_13207	Caffeic Acid 4-O-Sulfate	neg	1.077E-11	4.607E-09	2.3317	0.6024	-0.7313	yes	down
metab_887	Lotaustralin	pos	1.222E-09	0.000000135	2.3304	1.7717	0.8251	yes	up
metab_12716	4-Hydroxy-5-(Phenyl)-Valeric Acid-O-Glucuronide	neg	2.019E-08	8.547E-07	2.3302	0.4888	-1.0326	yes	down
metab_9207	Udp-D-Apiose	neg	7.575E-08	0.000002003	2.3296	1.6634	0.7342	yes	up
metab_2242	N2-[2-Methoxy-4-[4-(4-Methyl-1-Piperazinyl)-1-Piperidinyl]Phenyl]-N4-[2-[(1-Methylethyl)Sulfonyl]Phenyl]-1,3,5-Triazine-2,4-Diamine	pos	0.000001163	0.00001828	2.3257	1.6934	0.7599	yes	up
metab_1457	Lys Met Arg	pos	0.0001756	0.0008039	2.3203	0.4782	-1.0643	yes	down
metab_2929	13-Hydroxyhexadecanoylcarnitine	pos	0.0008445	0.002813	2.3177	1.9095	0.9332	yes	up
metab_5541	Betaxolol	pos	0.00007202	0.0004044	2.2807	2.0864	1.061	yes	up
metab_6839	Undeca-3,6,9-Trienedioylcarnitine	pos	5.793E-10	7.613E-08	2.2767	0.5764	-0.7948	yes	down
metab_5945	(S)-Nerolidol 3-O-[A-L-Rhamnopyranosyl-(1->2)-B-D-Glucopyranoside]	pos	0.00001476	0.0001171	2.2565	1.7111	0.7749	yes	up
metab_943	N-Fructosyl Isoleucine	pos	3.554E-09	2.843E-07	2.2538	1.6472	0.72	yes	up
metab_1462	Betavulgaroside Ii	pos	0.000002855	0.00003464	2.2461	1.5904	0.6694	yes	up
metab_2761	3-Hydroxynona-4,7-Dienoylcarnitine	pos	3.351E-08	0.00000136	2.2433	0.55	-0.8626	yes	down
metab_9701	Adenosine, 8-(Butylamino)-N-Cyclopentyl-	neg	1.826E-08	8.026E-07	2.2271	1.7849	0.8358	yes	up
metab_1578	16(17)-Epoxy-21-Acetoxy-5-Pregnenolone	pos	9.069E-07	0.00001536	2.2261	1.7364	0.7961	yes	up
metab_13078	Methylone	neg	2.189E-10	3.608E-08	2.2222	1.592	0.6709	yes	up
metab_13145	Isoprothiolane	neg	0.00004443	0.0002417	2.2171	2.8518	1.5119	yes	up
metab_10414	Vanillylacetone	neg	8.376E-10	8.223E-08	2.2098	0.53	-0.9159	yes	down
metab_9648	Fluprednisolone	neg	0.000000435	0.000006994	2.2089	1.6765	0.7455	yes	up
metab_1519	Leu Gly Val	pos	0.005135	0.01213	2.2047	30.7431	4.9422	yes	up
metab_1707	Delcorine	pos	0.00002105	0.0001545	2.1959	0.6257	-0.6766	yes	down
metab_6808	Prednisone	pos	0.000001083	0.00001765	2.1915	0.5932	-0.7535	yes	down
metab_5672	Digoxin	pos	0.00005832	0.0003439	2.1902	1.6239	0.6995	yes	up
metab_3568	4-O-Methyl-12-O-Tetradecanoylphorbol 13-Acetate	pos	0.000004659	0.00004908	2.1897	0.6357	-0.6536	yes	down
metab_8965	Carboxydextran	neg	0.000001816	0.000021	2.1829	1.5251	0.6089	yes	up
metab_5970	N-[(4-Methylphenyl)Methyl]-6-Pyrazol-1-Ylpyrimidin-4-Amine	pos	2.592E-09	2.276E-07	2.1819	0.5751	-0.7981	yes	down
metab_635	3-Sialyl-N-Acetyllactosamine	pos	2.006E-08	9.076E-07	2.1763	1.452	0.5381	yes	up
metab_10707	16,16-Dimethyl-Pga1	neg	0.002378	0.005718	2.1748	0.3645	-1.4562	yes	down
metab_10660	1-(4-Hydroxy-3-Methoxyphenyl)-3-Decanone	neg	4.327E-07	0.000006994	2.169	0.5798	-0.7864	yes	down
metab_9229	Adenosine 5'-Phosphosulfate	neg	3.097E-07	0.000005373	2.1644	1.4847	0.5701	yes	up
metab_9645	2-[1-(2-Oxo-2-{[3-(Trifluoromethyl)Benzyl]Amino}Ethyl)Cyclohexyl]Acetic Acid	neg	1.246E-07	0.000002764	2.1632	1.7465	0.8044	yes	up
metab_3140	Asperagenin	pos	2.402E-09	2.174E-07	2.1484	1.5416	0.6244	yes	up
metab_7748	3'-Sialyl-N-Acetyllactosamine	pos	6.275E-07	0.00001166	2.1406	1.4607	0.5466	yes	up
metab_3319	6-Pentadecyl Salicylic Acid	pos	0.000003058	0.00003562	2.1395	0.6219	-0.6853	yes	down
metab_12339	Metalaxyl Acid	neg	3.72E-10	4.904E-08	2.1363	0.5716	-0.8069	yes	down
metab_10050	Alpha-Solanine	neg	0.0008746	0.002546	2.1347	2.4531	1.2946	yes	up
metab_1147	Oleuropein	pos	1.849E-08	8.797E-07	2.1313	1.5513	0.6335	yes	up
metab_13134	3-(3,5-Dihydroxyphenyl)-1-Propanoic Acid Sulphate	neg	0.000001026	0.00001322	2.1275	0.6109	-0.711	yes	down
metab_6821	Leukotriene F4	pos	0.000005553	0.00005533	2.1234	1.5685	0.6494	yes	up
metab_10717	Oxandrolone	neg	3.571E-07	0.000006052	2.122	0.6112	-0.7103	yes	down
metab_4761	Dg(Pgj2/0:0/13:0)	pos	1.549E-11	4.849E-09	2.1212	0.6617	-0.5958	yes	down
metab_1598	2-Hydroxyhept-5-Enoylcarnitine	pos	2.455E-07	0.000006053	2.1149	0.6179	-0.6945	yes	down
metab_3412	23S,25,26-Trihydroxyvitamin D3	pos	6.589E-08	0.000002302	2.1145	1.5219	0.6059	yes	up
metab_2156	Phe Pro Ile	pos	0.00006195	0.0003607	2.1115	1.5401	0.623	yes	up
metab_7018	Glu Val	pos	1.628E-08	8.026E-07	2.11	1.6233	0.6989	yes	up
metab_9935	5-(3-Pyridyl)-2-Hydroxytetrahydrofuran	neg	3.056E-07	0.000005338	2.1091	1.6304	0.7052	yes	up
metab_9703	3-Oxo-2-(2-Entenyl)Cyclopentaneoctanoic Acid	neg	4.995E-07	0.000007759	2.1061	1.9356	0.9527	yes	up
metab_2855	Spergualin	pos	0.000001575	0.00002265	2.1045	1.4958	0.5809	yes	up
metab_10710	Carboprost Methyl	neg	1.892E-07	0.000003769	2.0947	0.6319	-0.6622	yes	down
metab_12846	3-(2,5-Dimethoxyphenyl)Propanoic Acid	neg	2.236E-09	1.638E-07	2.0906	0.6415	-0.6406	yes	down
metab_2831	4,8 Dimethylnonanoyl Carnitine	pos	5.314E-08	0.00000193	2.0863	1.568	0.6489	yes	up
metab_6838	Butirosina	pos	0.00001032	0.00008911	2.0819	1.6239	0.6994	yes	up
metab_11788	Ac-Tyr-Oet	neg	7.08E-09	0.000000399	2.077	1.6281	0.7032	yes	up
metab_12650	Tyrosol Glucuronide	neg	4.082E-07	0.000006731	2.0718	0.5718	-0.8064	yes	down
metab_12631	Bisnoryangonin	neg	0.000007197	0.00005775	2.0565	0.6021	-0.732	yes	down
metab_12520	Urolithin C 3-Sulfate	neg	0.0002599	0.0009903	2.0483	0.5807	-0.784	yes	down
metab_13825	(N-Acetylneuraminosyl(A2-6)Lactosamine)	neg	0.000002469	0.00002631	2.0444	1.3987	0.4841	yes	up
metab_6156	5-Octenoylcarnitine	pos	4.042E-07	0.000008483	2.0435	1.493	0.5782	yes	up
metab_7722	Glucosylgalactosyl Hydroxylysine	pos	4.753E-10	6.728E-08	2.0418	0.703	-0.5084	yes	down
metab_9891	8-Methoxyquinolin-2(1H)-One	neg	5.475E-08	0.000001609	2.0379	0.5856	-0.772	yes	down
metab_1360	2-Hydroxyhippuric Acid	pos	5.115E-09	0.000000362	2.0365	0.7355	-0.4432	yes	down
metab_2529	(-)-Alpha-Cedrene	pos	0.000002912	0.00003487	2.0354	0.5571	-0.844	yes	down
metab_12155	Cucurbitacin Iia	neg	7.837E-09	4.207E-07	2.034	1.5574	0.6391	yes	up
metab_2160	Ile His Glu	pos	0.01316	0.02639	2.0282	7.0027	2.8079	yes	up
metab_5587	5-(Phenylethynyl)Furan-2-Carboxylic Acid	pos	3.084E-09	2.589E-07	2.0066	0.6156	-0.7	yes	down
metab_4882	Pe(Pge2/15:0)	pos	1.128E-08	6.345E-07	1.9999	0.71	-0.494	yes	down
metab_13128	Caffeic Acid 3-O-Sulfate	neg	9.19E-08	0.000002317	1.9992	0.654	-0.6127	yes	down
metab_13257	6-Hydroxynorketamine	neg	8.528E-08	0.000002162	1.9986	0.6202	-0.6891	yes	down
metab_1227	Alpha-Methyltryptamine	pos	0.0007015	0.002423	1.9936	1.7502	0.8075	yes	up
metab_10349	17Beta-Estradiol 3-Sulfate	neg	0.0006434	0.001973	1.9879	1.6966	0.7627	yes	up
metab_5452	Tetradecanoylcarnitine	pos	0.00001371	0.0001097	1.9818	1.4333	0.5193	yes	up
metab_2249	(E)-8-(2-(4-(Diphenylamino)Benzylidene)Hydrazinyl)-N-Hydroxy-8-Oxooctanamide	pos	0.0008937	0.002938	1.9775	0.6631	-0.5927	yes	down
metab_12943	N-Tert-Butyl-1-(2-Sulfophenyl)Methanimine Oxide	neg	5.436E-07	0.000008143	1.9763	0.5942	-0.751	yes	down
metab_8898	L-Aspartic Acid	neg	1.788E-07	0.000003618	1.9754	0.6093	-0.7148	yes	down
metab_13412	Sinapine	neg	0.000000267	0.00000485	1.9746	1.6549	0.7268	yes	up
metab_12301	Murralongin	neg	1.594E-07	0.000003344	1.971	0.6408	-0.642	yes	down
metab_7031	Benzoxazine-6-Carboxylic Acid	pos	0.000003551	0.00004033	1.971	0.6054	-0.7241	yes	down
metab_7265	1-Methylpseudouridine	pos	2.583E-15	1.426E-11	1.9706	0.6354	-0.6543	yes	down
metab_4804	7,8-Dihydrovomifoliol 9-[Rhamnosyl-(1->6)-Glucoside]	pos	0.001277	0.003916	1.9649	0.6852	-0.5454	yes	down
metab_10554	Flavonol Sulphate	neg	5.509E-11	1.661E-08	1.9643	0.6655	-0.5875	yes	down
metab_9784	Glycosides	neg	1.879E-07	0.000003769	1.9582	1.52	0.6041	yes	up
metab_1717	N-(3-Methyl-[1,2,4]Triazolo[4,3-A]Pyridin-8-Yl)Pyridine-4-Carboxamide	pos	6.652E-10	8.539E-08	1.9561	1.3486	0.4315	yes	up
metab_5898	Beta-Farnesene	pos	0.000001045	0.00001722	1.9558	0.6034	-0.7287	yes	down
metab_11270	Thymol Sulfate	neg	4.051E-07	0.000006731	1.9537	0.6709	-0.5758	yes	down
metab_10332	Estrone-3-Sulfate	neg	0.0005034	0.001646	1.9507	1.6821	0.7503	yes	up
metab_12151	Isoprostane F2Alpha-I	neg	0.0009612	0.002756	1.9488	0.5728	-0.8038	yes	down
metab_12500	Furylacryloylalanyllysine	neg	0.00004332	0.0002377	1.9472	0.6064	-0.7218	yes	down
metab_1226	Ephedrine	pos	0.0006999	0.002419	1.9424	1.8053	0.8522	yes	up
metab_12676	Pifithrin	neg	0.000001029	0.00001322	1.9396	0.6054	-0.7241	yes	down
metab_10007	P-Coumaryl Alcohol	neg	3.581E-07	0.000006052	1.9365	0.6363	-0.6521	yes	down
metab_2033	Phe Asn Asp	pos	9.777E-08	0.000003066	1.9355	1.514	0.5984	yes	up
metab_12642	4-Hydroxy-5-(Phenyl)-Valeric Acid-O-Sulphate	neg	1.106E-10	2.32E-08	1.9323	0.7038	-0.5068	yes	down
metab_9503	Norquetiapine	neg	4.061E-07	0.000006731	1.9317	1.5085	0.5931	yes	up
metab_9977	Coniferin	neg	2.884E-07	0.000005099	1.9258	1.5573	0.6391	yes	up
metab_880	1-(2-Methoxyethyl)-3-(5-Oxopyrrolidin-3-Yl)Urea	pos	1.716E-07	0.000004689	1.9257	1.4355	0.5216	yes	up
metab_12178	15-Methylprostaglandin E1	neg	0.000007271	0.00005824	1.9247	0.5949	-0.7492	yes	down
metab_3335	Scymnol	pos	9.409E-09	5.645E-07	1.9244	1.4243	0.5103	yes	up
metab_12295	2,4-Dimethylhexanedioylcarnitine	neg	0.000003472	0.00003359	1.9138	1.7036	0.7686	yes	up
metab_7375	6-Lactoyltetrahydropterin	pos	0.000001423	0.000021	1.9132	1.5552	0.6371	yes	up
metab_2880	Hydroxytetradecadienyl-L-Carnitine	pos	0.00007061	0.0003989	1.9119	1.3959	0.4812	yes	up
metab_2859	Lauroylcarnitine	pos	0.000002191	0.00002864	1.9106	1.3554	0.4387	yes	up
metab_9572	4-Hydroxy-3-Methoxy-Cinnamoylglycine	neg	1.089E-07	0.000002564	1.9104	1.61	0.687	yes	up
metab_10706	Triton X-100	neg	3.482E-07	0.00000595	1.9055	0.6167	-0.6973	yes	down
metab_1484	Leu Leu	pos	0.000001964	0.00002664	1.9012	1.3803	0.465	yes	up
metab_620	Tolmetin	pos	1.958E-07	0.000005123	1.897	1.3734	0.4577	yes	up
metab_7311	Succinic Acid	pos	0.000001978	0.00002677	1.8967	1.579	0.659	yes	up
metab_13050	Phospho-Ibuprofen	neg	1.031E-07	0.000002452	1.8904	0.6251	-0.678	yes	down
metab_10731	Dihomo-Gamma-Linolenic Acid	neg	0.000002023	0.00002283	1.8894	0.6559	-0.6084	yes	down
metab_6282	Sarmentosin	pos	0.000009839	0.00008607	1.8847	1.5668	0.6478	yes	up
metab_12144	Mg(20:3(6,8,11)-Oh(5)/0:0/0:0)	neg	6.069E-10	6.611E-08	1.8846	0.6699	-0.578	yes	down
metab_11973	Pe(20:4(8Z,11Z,14Z,17Z)/18:4(6Z,9Z,12Z,15Z))	neg	5.443E-08	0.000001609	1.8842	0.6864	-0.5428	yes	down
metab_13856	Phosphoenolpyruvic Acid	neg	0.000009015	0.00006853	1.8796	0.6634	-0.5921	yes	down
metab_8943	Ethyl 4-[5-[(2-Ethoxypyrimidin-5-Yl)Methyl]-2-[(4-Fluorophenyl)Methylsulfanyl]-4-Oxopyrimidin-1-Yl]Benzoate	neg	0.000001507	0.00001816	1.8789	1.3723	0.4566	yes	up
metab_9788	13-Demethyl Tacrolimus	neg	5.78E-10	6.611E-08	1.8779	1.46	0.546	yes	up
metab_5982	4-Heptyloxyphenol	pos	0.01259	0.0254	1.8731	0.3063	-1.7069	yes	down
metab_8977	Medicarpin 3-O-(6'-Malonylglucoside)	neg	0.000006133	0.00005114	1.8729	1.5513	0.6335	yes	up
metab_5400	Palmitoylcarnitine	pos	0.00003573	0.0002342	1.8708	1.3631	0.4469	yes	up
metab_13256	Leukotriene E4	neg	4.349E-07	0.000006994	1.8672	1.4986	0.5836	yes	up
metab_2118	2-[4-(Cyclopropylcarbamoylamino)Phenyl]-N-(2,2,2-Trifluoroethyl)Acetamide	pos	7.566E-08	0.000002552	1.8657	1.4249	0.5109	yes	up
metab_14398	7-(Trifluoromethoxy)Indolin-2-One	neg	0.000006683	0.00005458	1.8637	0.6842	-0.5474	yes	down
metab_1842	Taurolithocholic Acid	pos	0.00007137	0.0004015	1.8594	1.5032	0.5881	yes	up
metab_7051	Non-6-Enedioylcarnitine	pos	4.695E-10	6.728E-08	1.8536	1.5163	0.6006	yes	up
metab_9025	(2E)-Non-2-Enedioyl-Coa	neg	9.481E-08	0.000002364	1.8518	1.3725	0.4568	yes	up
metab_5394	Oleoyl-L-Carnitine	pos	0.00004537	0.0002823	1.8512	1.3449	0.4275	yes	up
metab_1646	Dihydrozeatin O-Beta-D-Glucoside	pos	0.0001326	0.0006418	1.8484	1.5249	0.6087	yes	up
metab_12210	(6R,8Z)-6-Hydroxy-3-Oxotetradecenoic Acid	neg	0.000000878	0.00001169	1.8466	0.6261	-0.6755	yes	down
metab_5389	6-Gingerol	pos	8.295E-07	0.00001437	1.8458	0.6977	-0.5193	yes	down
metab_2155	Pro Leu	pos	0.00002337	0.0001675	1.8407	1.6039	0.6816	yes	up
metab_2150	3-Hydroxynona-4,6-Dienoylcarnitine	pos	0.0000199	0.0001483	1.8388	1.4902	0.5755	yes	up
metab_2020	4-Octenoylcarnitine	pos	4.691E-07	0.000009317	1.8336	1.4523	0.5384	yes	up
metab_13083	Paxilline	neg	9.508E-10	8.953E-08	1.8321	1.4814	0.5669	yes	up
metab_12436	4-Phenylbutanic Acid-O-Sulphate	neg	0.0000215	0.0001346	1.8311	1.5129	0.5973	yes	up
metab_9536	Astringin	neg	5.207E-07	0.000007982	1.8232	1.5299	0.6135	yes	up
metab_10565	Thromboxane B2	neg	9.555E-08	0.00000237	1.8207	0.6675	-0.5831	yes	down
metab_6675	Val Trp Trp	pos	3.732E-09	2.914E-07	1.8171	1.3632	0.447	yes	up
metab_2121	Caryoptosidic Acid	pos	1.914E-08	8.878E-07	1.8097	1.2746	0.35	yes	up
metab_852	Ticarcillin	pos	0.00001278	0.0001037	1.8096	0.7328	-0.4486	yes	down
metab_10256	Methyl (2-((R)-(3-Chlorophenyl)((R)-1-(((S)-2-(Methylamino)-3-((R)-Tetrahydro-2H-Pyran-3-Yl)Propyl)Carbamoyl)Piperidin-3-Yl)Methoxy)Ethyl)Carbamate	neg	0.001067	0.003003	1.808	1.6102	0.6872	yes	up
metab_1740	Troxerutin	pos	0.000003658	0.00004146	1.8079	1.3773	0.4618	yes	up
metab_12645	(5E)-7-{4,6-Dihydroxy-2-[(1E,5E)-3-Hydroxyocta-1,5-Dien-1-Yl]Oxan-3-Yl}Hept-5-Enoylcarnitine	neg	0.0001262	0.0005521	1.8038	1.5078	0.5924	yes	up
metab_743	8-Amino-7-Oxononanoic Acid	pos	4.938E-08	0.000001829	1.8032	1.3372	0.4192	yes	up
metab_1371	Val Leu	pos	0.0002127	0.0009371	1.8027	1.4141	0.4999	yes	up
metab_12270	Vignatic Acid B	neg	0.000003204	0.00003199	1.8021	0.7025	-0.5095	yes	down
metab_5891	Bisacurone Epoxide	pos	0.0001085	0.0005494	1.8004	1.3867	0.4716	yes	up
metab_10395	Parylene C	neg	3.567E-08	0.000001256	1.7988	1.3899	0.475	yes	up
metab_2928	Assafoetidin	pos	6.646E-08	0.000002307	1.7949	0.704	-0.5064	yes	down
metab_12727	Epothilone B	neg	0.0000226	0.0001405	1.793	1.3894	0.4745	yes	up
metab_12867	Epinephrine	neg	1.732E-07	0.000003544	1.7927	0.6418	-0.6398	yes	down
metab_10097	Torvoside D	neg	0.000005768	0.00004893	1.7878	0.6886	-0.5382	yes	down
metab_9724	Ac-Pro-Gly-Pro-Oh	neg	0.00003307	0.000191	1.7875	1.5528	0.6349	yes	up
metab_11053	Ps(18:1(9Z)/Pgf1Alpha)	neg	0.0005228	0.001692	1.7835	0.6707	-0.5762	yes	down
metab_1886	Furcogenin 3-[2''-Glucosyl-6''-Arabinosylglucoside]	pos	0.0006496	0.002285	1.7823	1.4361	0.5221	yes	up
metab_6346	6-Hydroxyoctanoylcarnitine	pos	0.00002979	0.0002035	1.7815	1.2835	0.3601	yes	up
metab_13835	Uridine Diphosphate-N-Acetylgalactosamine	neg	6.138E-08	0.000001726	1.7815	1.3296	0.411	yes	up
metab_10964	Pe(18:3(9Z,12Z,15Z)/18:1(9Z)-O(12,13))	neg	0.00004451	0.0002417	1.7776	0.6899	-0.5356	yes	down
metab_1877	5-Methyl-N,4-Bis(4-Methylphenyl)-1,3-Thiazol-2-Amine	pos	0.000002544	0.00003193	1.7739	1.4316	0.5177	yes	up
metab_2693	Blumenol C O-[Rhamnosyl-(1->6)-Glucoside]	pos	0.00799	0.01752	1.771	1.6794	0.7479	yes	up
metab_2692	Tanacetol A	pos	0.0001472	0.0006997	1.7694	1.376	0.4605	yes	up
metab_1359	4-Hydroxybenzoic Acid	pos	9.592E-10	1.151E-07	1.7654	0.7294	-0.4552	yes	down
metab_7083	Gamma-Glutamylvaline	pos	3.671E-08	0.00000143	1.7644	1.4791	0.5647	yes	up
metab_739	D-Glucaro-1,4-Lactone	pos	0.000001591	0.00002282	1.7635	0.7395	-0.4355	yes	down
metab_3604	28-Norbrassinolide	pos	0.00003571	0.0002342	1.7624	0.74	-0.4344	yes	down
metab_933	Glu Glu	pos	5.539E-07	0.00001056	1.7568	1.3611	0.4448	yes	up
metab_7196	3,4-Dimethylidenehexanedioylcarnitine	pos	0.000001084	0.00001765	1.7505	1.4231	0.5091	yes	up
metab_7033	3,4-Dihydroxybenzaldehyde	pos	1.013E-07	0.000003106	1.7491	0.788	-0.3436	yes	down
metab_13601	Glutathione Trisulfide	neg	2.489E-07	0.000004612	1.748	0.7887	-0.3424	yes	down
metab_9542	3-Hydroxyhippuric Acid	neg	5.847E-08	0.000001676	1.748	0.7979	-0.3257	yes	down
metab_5569	(4E)-3-Hydroxydodec-4-Enoylcarnitine	pos	0.000006757	0.00006398	1.7477	1.3143	0.3943	yes	up
metab_13241	Buflomedil	neg	0.000007476	0.00005941	1.7467	1.4887	0.5741	yes	up
metab_2219	N-((Hexahydro-1-Azepinyl)Carbonyl)-Leucyl(1-Methyl)-Tryptophyl-Tryptophan	pos	0.0001006	0.0005205	1.7427	1.3492	0.4321	yes	up
metab_2125	Asperuloside	pos	0.00002669	0.0001875	1.7416	1.3806	0.4652	yes	up
metab_12611	2,3-Dimethoxyphenol Sulfate	neg	0.00008242	0.000397	1.7369	1.5672	0.6482	yes	up
metab_1320	N-Acetylmuramoyl-Ala	pos	0.000002928	0.00003491	1.7367	1.3678	0.4519	yes	up
metab_9457	Chitobiose	neg	0.000008206	0.00006374	1.7364	1.4756	0.5613	yes	up
metab_1636	Lycoctonine	pos	0.0008984	0.002947	1.736	0.5777	-0.7916	yes	down
metab_12489	(5Z)-7-[(1R,2R,5S)-5-Hydroxy-2-[(1E,3S,5Z)-3-Hydroxyocta-1,5-Dien-1-Yl]-3-Oxocyclopentyl]Hept-5-Enoylcarnitine	neg	0.002224	0.005385	1.7356	1.4444	0.5305	yes	up
metab_6927	Tsangane L 3-Glucoside	pos	0.00008496	0.000455	1.7327	0.7019	-0.5107	yes	down
metab_5384	Koninginin A	pos	0.000000826	0.00001437	1.7324	0.7	-0.5147	yes	down
metab_4747	3,4-Dimethyl-5-Propyl-2-Furantridecanoic Acid	pos	1.095E-08	0.000000623	1.7319	0.7637	-0.3889	yes	down
metab_9689	Urobilinogen	neg	0.0001212	0.0005348	1.7315	1.4947	0.5799	yes	up
metab_9827	5-Benzylacyclouridine	neg	0.000779	0.002312	1.73	1.644	0.7172	yes	up
metab_12145	9,11-Methane-Epoxy Pgf1Alpha	neg	0.000002355	0.00002556	1.7295	0.6688	-0.5803	yes	down
metab_2221	(4,6)-Decadienoylcarnitine	pos	0.0001069	0.0005454	1.7282	1.48	0.5656	yes	up
metab_6010	Lucidenic Acid B	pos	0.001188	0.0037	1.7277	1.4907	0.576	yes	up
metab_6884	Tenuifolin	pos	0.000006883	0.00006468	1.7217	1.3369	0.4188	yes	up
metab_2383	Gliocladic Acid	pos	0.003279	0.008423	1.7165	0.6223	-0.6844	yes	down
metab_9462	Telmisartan	neg	0.000254	0.0009742	1.7143	1.4664	0.5523	yes	up
metab_9892	4A-Hydroxytetrahydrobiopterin	neg	0.00001504	0.0001023	1.7099	1.4113	0.4971	yes	up
metab_7436	Glu Ala	pos	3.623E-07	0.000008	1.7084	1.4249	0.5109	yes	up
metab_13319	Noradrenaline	neg	4.982E-08	0.000001533	1.708	0.7795	-0.3593	yes	down
metab_6852	Azasetron	pos	0.0002592	0.001096	1.7075	0.7188	-0.4764	yes	down
metab_10529	Dg(Pge1/0:0/8:0)	neg	0.00007666	0.0003743	1.704	0.6909	-0.5334	yes	down
metab_13574	3-Methoxy-4-Hydroxyphenylglycol Sulfate	neg	0.00004322	0.0002374	1.7038	1.4751	0.5608	yes	up
metab_2715	Lacto-N-Triose I	pos	0.00006189	0.0003607	1.6976	1.4054	0.491	yes	up
metab_1222	Folinic Acid	pos	0.00005672	0.0003356	1.6947	0.7297	-0.4547	yes	down
metab_12000	Palmitoyl Glucuronide	neg	0.000004784	0.00004216	1.6947	1.4162	0.5021	yes	up
metab_13534	4-Hydroxy-3-Methoxyphenylglycol Sulfate	neg	0.000003756	0.00003565	1.6932	1.4063	0.4919	yes	up
metab_9357	N-(1-Deoxy-1-Fructosyl)Leucine	neg	2.313E-07	0.00000441	1.6918	1.446	0.5321	yes	up
metab_2378	Ppa	pos	0.0001924	0.0008657	1.691	0.6656	-0.5873	yes	down
metab_6679	2-(1,3,4-Oxadiazol-2-Yl)Phenyl 5-Methyl-1,2,3-Thiadiazole-4-Carboxylate	pos	2.605E-07	0.000006307	1.6899	0.7179	-0.4782	yes	down
metab_2158	Ps(22:6(5Z,8E,10Z,13Z,15E,19Z)-2Oh(7S, 17S)/16:1(9Z))	pos	0.00007551	0.0004195	1.6873	1.2819	0.3583	yes	up
metab_923	Thymidine	pos	0.000006518	0.00006272	1.6836	0.7315	-0.4511	yes	down
metab_12963	Perilloside B	neg	0.000001845	0.00002123	1.6827	1.4053	0.4909	yes	up
metab_2751	6-Hydroxydecanoylcarnitine	pos	0.0001373	0.000661	1.682	1.2673	0.3417	yes	up
metab_2333	Picroside I	pos	0.00002332	0.0001674	1.6786	1.3429	0.4254	yes	up
metab_2292	Riboprine	pos	0.0009654	0.003126	1.6757	1.3412	0.4236	yes	up
metab_7505	6-Guanidino-2-Oxocaproic Acid	pos	0.0001621	0.0007559	1.6756	1.485	0.5704	yes	up
metab_12787	N-Methoxysuccinyl-Ala-Ala-Pro-Val	neg	0.00004348	0.0002382	1.6747	1.356	0.4393	yes	up
metab_2142	7-Hydroxyoctanoylcarnitine	pos	0.00015	0.0007101	1.6747	1.2693	0.3441	yes	up
metab_6492	4-Hydroxycinnamic Acid	pos	1.08E-09	1.238E-07	1.6738	0.7569	-0.4019	yes	down
metab_5251	Prostaglandin B1	pos	0.00008499	0.000455	1.6734	0.7581	-0.3995	yes	down
metab_9517	Beta-D-Glucopyranuronic Acid	neg	0.00002494	0.0001526	1.6691	0.6819	-0.5524	yes	down
metab_10913	Thioxanthine Monophosphate	neg	0.00001358	0.00009496	1.6689	0.7637	-0.3889	yes	down
metab_13354	(3A,5B)-24-Oxo-24-[(2-Sulfoethyl)Amino]Cholan-3-Yl-B-D-Glucopyranosiduronic Acid	neg	0.0002374	0.0009229	1.6686	1.4093	0.495	yes	up
metab_12494	N-[(2R)-6,7-Dihydroxy-3-Oxo-1-Sulfanylheptan-2-Yl]Acetamide	neg	0.00000691	0.00005603	1.6681	1.4032	0.4887	yes	up
metab_6903	3-V-2-Propylpentanoylcarnitine	pos	0.0005608	0.00201	1.6609	1.3719	0.4562	yes	up
metab_7569	Adp-Glucose	pos	0.0002323	0.001007	1.6581	1.3435	0.426	yes	up
metab_6875	Sepiapterin	pos	0.000007187	0.00006634	1.6554	1.4181	0.5039	yes	up
metab_6807	Dactimicin	pos	0.00001129	0.00009542	1.654	1.3538	0.437	yes	up
metab_7256	Forskolin	pos	5.545E-07	0.00001056	1.6537	1.3462	0.4289	yes	up
metab_1875	Muramic Acid	pos	0.000005246	0.00005342	1.651	1.3533	0.4365	yes	up
metab_10661	13,14-Dihydro-15-Keto-Pge1	neg	0.001773	0.004501	1.6491	0.6694	-0.579	yes	down
metab_12759	3,4-Dihydroxyphenylglycol O-Sulfate	neg	1.325E-07	0.000002898	1.6467	0.7336	-0.4469	yes	down
metab_10878	Pe(18:1(11Z)/18:4(6Z,9Z,12Z,15Z))	neg	8.387E-09	4.348E-07	1.6459	0.7897	-0.3407	yes	down
metab_6716	Flavin Mononucleotide	pos	0.002624	0.007042	1.6446	0.7371	-0.4401	yes	down
metab_9582	N-(4-Methoxyphenyl)-3-Oxobutanamide	neg	6.047E-07	0.000008858	1.6422	1.4506	0.5366	yes	up
metab_2473	Kessane	pos	0.00007644	0.0004237	1.6416	0.7293	-0.4553	yes	down
metab_10119	Midecamycin	neg	0.00004608	0.0002487	1.6412	1.3939	0.4792	yes	up
metab_8440	8-Chloroadenosine	pos	0.0002049	0.0009094	1.64	0.7693	-0.3784	yes	down
metab_13782	Glucose 6-Phosphate	neg	0.000004339	0.00003933	1.6391	1.2512	0.3234	yes	up
metab_12381	4-Acetyl-1-Cyclopropyl-2,5-Dimethyl-1H-Pyrrole-3-Carboxylic Acid	neg	1.224E-08	6.007E-07	1.638	0.7719	-0.3735	yes	down
metab_6805	8-Iso-17-Phenyl Trinor Prostaglandin F2Alpha	pos	0.00001229	0.0001012	1.6358	1.3027	0.3815	yes	up
metab_6896	Gynocardin	pos	9.766E-07	0.00001634	1.635	1.3391	0.4213	yes	up
metab_13501	Imidazoleacetic Acid Riboside	neg	3.094E-08	0.000001151	1.6338	0.7366	-0.4411	yes	down
metab_7737	N-Acetyl-Alpha-D-Galactosamine 1-Phosphate	pos	0.0003381	0.001348	1.6264	0.792	-0.3365	yes	down
metab_13427	Pemoline	neg	2.823E-09	1.937E-07	1.6226	0.718	-0.4779	yes	down
metab_13093	[(2S,3S,4S,5S,6R)-4,5-Dihydroxy-2,6-Dimethyloxan-3-Yl] Hydrogen Sulfate	neg	0.000125	0.0005476	1.6222	0.6605	-0.5984	yes	down
metab_7249	Carmofur	pos	0.0002364	0.001023	1.6204	1.3512	0.4343	yes	up
metab_6134	Digoxigenin Bisdigitoxoside	pos	0.000003954	0.00004365	1.6202	1.2166	0.2828	yes	up
metab_1706	Ascorbyl Palmitate	pos	0.0007454	0.002538	1.6182	0.7058	-0.5026	yes	down
metab_1348	Mometasone	pos	0.0004585	0.001714	1.6163	1.353	0.4362	yes	up
metab_1762	(-)-Abscisic Acid	pos	0.00001082	0.00009262	1.6145	1.2757	0.3513	yes	up
metab_3758	Dg(A-13:0/20:3(6,8,11)-Oh(5)/0:0)	pos	0.00002855	0.000197	1.6131	0.8033	-0.316	yes	down
metab_10485	2-Hydroxy-4-[(1R)-1-Hydroxy-8-Methyl-6-Oxononyl]-3-Methyl-2H-Furan-5-One	neg	0.00003461	0.0001977	1.604	0.7326	-0.4488	yes	down
metab_7209	4-Hydroxy-5-Phenyltetrahydro-1,3-Oxazin-2-One	pos	0.000002587	0.00003202	1.6032	0.7708	-0.3756	yes	down
metab_13708	Uridine 5'-Monophosphate	neg	0.000004043	0.0000375	1.6025	1.2457	0.317	yes	up
metab_12899	2-Hydroxy-3-Methylpentanoic Acid	neg	0.0001698	0.0007062	1.6011	0.7027	-0.5089	yes	down
metab_823	Uridine Monophosphate (Ump)	pos	5.538E-08	0.000001991	1.6005	1.2868	0.3638	yes	up
metab_5540	8-Hydroxydodecanoylcarnitine	pos	0.0001087	0.0005497	1.5972	1.24	0.3104	yes	up
metab_12165	Terephthalic Acid	neg	0.0001884	0.0007681	1.5965	0.6876	-0.5404	yes	down
metab_1077	4-Fluoro-L-Phenylalanine	pos	0.000004001	0.00004394	1.5958	1.2492	0.321	yes	up
metab_13896	Maltotriose	neg	0.000006451	0.00005315	1.5948	1.2266	0.2947	yes	up
metab_1972	N-Acetyl-L-Phenylalanine	pos	0.000005404	0.00005434	1.5944	1.2306	0.2994	yes	up
metab_6618	3,7-Octadienoylglycine	pos	0.0008299	0.002778	1.5942	1.4761	0.5617	yes	up
metab_12515	Tyrosol 4-Sulfate	neg	6.271E-07	0.000009071	1.5926	0.8023	-0.3178	yes	down
metab_12239	3-Allylphenol Sulfate	neg	1.954E-07	0.000003852	1.5886	1.3135	0.3934	yes	up
metab_2272	Thapsigargin	pos	0.0001947	0.0008739	1.5877	1.3357	0.4176	yes	up
metab_9759	6-[5-(4-Carboxy-2-Hydroxybutyl)-2-Hydroxyphenoxy]-3,4,5-Trihydroxyoxane-2-Carboxylic Acid	neg	0.00001745	0.0001145	1.5863	1.344	0.4266	yes	up
metab_7070	Scopoline	pos	0.00002117	0.000155	1.5863	0.7805	-0.3575	yes	down
metab_9656	Apigenin 7-Arabinoside	neg	0.000002152	0.00002379	1.5846	1.3644	0.4483	yes	up
metab_1301	Gln Met Asp	pos	0.000005055	0.0000521	1.5841	1.2525	0.3249	yes	up
metab_1809	Benzoic Aldehyde	pos	0.000007371	0.00006793	1.5832	0.7684	-0.3801	yes	down
metab_13489	O-Succinyl-L-Homoserine	neg	2.088E-07	0.000004066	1.5829	1.412	0.4977	yes	up
metab_11901	Pe(16:1(9Z)/18:1(9Z)-O(12,13))	neg	0.00001791	0.0001167	1.5813	0.7609	-0.3941	yes	down
metab_13396	2-((3-Sulfooxybenzoyl)Amino)Acetic Acid	neg	0.000107	0.0004821	1.5805	0.7513	-0.4125	yes	down
metab_1008	Pro-Pro-Pro	pos	0.000006523	0.00006272	1.5756	1.2232	0.2907	yes	up
metab_11893	Squamocin K	neg	0.0004158	0.001418	1.5756	0.6506	-0.6201	yes	down
metab_2320	Buthionine Sulfoximine	pos	0.00002574	0.0001817	1.5725	0.7815	-0.3557	yes	down
metab_690	N-Methyl-D-Aspartic Acid	pos	0.00001394	0.0001112	1.5723	0.8112	-0.3019	yes	down
metab_5826	Dihydrostreptomycin	pos	0.005852	0.01358	1.5677	1.441	0.5271	yes	up
metab_5897	Methyl Cis-9-Tetradecenoate	pos	0.000512	0.001867	1.5677	0.6845	-0.5468	yes	down
metab_7579	Adenosine Monophosphate	pos	0.001035	0.003307	1.5676	1.2335	0.3028	yes	up
metab_1395	Comfrey	pos	0.000001841	0.00002522	1.5648	1.2941	0.372	yes	up
metab_13779	N-Acetyl-D-Glucosamine 6-Phosphate	neg	0.04736	0.0678	1.5632	0.573	-0.8034	yes	down
metab_822	Pro-Leu	pos	3.679E-08	0.00000143	1.5588	1.1974	0.2599	yes	up
metab_13090	Umbelliferone Sulfate	neg	0.0001243	0.0005469	1.558	0.7128	-0.4884	yes	down
metab_5976	3-Des(Dimethylaminoethyl)-3-Acetic Acid Zolmitriptan	pos	0.000144	0.0006884	1.5548	1.3171	0.3973	yes	up
metab_12320	6-Gingesulfonic Acid	neg	0.005743	0.01155	1.5522	0.6995	-0.5155	yes	down
metab_2915	Ligusticide	pos	3.579E-07	0.000007934	1.5493	0.7548	-0.4058	yes	down
metab_6644	Fluorescein 5-Maleimide	pos	0.00003022	0.0002059	1.5475	1.3011	0.3797	yes	up
metab_1837	Noopept	pos	0.0009346	0.003047	1.5457	1.3473	0.43	yes	up
metab_9624	Gamma-Glutamyltyrosine	neg	0.00002197	0.000137	1.5453	1.3521	0.4352	yes	up
metab_884	N-Acetyl-L-Glutamic Acid	pos	0.0000135	0.0001085	1.5452	0.7373	-0.4397	yes	down
metab_13773	Yersiniabactin	neg	0.0003495	0.00124	1.542	0.781	-0.3566	yes	down
metab_5188	2-[(1S,3R)-3-Hydroxycyclohexyl]-5-(8-Hydroxy-2-Methyloctan-2-Yl)Phenol	pos	0.000008063	0.00007321	1.541	0.8105	-0.3031	yes	down
metab_13102	Flavine Mononucleotide (Fmn)	neg	0.003187	0.007177	1.5399	0.7428	-0.429	yes	down
metab_1368	Virginiamycin M1	pos	0.002218	0.006117	1.5376	1.3163	0.3965	yes	up
metab_6959	Pro Phe	pos	0.0002046	0.0009086	1.5373	1.2917	0.3693	yes	up
metab_6792	N'-{[5-(2-Thienyl)-3-Pyridinyl]Carbonyl}-1-Naphthohydrazide	pos	0.0000022	0.00002865	1.5358	1.2877	0.3648	yes	up
metab_12818	Amylose	neg	0.00001171	0.00008418	1.5351	1.2486	0.3203	yes	up
metab_5994	Zilascorb	pos	5.585E-08	0.000001991	1.5324	0.7798	-0.3589	yes	down
metab_5933	N-Lactoyl-Phenylalanine	pos	0.000004567	0.0000483	1.532	1.2538	0.3263	yes	up
metab_1843	9-Hydroxymegastigma-4,6,7-Trien-3-One	pos	0.00002552	0.0001803	1.5313	1.3216	0.4023	yes	up
metab_854	Urocanic Acid	pos	0.001978	0.005574	1.5291	0.7467	-0.4213	yes	down
metab_5801	N-Acetylvanilalanine	pos	0.00000632	0.00006142	1.5278	1.2395	0.3098	yes	up
metab_1600	Kynurenic Acid	pos	0.000001744	0.00002444	1.5274	1.1741	0.2315	yes	up
metab_9088	Mangiferin	neg	0.00008476	0.000404	1.5272	0.8078	-0.3079	yes	down
metab_1971	N-(2,4-Dimethylphenyl)Formamide	pos	0.00004371	0.0002742	1.5264	1.3571	0.4405	yes	up
metab_13670	2-Chloroadenosine	neg	0.00007537	0.0003692	1.5251	0.8111	-0.3021	yes	down
metab_10666	Adipostatin A	neg	5.765E-07	0.000008526	1.5235	0.7749	-0.368	yes	down
metab_6915	Vignatic Acid A	pos	0.000003891	0.00004322	1.5225	1.266	0.3402	yes	up
metab_12140	16,16-Dimethyl Pgf2Beta	neg	0.00007953	0.000385	1.5222	0.7281	-0.4578	yes	down
metab_1398	6-Acetyl-2,3-Dihydro-2-(Hydroxymethyl)-4(1H)-Pyridinone	pos	0.000003043	0.00003551	1.522	0.7483	-0.4183	yes	down
metab_9877	2-{[(1R,2S)-2-Aminocyclohexyl]Amino}-4-{[3-(2H-1,2,3-Triazol-2-Yl)Phenyl]Amino}Pyrimidine-5-Carboxamide	neg	0.0004531	0.001513	1.5215	1.3723	0.4566	yes	up
metab_12634	Necatorine	neg	0.0003297	0.001188	1.5215	0.7264	-0.4612	yes	down
metab_7066	Prostratin	pos	0.000198	0.0008863	1.5215	1.3715	0.4558	yes	up
metab_13046	Arctic Acid C	neg	0.00001876	0.0001211	1.5186	0.7297	-0.4547	yes	down
metab_1812	Benzene	pos	0.00007771	0.0004288	1.5181	0.683	-0.5501	yes	down
metab_10445	Enterolactone	neg	0.000818	0.002412	1.5174	0.7217	-0.4705	yes	down
metab_9771	4-Hydroxy-5-(Dihydroxyphenyl)-Valeric Acid-O-Sulphate	neg	0.00002308	0.0001427	1.517	0.7934	-0.3339	yes	down
metab_7191	Glycyl-Tryptophan	pos	0.00001301	0.0001053	1.5147	0.7777	-0.3628	yes	down
metab_6351	P-Cresol	pos	0.000001276	0.0000194	1.5141	0.8131	-0.2986	yes	down
metab_6769	Ligustroside	pos	0.0001051	0.0005399	1.5132	1.2583	0.3315	yes	up
metab_13100	1,2-Dehydrosalsolinol	neg	1.164E-10	2.336E-08	1.5127	0.7988	-0.324	yes	down
metab_13646	Uridine Diphosphate Glucuronic Acid	neg	0.000002335	0.00002547	1.5105	1.2578	0.3309	yes	up
metab_7068	Sulfamethazine	pos	0.009011	0.01938	1.5091	1.5601	0.6417	yes	up
metab_13174	Salidroside	neg	5.265E-07	0.000008044	1.5091	0.7537	-0.4079	yes	down
metab_1535	Decoquinate	pos	0.0001337	0.0006465	1.5084	0.7469	-0.4211	yes	down
metab_2416	Galalpha1-3Galbeta1-4Glcbeta-Sp	pos	0.00002001	0.0001489	1.5047	0.7428	-0.4291	yes	down
metab_537	L-Serine	pos	3.74E-08	0.000001444	1.5035	0.7411	-0.4323	yes	down
metab_2029	3,4,5,6-Tetrahydrohippuric Acid	pos	0.000001763	0.00002464	1.5031	0.8381	-0.2547	yes	down
metab_849	Dehydroascorbate (Bicyclic Form)	pos	0.000006843	0.00006457	1.4979	0.8365	-0.2575	yes	down
metab_9993	Leucinic Acid	neg	0.0006407	0.001968	1.4979	0.7376	-0.4391	yes	down
metab_10342	10H-Pyrido(3,2-B)(1,4)Benzothiazine, 10-(2-(Dibutylamino)Ethyl)-	neg	0.000437	0.001466	1.4918	1.3629	0.4467	yes	up
metab_3191	Lysope(18:3(9Z,12Z,15Z)/0:0)	pos	0.000003872	0.0000431	1.4913	0.8396	-0.2522	yes	down
metab_9319	Orotidylic Acid	neg	0.0001982	0.0008	1.4906	1.3436	0.4261	yes	up
metab_2667	Embelin	pos	0.0001628	0.0007571	1.4892	0.7732	-0.371	yes	down
metab_12958	Balofloxacin	neg	0.00003414	0.0001957	1.4888	1.3094	0.3889	yes	up
metab_3180	3-Ethyl-4-(9-Hydroxy-4,6,8,10-Tetramethyl-7-Oxododec-4-En-2-Yl)Oxetan-2-One	pos	0.0002975	0.001219	1.4887	0.804	-0.3148	yes	down
metab_9172	Pseudouridine	neg	0.00001691	0.0001121	1.4885	1.2105	0.2756	yes	up
metab_847	3-Oxoglutaric Acid	pos	0.000007114	0.00006588	1.4881	0.8336	-0.2626	yes	down
metab_10037	Phenylalanyl-Gamma-Glutamate	neg	0.0001911	0.0007768	1.4861	1.3396	0.4218	yes	up
metab_6408	Hydroxy Tyrosol -Acetate	pos	0.00001386	0.0001107	1.4851	1.2292	0.2977	yes	up
metab_6409	1,2,3,4,5,6-Hexahydro-5-(1-Hydroxyethylidene)-7H-Cyclopenta[B]Pyridin-7-One	pos	0.0000135	0.0001085	1.4845	1.2249	0.2927	yes	up
metab_7853	8-Hydroxypinoresinol 4-Glucoside	pos	0.001505	0.004464	1.4826	1.2522	0.3245	yes	up
metab_12968	Tyrosine Methylester	neg	4.809E-08	0.000001489	1.4818	0.7392	-0.436	yes	down
metab_1166	Glycyl-Leucine	pos	0.001492	0.004436	1.4809	1.3438	0.4263	yes	up
metab_13348	Mefox	neg	0.00002146	0.0001345	1.4797	0.7803	-0.3578	yes	down
metab_1205	Isoleucyl-Prolyl-Proline	pos	0.001375	0.00416	1.4762	1.2895	0.3668	yes	up
metab_13550	Glutamylglutamic Acid	neg	0.000004717	0.00004185	1.4756	1.2707	0.3456	yes	up
metab_5255	1-Acetoxy-2-Hydroxy-16-Heptadecyn-4-One	pos	0.0007438	0.002536	1.4755	0.7762	-0.3655	yes	down
metab_9785	4-O-Deacetylvinflunine	neg	0.0002288	0.0008938	1.4752	1.2732	0.3484	yes	up
metab_6768	3-Trans-P-Coumaroylrotundic Acid	pos	0.001351	0.004105	1.4744	1.3366	0.4186	yes	up
metab_539	L-Glutamic Acid	pos	0.00001095	0.00009338	1.4741	0.8395	-0.2524	yes	down
metab_2132	Dg(22:6(4Z,7Z,10Z,13E,15E,19Z)-Oh(17)/2:0/0:0)	pos	0.01899	0.03571	1.474	1.4454	0.5315	yes	up
metab_12063	Carboprost	neg	0.0000145	0.00009917	1.4722	0.7444	-0.4258	yes	down
metab_6528	Ergovaline	pos	6.486E-07	0.00001197	1.472	0.8163	-0.2927	yes	down
metab_2399	Afn-1252	pos	0.000007769	0.000071	1.4706	1.1894	0.2503	yes	up
metab_6735	Riboflavin Cyclic-4',5'-Phosphate	pos	0.0001169	0.0005812	1.4705	1.2551	0.3278	yes	up
metab_12857	Mandelic Acid Sulfate	neg	7.627E-07	0.00001066	1.4705	0.7369	-0.4405	yes	down
metab_1869	Kukoamine D	pos	0.009236	0.01974	1.4698	1.3498	0.4328	yes	up
metab_5559	7-(3,4-Diethoxyphenyl)-3-[(4-Fluorophenyl)Methyl]Thieno[3,2-D]Pyrimidin-4-One	pos	0.00132	0.004025	1.4687	0.7484	-0.4181	yes	down
metab_7543	Dehydroascorbic Acid	pos	0.00001556	0.0001213	1.4685	0.8322	-0.265	yes	down
metab_8941	N-Glycolylneuraminic Acid	neg	0.00004985	0.0002647	1.4684	1.309	0.3885	yes	up
metab_9727	Pe(20:3(8Z,11Z,14Z)/22:6(4Z,7Z,10Z,12E,16Z,19Z)-Oh(14))	neg	0.001236	0.003368	1.4677	1.3009	0.3796	yes	up
metab_7415	5-Hydroxytryptophol Glucuronide	pos	0.0007448	0.002538	1.466	1.2862	0.3631	yes	up
metab_7795	Niacinamide	pos	0.0000049	0.00005094	1.4654	0.7723	-0.3728	yes	down
metab_1522	Acetaminophen Glucuronide	pos	3.176E-07	0.000007335	1.4644	1.2207	0.2878	yes	up
metab_2097	Glycylprolylarginine	pos	0.00001569	0.000122	1.464	0.7573	-0.401	yes	down
metab_2773	Urolithin A-8-O-Glucuronide	pos	0.0007436	0.002536	1.4632	0.7378	-0.4387	yes	down
metab_1240	(3-Hydroxy-7-Azaspiro[3.5]Nonan-7-Yl)-(3-Methylfuran-2-Yl)Methanone	pos	3.168E-08	0.000001315	1.4631	1.2261	0.2941	yes	up
metab_11873	11-Hydroxyandrosterone	neg	0.0009395	0.002707	1.4604	0.7566	-0.4023	yes	down
metab_7042	3-Hydroxykynurenine	pos	0.002024	0.00566	1.4592	1.4285	0.5145	yes	up
metab_6975	Desacetylvinblastine Amide	pos	3.931E-07	0.000008378	1.4589	1.1679	0.2239	yes	up
metab_11839	Pe(18:1(11Z)/18:3(9,11,15)-Oh(13))	neg	0.00009431	0.0004365	1.4565	0.8168	-0.2919	yes	down
metab_10313	Thymol-Beta-D-Glucoside	neg	7.676E-07	0.0000107	1.4552	1.322	0.4027	yes	up
metab_9566	Hhpaa Sulfate	neg	0.0006969	0.00211	1.4534	0.7253	-0.4634	yes	down
metab_8911	5-Aminoimidazole Ribonucleotide	neg	0.002581	0.0061	1.4527	0.7606	-0.3947	yes	down
metab_5909	Capsianoside Vi	pos	0.04184	0.06907	1.4527	1.4203	0.5062	yes	up
metab_11069	Pe(16:1(9Z)/P-18:1(11Z))	neg	0.0006619	0.002016	1.4522	0.8004	-0.3211	yes	down
metab_420	6-Succinoaminopurine	pos	0.00003223	0.0002172	1.4505	0.8079	-0.3077	yes	down
metab_13647	Uridine Diphosphate (Udp)	neg	0.002564	0.006066	1.448	1.3313	0.4128	yes	up
metab_3734	3Alpha,7Alpha,12Alpha-Trihydroxy-5Beta-Cholestanate	pos	0.000001244	0.00001919	1.447	0.8257	-0.2762	yes	down
metab_9234	Safflomin A	neg	0.000431	0.001454	1.4468	1.2591	0.3324	yes	up
metab_8179	L-Lysine	pos	0.00005283	0.000317	1.4466	1.3266	0.4077	yes	up
metab_9619	6-Hydroxyindole Sulfate	neg	0.0001116	0.0004974	1.4434	0.7214	-0.4711	yes	down
metab_9507	Benzyl Sulfate	neg	3.508E-07	0.000005973	1.4434	0.7918	-0.3368	yes	down
metab_13723	Isoscoparin 2''-(6-(E)-Ferulylglucoside)	neg	4.424E-08	0.000001419	1.4422	0.8307	-0.2676	yes	down
metab_13071	Indole Carboxylic Acid Sulfate	neg	0.000003853	0.00003621	1.4416	1.2105	0.2756	yes	up
metab_7738	2-[Carbamimidoyl(Phosphonomethyl)Amino]Acetic Acid	pos	0.0004715	0.001751	1.4411	0.8042	-0.3143	yes	down
metab_13352	6-Hydroxypseudooxynicotine	neg	0.002978	0.006817	1.441	1.3016	0.3803	yes	up
metab_6773	3-Acetyl-4-Hydroxy-6-Methyl-2H-Pyran-2-One	pos	0.0003272	0.001311	1.4393	1.2492	0.321	yes	up
metab_10401	4-Methylumbelliferone Sulfate	neg	0.000009899	0.00007355	1.4369	0.7353	-0.4435	yes	down
metab_1212	1-Phenoxy-2-Propanol	pos	3.018E-07	0.00000706	1.4349	0.7971	-0.3272	yes	down
metab_7712	N-Acetyl-D-Lactosamine	pos	0.000001098	0.00001778	1.432	1.1607	0.215	yes	up
metab_13192	P-Hydroxyfelbamate	neg	0.00004398	0.0002396	1.4306	1.3103	0.3899	yes	up
metab_6902	Desoxycortisone Acetate	pos	0.0003097	0.001259	1.4302	0.7797	-0.359	yes	down
metab_4853	Dg(20:5(7Z,9Z,11E,13E,17Z)-3Oh(5,6,15)/0:0/10:0)	pos	0.01379	0.02745	1.4286	0.7411	-0.4323	yes	down
metab_3112	16-Alpha-Hydroxyandrosterone	pos	0.002	0.005618	1.4285	0.7807	-0.3572	yes	down
metab_7680	Pipecolic Acid	pos	0.00005102	0.0003071	1.428	0.8193	-0.2875	yes	down
metab_5875	(+/-)-Enterolactone	pos	0.001029	0.003291	1.4272	0.7778	-0.3626	yes	down
metab_3213	13,14-Dihydro-15-Keto-20-Ethyl Prostaglandin F2Alpha	pos	0.00000418	0.00004533	1.4247	0.8142	-0.2966	yes	down
metab_9041	Adenosine Phosphosulfate	neg	0.0006283	0.001936	1.4237	1.2376	0.3075	yes	up
metab_6343	Janthitrem C	pos	0.006709	0.01514	1.4219	1.3391	0.4212	yes	up
metab_5857	2-Octenoyl Carnitine	pos	0.006927	0.01555	1.4193	1.3352	0.4171	yes	up
metab_1692	N6-Carbamoyl-L-Threonyladenosine	pos	0.00002257	0.0001633	1.4164	1.2083	0.273	yes	up
metab_848	2,5-Furandicarboxylic Acid	pos	0.00002875	0.0001979	1.4162	0.846	-0.2413	yes	down
metab_9486	9-Beta-D-Arabinofuranosylguanine	neg	0.0003767	0.001315	1.415	0.7604	-0.3951	yes	down
metab_584	Phosphocreatine	pos	0.002923	0.007704	1.4132	0.8354	-0.2594	yes	down
metab_7545	3-Hydroxy-4-Oxo-4H-Pyran-2-Carboxylic Acid	pos	0.000009934	0.00008663	1.4107	0.8606	-0.2166	yes	down
metab_6160	Monomethyl Phthalate	pos	0.00007896	0.0004338	1.4107	1.2452	0.3164	yes	up
metab_6770	N-Acetyl-7-O-Acetylneuraminic Acid	pos	0.0002073	0.0009192	1.4101	1.2059	0.2701	yes	up
metab_1157	Dioxolane Guanosine	pos	0.0008811	0.002905	1.4097	0.8098	-0.3043	yes	down
metab_2995	Glycocholic Acid	pos	0.000175	0.0008018	1.4073	1.2015	0.2648	yes	up
metab_7860	[(2R,3S,4R,5R)-5-(3-Carboxypyridin-1-Ium-1-Yl)-3,4-Dihydroxy-Tetrahydrofuran-2-Yl]Methyl Hydrogen Phosphate	pos	0.001636	0.004786	1.4062	0.8135	-0.2977	yes	down
metab_12918	6-Benzylaminopurine	neg	0.00003387	0.0001946	1.4059	1.2918	0.3694	yes	up
metab_7759	6-Mercaptopurine Ribonucleoside 5'-Diphosphate	pos	9.005E-09	5.462E-07	1.4032	1.1718	0.2288	yes	up
metab_2316	3-Amino-2-Naphthoic Acid	pos	0.00001365	0.0001094	1.4002	0.8269	-0.2742	yes	down
metab_6664	Phe-Pro	pos	0.000367	0.001441	1.3976	1.1972	0.2597	yes	up
metab_6900	N-Palmitoyl Cysteine	pos	0.000001269	0.00001935	1.3957	1.1959	0.2581	yes	up
metab_12922	Pip(16:0/Txb2)	neg	0.02053	0.03272	1.3953	1.3815	0.4662	yes	up
metab_12283	Glycocholenate Sulfate	neg	0.000304	0.00112	1.3953	1.2716	0.3467	yes	up
metab_2122	3-Methylhexanoylcarnitine	pos	0.000004863	0.00005075	1.3952	0.817	-0.2916	yes	down
metab_1135	(22S)-Acetoxy-3Alpha,15Alpha-Dihydroxylanosta-7,9(11),24-Trien-26-Oic Acid	pos	0.00000501	0.00005179	1.3943	1.1942	0.256	yes	up
metab_11887	Pe(16:1(9Z)/18:3(9Z,12Z,15Z))	neg	0.004237	0.009081	1.393	0.7923	-0.3358	yes	down
metab_997	(6-Methoxypyridin-3-Yl)-[2-(4-Methyl-1,2,4-Triazol-3-Yl)Piperidin-1-Yl]Methanone	pos	0.000001784	0.00002481	1.3923	1.2176	0.2841	yes	up
metab_6059	N-Formylanthranilic Acid	pos	0.000857	0.002846	1.3919	1.3713	0.4555	yes	up
metab_10181	Equol 4'-O-Glucuronide	neg	0.001575	0.004086	1.3911	1.3549	0.4382	yes	up
metab_8918	2-Amino-3-Methylsuccinic Acid	neg	0.0002186	0.0008613	1.3905	0.8117	-0.3009	yes	down
metab_7863	5-Hydroxypentanoic Acid	pos	0.00004608	0.0002852	1.3903	0.7874	-0.3449	yes	down
metab_2008	Acetyl Adenylate	pos	0.000000445	0.000009009	1.3897	0.8431	-0.2463	yes	down
metab_13473	2-(Beta-D-Mannopyranosyl)-L-Tryptophan	neg	0.000007976	0.00006227	1.3897	1.214	0.2798	yes	up
metab_12344	Undecanedioic Acid	neg	0.000001156	0.00001457	1.3887	0.815	-0.2951	yes	down
metab_4530	Gpetn(18:2/18:1)	pos	0.0001212	0.0005998	1.386	0.8405	-0.2507	yes	down
metab_7124	Adrenosterone	pos	0.0000448	0.0002795	1.3853	1.2241	0.2917	yes	up
metab_10201	Bergaptol Sulfate	neg	0.001885	0.004724	1.3832	0.7036	-0.5071	yes	down
metab_10160	2-(2-Carboxy-4-Methylthiazol-5-Yl)Ethyl Phosphate	neg	2.951E-08	0.000001116	1.3832	0.8209	-0.2848	yes	down
metab_6968	4-Hydroxy-2-(2-Hydroxyethyl)-1,2-Dihydrophthalazin-1-One	pos	0.000001403	0.00002076	1.3827	0.838	-0.2549	yes	down
metab_3657	Methyl-[12]-Gingerdiol	pos	0.001457	0.004363	1.3826	1.2672	0.3416	yes	up
metab_6766	4-Hydroxyoctanoylcarnitine	pos	0.0002149	0.0009429	1.3815	1.1748	0.2324	yes	up
metab_10711	Pe(18:3/0:0)	neg	0.000005566	0.00004747	1.381	0.8486	-0.2369	yes	down
metab_1758	Octenoyl-L-Carnitine	pos	0.0007593	0.002579	1.3808	1.2641	0.3382	yes	up
metab_13236	5-Hydroxykynurenine	neg	7.127E-08	0.000001923	1.3805	0.8035	-0.3156	yes	down
metab_13279	Prolylhydroxyproline	neg	0.000004271	0.00003887	1.3788	1.1926	0.2541	yes	up
metab_6795	Leu Pro Tyr	pos	0.01635	0.03167	1.377	0.7448	-0.4251	yes	down
metab_9095	Cefetamet	neg	0.001458	0.003835	1.3763	0.813	-0.2986	yes	down
metab_6369	Urolithin A 8-Glucuronide	pos	0.000001448	0.00002131	1.3748	0.8432	-0.2461	yes	down
metab_5965	Citicoline	pos	0.0003795	0.001481	1.3742	1.2085	0.2732	yes	up
metab_5615	2-Naphthol	pos	3.142E-09	2.589E-07	1.3741	0.8111	-0.302	yes	down
metab_6737	3-Hydroxynona-5,7-Dienoylcarnitine	pos	0.0002928	0.001205	1.3732	1.2634	0.3373	yes	up
metab_4579	Ps(15:0/22:4(7Z,10Z,13Z,16Z))	pos	0.02381	0.04324	1.3707	0.7547	-0.4061	yes	down
metab_6499	5'-Deoxy-5-Fluorocytidine	pos	0.0001002	0.0005191	1.3697	1.2257	0.2936	yes	up
metab_9584	3,5-Dihydroxybenzoic Acid Sulfate	neg	0.000003488	0.00003363	1.3696	0.8259	-0.2759	yes	down
metab_10877	Lysope(P-18:1(9Z)/0:0)	neg	0.000002213	0.00002437	1.3662	1.2005	0.2636	yes	up
metab_1565	Manumycin A	pos	0.007737	0.01706	1.3653	1.3476	0.4304	yes	up
metab_6358	Glu Phe	pos	0.0002902	0.001196	1.364	1.227	0.2951	yes	up
metab_1678	Dihydroouabain	pos	0.007594	0.01677	1.3606	1.2531	0.3255	yes	up
metab_6398	Pip(Txb2/16:0)	pos	0.01622	0.0315	1.36	1.3075	0.3868	yes	up
metab_12977	Carbuterol	neg	0.002491	0.005942	1.3597	1.374	0.4584	yes	up
metab_13159	Salicylsulfuric Acid	neg	0.002742	0.006422	1.3592	0.7668	-0.383	yes	down
metab_12598	Mg(Pgd1/0:0/0:0)	neg	0.0149	0.02508	1.358	1.3577	0.4412	yes	up
metab_1181	Glutamylisoleucine	pos	0.00009385	0.0004906	1.3543	1.2113	0.2766	yes	up
metab_1248	N-(5-Acetamidopentyl)Acetamide	pos	0.000006939	0.00006479	1.3533	0.8088	-0.3062	yes	down
metab_10131	5-Amino-1-[(2R,3R,4S,5R)-5-[(Benzylamino)Methyl]-3,4-Dihydroxyoxolan-2-Yl]Imidazole-4-Carboxamide	neg	0.0001097	0.0004911	1.3505	1.2564	0.3293	yes	up
metab_7190	6-[[2-[[2-Amino-4-(Methylamino)-4-Oxobutanoyl]Amino]-2-(4-Hydroxyphenyl)Acetyl]Amino]-3,3-Dimethyl-7-Oxo-4-Thia-1-Azabicyclo[3.2.0]Heptane-2-Carboxylic Acid	pos	0.001822	0.005215	1.3493	1.2278	0.2961	yes	up
metab_9150	N-Nitrosodiethanolamine	neg	0.0009461	0.00272	1.3492	0.7814	-0.3559	yes	down
metab_799	Aminofructose 6-Phosphate	pos	0.006392	0.01456	1.349	1.2659	0.3402	yes	up
metab_5932	Urolithin B 3-O-Glucuronide	pos	0.000004518	0.00004799	1.3469	0.8704	-0.2003	yes	down
metab_13045	Vanylglycol	neg	0.001008	0.002867	1.3463	0.7993	-0.3233	yes	down
metab_1428	Chrysogine	pos	0.00000645	0.00006234	1.3457	0.7748	-0.3681	yes	down
metab_10926	Glycohyocholic Acid	neg	0.002193	0.005337	1.3452	1.2705	0.3454	yes	up
metab_8414	Quercetin 3-O-Xylosyl-Rutinoside	pos	0.003255	0.008368	1.3434	1.2179	0.2844	yes	up
metab_6849	Tropolone A	pos	0.009745	0.02061	1.3418	0.7517	-0.4119	yes	down
metab_14405	Pe(14:1(9Z)/20:5(7Z,9Z,11E,13E,17Z)-3Oh(5,6,15))	neg	0.0009384	0.002706	1.3415	1.2789	0.3549	yes	up
metab_5557	Decanoyl-L-Carnitine	pos	0.00002279	0.0001644	1.3404	1.1476	0.1986	yes	up
metab_13588	Ala Val	neg	0.001548	0.004024	1.3385	1.3313	0.4128	yes	up
metab_974	Glutarylcarnitine	pos	0.00003405	0.0002263	1.3369	1.163	0.2178	yes	up
metab_13571	8-Chloroinosine	neg	0.00009268	0.0004306	1.3351	1.1986	0.2613	yes	up
metab_10180	Lactarorufin B	neg	0.002951	0.006771	1.3334	0.7476	-0.4197	yes	down
metab_7133	Glu Asn Leu	pos	0.01667	0.03219	1.3328	1.3429	0.4253	yes	up
metab_11026	Pe-Nme2(16:1(9Z)/14:1(9Z))	neg	0.005245	0.01075	1.3319	0.7791	-0.3602	yes	down
metab_2996	Terfenadine	pos	0.004722	0.01131	1.3318	1.2394	0.3096	yes	up
metab_9412	Alanine Lactate Pyruvate	neg	0.00206	0.005085	1.3317	1.2767	0.3524	yes	up
metab_1743	Glu Ile Val	pos	4.274E-07	0.000008835	1.3302	1.2021	0.2655	yes	up
metab_10154	4-Phenylpiperidine-4-Carboxylic Acid	neg	9.505E-09	0.00000048	1.3276	0.838	-0.255	yes	down
metab_3181	Aphidicolin	pos	0.003266	0.008394	1.3272	0.8051	-0.3128	yes	down
metab_8002	Laminine	pos	0.0004431	0.001673	1.3263	0.8319	-0.2656	yes	down
metab_6310	(3R)-3,5-Dihydroxy-3-Methylpentanoylcarnitine	pos	0.00005734	0.0003385	1.3259	1.2296	0.2982	yes	up
metab_11831	Pe(16:1(9Z)/18:2(9Z,12Z))	neg	0.001869	0.004697	1.3251	0.8374	-0.2559	yes	down
metab_6476	Pyroglutamylisoleucine	pos	0.00006681	0.0003834	1.3247	1.1786	0.2371	yes	up
metab_2013	2,5-Dihydroxybenzaldehyde	pos	0.0005779	0.00206	1.3246	0.7943	-0.3322	yes	down
metab_6562	3-Tert-Butyladipic Acid	pos	0.0003462	0.001373	1.3243	0.7845	-0.3502	yes	down
metab_9345	Gly-Ile	neg	0.0008826	0.002568	1.3242	1.3249	0.4059	yes	up
metab_9261	Adenosine 3',5'-Diphosphate	neg	0.002881	0.006639	1.3238	1.2541	0.3267	yes	up
metab_5374	Antibiotic Sb 202742	pos	0.0002132	0.0009383	1.3231	1.1591	0.213	yes	up
metab_1330	Isopetasoside	pos	0.001688	0.004888	1.3206	0.8291	-0.2703	yes	down
metab_7217	Crocin 5	pos	0.0009216	0.00301	1.3204	1.226	0.2939	yes	up
metab_6898	Ps(Pgj2/18:2(9Z,12Z))	pos	0.00006779	0.0003878	1.3181	1.1441	0.1942	yes	up
metab_3493	7,8-Dihydrovomifoliol 9-[Apiosyl-(1->6)-Glucoside]	pos	0.03095	0.05371	1.3156	0.7524	-0.4105	yes	down
metab_13137	N-Acetyl-L-Glutamate 5-Semialdehyde	neg	0.0002854	0.001064	1.3142	1.2449	0.316	yes	up
metab_2346	N'-[2-(4-Chlorophenyl)Ethyl]-N-(3-Hydroxypropyl)Oxamide	pos	0.0001051	0.0005399	1.314	1.2049	0.2689	yes	up
metab_12893	Urolithin A-3-O-Glucuronide	neg	4.085E-07	0.000006731	1.3137	0.8657	-0.2081	yes	down
metab_5721	Octanoyl-L-Carnitine	pos	0.0001059	0.000542	1.3135	1.1464	0.1971	yes	up
metab_2006	Urolithin A	pos	3.842E-07	0.000008288	1.3112	0.8656	-0.2082	yes	down
metab_5556	Sterebin A	pos	0.00002512	0.0001778	1.3088	1.1635	0.2185	yes	up
metab_9673	Aristospan	neg	0.0105	0.01867	1.3054	1.3448	0.4274	yes	up
metab_9629	Morph	neg	0.000003824	0.00003609	1.3044	0.8322	-0.265	yes	down
metab_1512	Suberoyl-L-Carnitine	pos	0.0004957	0.001815	1.3041	1.1971	0.2596	yes	up
metab_6722	Triaziquone	pos	0.00007899	0.0004338	1.3037	1.1668	0.2225	yes	up
metab_10880	Sulfatide(D17:1/18:1)	neg	0.00008174	0.0003945	1.2958	0.8473	-0.2391	yes	down
metab_9709	Alpha-Cyano-3-Hydroxycinnamic Acid	neg	0.000004439	0.00004001	1.2955	1.1584	0.2122	yes	up
metab_9706	Rivenprost	neg	0.001697	0.004336	1.2955	1.3125	0.3924	yes	up
metab_6913	(4Z,6Z)-3-Hydroxyocta-4,6-Dienoylcarnitine	pos	0.0002107	0.0009312	1.2948	1.166	0.2216	yes	up
metab_12981	Pinometostat	neg	0.01159	0.02031	1.2935	1.2844	0.3611	yes	up
metab_9255	Citric Acid	neg	1.403E-08	6.742E-07	1.2931	0.9024	-0.1482	yes	down
metab_1188	Gamma-Glu-Leu	pos	0.00007044	0.0003984	1.2929	1.1768	0.2349	yes	up
metab_7447	5-Methylcytosine	pos	0.000006966	0.00006484	1.2928	0.8449	-0.2431	yes	down
metab_10329	Piridronic Acid	neg	0.0003544	0.001253	1.2913	0.7983	-0.325	yes	down
metab_1357	Resorcinol	pos	8.145E-08	0.000002676	1.2912	0.8523	-0.2305	yes	down
metab_5405	Jasmolone	pos	0.004061	0.01001	1.2905	0.7317	-0.4508	yes	down
metab_9817	(3A,5B,7A,12A)-24-[(Carboxymethyl)Amino]-1,12-Dihydroxy-24-Oxocholan-3-Yl-B-D-Glucopyranosiduronic Acid	neg	0.01422	0.02408	1.2904	1.3188	0.3992	yes	up
metab_2335	Nor-Dentatin	pos	0.006011	0.01386	1.2889	1.306	0.3851	yes	up
metab_5922	Phenacetine	pos	0.000027	0.0001891	1.2883	0.8426	-0.247	yes	down
metab_11955	N-Oleoyl Histidine	neg	0.005868	0.01175	1.2879	1.2643	0.3383	yes	up
metab_9087	N-Acetyl-D-Hexosamine 1-Phosphate	neg	0.00009121	0.0004266	1.2829	0.8893	-0.1693	yes	down
metab_6138	Picfeltarraenin Iv	pos	0.0232	0.0423	1.2791	1.2284	0.2967	yes	up
metab_10129	4-Hydroxycoumarin Sulfate	neg	0.0006064	0.001889	1.2788	0.7589	-0.398	yes	down
metab_6094	1-[5-(Trifluoromethyl)-2-Pyridyl]Piperidine-4-Carboxylic Acid	pos	0.003056	0.007968	1.2786	1.2039	0.2677	yes	up
metab_10699	(9S,10S)-9,10-Dihydroxyoctadecanoate	neg	0.00003565	0.0002026	1.277	0.8563	-0.2238	yes	down
metab_13313	A-L-Threo-4-Hex-4-Enopyranuronosyl-D-Galacturonic Acid	neg	1.855E-07	0.000003737	1.2745	0.8657	-0.208	yes	down
metab_9178	Cdp-Glucose	neg	0.00001831	0.0001187	1.2739	0.8623	-0.2137	yes	down
metab_1417	17-O-Deacetylvindoline	pos	0.000001506	0.00002197	1.2737	1.1257	0.1708	yes	up
metab_1626	Ps(20:4(6Z,8E,10E,14Z)-2Oh(5S,12R)/18:0)	pos	0.01599	0.03114	1.2718	1.2973	0.3755	yes	up
metab_9873	5-Hydroxyindoleacetylglycine	neg	0.009587	0.01736	1.2692	1.3367	0.4187	yes	up
metab_6635	Ps(20:5(7Z,9Z,11E,13E,17Z)-3Oh(5,6,15)/20:0)	pos	0.03379	0.058	1.268	1.2978	0.376	yes	up
metab_9945	Pi(22:5(7Z,10Z,13Z,16Z,19Z)/Pgj2)	neg	0.001729	0.004406	1.2676	1.2195	0.2863	yes	up
metab_1541	7-(4-Hydroxy-3-Methoxyphenyl)-5-Methoxy-1-Phenyl-3-Heptanone	pos	0.001401	0.00423	1.2665	0.8385	-0.2541	yes	down
metab_13290	1-(2-Furylmethyl)-5-Oxopyrrolidine-3-Carboxylic Acid	neg	0.000007921	0.00006194	1.2664	0.8432	-0.2461	yes	down
metab_5930	Urolithin B	pos	0.00001277	0.0001037	1.2652	0.8699	-0.201	yes	down
metab_1146	N-[2-Oxo-2-(4-Pyridin-2-Ylpiperazin-1-Yl)Ethyl]-4-(Trifluoromethoxy)Benzamide	pos	0.0001323	0.0006417	1.2614	1.184	0.2437	yes	up
metab_6649	7,8-Dimethyl-10-[(2R,3R,4S)-2,3,4,5-Tetrahydroxypentyl]Benzo[G]Pteridine-2,4-Dione	pos	0.0000477	0.0002932	1.2545	1.1053	0.1444	yes	up
metab_6871	Curdione	pos	0.00004333	0.0002727	1.2518	1.1879	0.2485	yes	up
metab_7508	N-(1-Deoxy-1-Fructosyl)Threonine	pos	0.003797	0.009462	1.2518	0.8122	-0.3001	yes	down
metab_2826	Hexadecanedioic Acid Mono-L-Carnitine Ester	pos	0.003246	0.008354	1.2502	1.2197	0.2865	yes	up
metab_13693	Isocitric Acid	neg	3.414E-08	0.000001221	1.25	0.9074	-0.1403	yes	down
metab_10205	3-Phenylpropionic Acid Sulfate	neg	0.000003492	0.00003363	1.2471	1.1621	0.2168	yes	up
metab_7460	Ethyl 4-(Tetrahydro-1H-Pyrrol-1-Ylcarbothioyl)Benzoate	pos	0.0008286	0.002777	1.247	1.1824	0.2417	yes	up
metab_7784	6'-Sialyllactose	pos	0.00008462	0.0004539	1.2466	1.1469	0.1978	yes	up
metab_8984	Threonic Acid	neg	0.000003193	0.00003196	1.2462	0.8573	-0.2222	yes	down
metab_13482	Humilixanthin	neg	0.002926	0.006719	1.2451	0.7888	-0.3423	yes	down
metab_13336	3-Hydroxybenzoic Acid-3-O-Sulphate	neg	0.00106	0.002988	1.2445	1.2613	0.3349	yes	up
metab_12049	3-Hydroxytetradecanedioic Acid	neg	0.001402	0.003714	1.2428	0.7823	-0.3543	yes	down
metab_7166	Glycerol 1-Propanoate Diacetate	pos	0.000763	0.002586	1.2418	0.8391	-0.253	yes	down
metab_13776	Glucose 1-Phosphate	neg	0.00001973	0.0001261	1.2418	0.8898	-0.1685	yes	down
metab_14003	2-Mercaptonicotinic Acid	neg	0.00003056	0.0001791	1.2415	1.2432	0.314	yes	up
metab_2910	Trihydroxystearic Acid	pos	0.002154	0.005976	1.237	0.8112	-0.3019	yes	down
metab_13373	Ethyl Beta-D-Glucopyranoside	neg	0.001458	0.003835	1.2366	1.222	0.2893	yes	up
metab_838	Germacrone	pos	0.00003347	0.0002232	1.2346	1.1154	0.1576	yes	up
metab_10038	Fenflumizole	neg	0.01138	0.02006	1.2346	1.2929	0.3706	yes	up
metab_962	4-(1,3-Benzothiazol-2-Yl)Aniline	pos	0.001148	0.003599	1.2345	1.2018	0.2651	yes	up
metab_10585	Hydroxyvalerenic Acid	neg	0.000788	0.002329	1.2323	0.8206	-0.2852	yes	down
metab_12999	Trocimine	neg	0.008077	0.01509	1.2308	1.3311	0.4126	yes	up
metab_10608	Tetradecanedioic Acid	neg	0.0003693	0.001297	1.2277	0.824	-0.2792	yes	down
metab_7238	Coformycin	pos	0.008756	0.01893	1.2273	0.8033	-0.316	yes	down
metab_5967	N-(2-Phenylethyl)Acetamide	pos	0.002248	0.00619	1.2254	0.8182	-0.2895	yes	down
metab_6491	Ile Ile Val	pos	0.004768	0.0114	1.2234	1.1896	0.2504	yes	up
metab_3742	Pe(18:2(9Z,12Z)/15:0)	pos	0.00704	0.01576	1.2232	0.8457	-0.2418	yes	down
metab_13264	(5Alpha,6Beta,14Alpha,20R,22R)-5,6,14,20,27-Pentahydroxy-1-Oxowith-24-Enolide	neg	0.004386	0.009342	1.2222	1.2197	0.2865	yes	up
metab_13411	A-L-Fucopyranosyl-(1->2)-B-D-Galactopyranosyl-(1->2)-D-Xylose	neg	0.002135	0.005229	1.2216	0.8203	-0.2857	yes	down
metab_2483	Phenethylamine Glucuronide	pos	0.0005796	0.002063	1.2207	1.1917	0.253	yes	up
metab_12975	Threonyllysine	neg	0.000003244	0.00003215	1.2206	1.2216	0.2888	yes	up
metab_5373	Gant61	pos	0.0003158	0.00128	1.2201	1.1389	0.1877	yes	up
metab_10286	Homovanillic Acid Sulfate	neg	0.0001276	0.0005573	1.2197	0.8302	-0.2684	yes	down
metab_13492	Dihydronicotinamide Formycin Dinucleotide	neg	0.001341	0.003581	1.2188	1.1992	0.2621	yes	up
metab_6316	Gly Glu Trp	pos	0.004562	0.011	1.2167	1.2249	0.2926	yes	up
metab_2847	Benzylideneacetone	pos	0.000002925	0.00003491	1.2167	0.87	-0.2009	yes	down
metab_2524	Nerolidol	pos	0.0007168	0.002465	1.2158	0.8377	-0.2555	yes	down
metab_5327	Alpha-Dimorphecolic Acid	pos	0.00008926	0.0004707	1.2143	0.8694	-0.2019	yes	down
metab_7056	Digitoxigenin Bisdigitoxide	pos	0.000003763	0.00004205	1.2109	1.1181	0.161	yes	up
metab_1702	Enrofloxacin	pos	0.02433	0.04399	1.2085	1.3317	0.4132	yes	up
metab_1452	4-Amino-1-[(2R,5R)-5-(Hydroxymethyl)-4-Sulfanyloxolan-2-Yl]Pyrimidin-2-One	pos	0.0008137	0.002736	1.2082	0.837	-0.2567	yes	down
metab_11939	(+/-)9-Hpode	neg	0.02069	0.03293	1.2076	0.7968	-0.3278	yes	down
metab_13324	Arbutin	neg	0.0003238	0.001174	1.2066	1.2348	0.3043	yes	up
metab_10601	Mg(0:0/5-Iso Pgf2Vi/0:0)	neg	0.00005613	0.0002904	1.2051	0.835	-0.2602	yes	down
metab_13306	Stachyoside A	neg	0.03119	0.047	1.205	1.3515	0.4346	yes	up
metab_13816	3-((Ethylphenylamino)Methyl)Benzenesulfonic Acid	neg	0.00005411	0.0002831	1.2046	1.1709	0.2276	yes	up
metab_1726	Gemcitabine	pos	0.000002817	0.00003441	1.2042	1.1265	0.1718	yes	up
metab_7161	6-(Pyridin-3-Yl)Hexanoic Acid	pos	0.01338	0.02672	1.2032	1.3168	0.3971	yes	up
metab_1493	5(6)-Epoxy Prostaglandin E1	pos	0.02198	0.04037	1.2007	0.7755	-0.3669	yes	down
metab_13237	Dantrolene	neg	0.003035	0.006904	1.1957	0.7798	-0.3589	yes	down
metab_10521	Panaxytriol	neg	0.001134	0.003144	1.194	0.8343	-0.2614	yes	down
metab_12879	Glutamylphenylalanine	neg	0.0003189	0.001161	1.1939	1.1905	0.2516	yes	up
metab_12804	Aesculetin	neg	0.00002992	0.0001761	1.1937	1.2079	0.2725	yes	up
metab_569	Deoxycarnitine	pos	0.001404	0.004237	1.1936	0.8742	-0.1939	yes	down
metab_6265	Oleandomycin	pos	0.01747	0.03335	1.1934	1.1911	0.2523	yes	up
metab_3131	15-Methyl-15(S)-Pge1	pos	0.001911	0.00541	1.1929	0.8456	-0.242	yes	down
metab_12187	7-Octen-4-Ol	neg	0.00004215	0.0002325	1.1916	0.8557	-0.2249	yes	down
metab_829	Ecgonine	pos	0.00008393	0.0004511	1.191	0.8547	-0.2265	yes	down
metab_5620	Pro Glu Tyr	pos	4.471E-07	0.000009009	1.1907	0.874	-0.1943	yes	down
metab_10493	20-Carboxy-Leukotriene B4	neg	0.002777	0.006475	1.1905	0.8353	-0.2597	yes	down
metab_7725	Dacinostat	pos	0.0001834	0.0008327	1.1896	0.8859	-0.1748	yes	down
metab_10946	Lysopc(P-18:0/0:0)	neg	0.0329	0.04924	1.1895	1.3069	0.3861	yes	up
metab_7443	4-Hydroxymandelonitrile	pos	0.00002765	0.0001922	1.1867	0.8787	-0.1865	yes	down
metab_1449	N6-Threonylcarbamoyladenosine	pos	0.000005328	0.00005386	1.1862	1.0982	0.1352	yes	up
metab_1619	Gallacetophenone	pos	0.0065	0.01477	1.1848	1.2899	0.3673	yes	up
metab_1448	Ascorbalamic Acid	pos	0.000005571	0.00005541	1.1846	1.1067	0.1463	yes	up
metab_7672	Deoxyguanylic Acid	pos	0.003711	0.009286	1.1838	1.1465	0.1972	yes	up
metab_6662	Phlorizin	pos	0.000006862	0.00006464	1.1833	1.1108	0.1516	yes	up
metab_1131	Pro Lys Tyr	pos	0.0004073	0.001569	1.1829	1.1229	0.1672	yes	up
metab_13786	L-Malic Acid	neg	0.00001189	0.00008495	1.1823	0.8934	-0.1626	yes	down
metab_8389	2-(6-Hydroxy-4-Oxo-2-Sulfanylidene-1H-Pyrimidin-5-Yl)Propanedial	pos	0.0001275	0.0006232	1.1804	0.9006	-0.151	yes	down
metab_725	Hydroxylated Lecithin	pos	0.0001772	0.0008095	1.1794	1.1223	0.1665	yes	up
metab_10963	Lysope(P-18:0/0:0)	neg	0.0006039	0.001883	1.1791	1.172	0.229	yes	up
metab_2192	Ps(16:0/22:4(7Z,10Z,13Z,16Z))	pos	0.01713	0.03282	1.1783	1.226	0.294	yes	up
metab_2933	7-Hydroxyoct-3-Enedioylcarnitine	pos	0.006147	0.01411	1.1775	0.8261	-0.2755	yes	down
metab_6364	Alpha-Hydroxyhippuric Acid	pos	0.00007121	0.0004011	1.1767	0.8615	-0.215	yes	down
metab_5267	Lysope(0:0/18:2(9Z,12Z))	pos	0.04381	0.07154	1.1764	0.813	-0.2986	yes	down
metab_2014	Zalcitabine	pos	3.838E-07	0.000008288	1.174	0.8624	-0.2136	yes	down
metab_1236	N-Acetylserotonin	pos	0.03565	0.06067	1.174	1.3321	0.4137	yes	up
metab_11500	Dehydroisoandrosterone Sulfate	neg	0.01892	0.03055	1.1739	1.2857	0.3625	yes	up
metab_10872	Lysope(P-16:0/0:0)	neg	0.00005466	0.0002848	1.1722	1.1422	0.1919	yes	up
metab_12969	[(2R,3S,4S,6R,7S,8R)-4-Ethenyl-3-Hydroxy-2,4,7,14-Tetramethyl-9-Oxo-6-Tricyclo[5.4.3.01,8]Tetradecanyl] 2-[2-(Diethylamino)Ethylsulfanyl]Acetate	neg	0.02288	0.03599	1.1719	1.3022	0.381	yes	up
metab_13033	Vicine	neg	0.0001087	0.0004887	1.1709	1.1915	0.2528	yes	up
metab_151	Ifosfamide	pos	0.0001238	0.0006098	1.1703	0.9034	-0.1466	yes	down
metab_712	8-Hydroxyadenine	pos	0.0002943	0.00121	1.1701	0.8868	-0.1734	yes	down
metab_13811	Iralukast	neg	0.01354	0.02314	1.17	1.2252	0.293	yes	up
metab_9053	Ureidosuccinic Acid	neg	0.0002202	0.0008662	1.1699	0.8457	-0.2418	yes	down
metab_7520	Octopine	pos	0.01755	0.03348	1.1697	0.8099	-0.3041	yes	down
metab_10693	Hexadecanedioic Acid	neg	0.0001724	0.0007153	1.1683	0.8515	-0.2318	yes	down
metab_9894	3-Hydroxybenzoic Acid	neg	0.000003464	0.00003359	1.1682	0.8669	-0.2061	yes	down
metab_9928	Physagulin G	neg	0.0001474	0.0006243	1.1666	1.1709	0.2276	yes	up
metab_9433	Gly Ile	neg	0.004601	0.009678	1.1664	1.228	0.2963	yes	up
metab_13278	Benzeneacetamide-4-O-Sulphate	neg	0.00018	0.0007401	1.1661	0.8934	-0.1626	yes	down
metab_1589	4-Hydroxy-6-Octenoylcarnitine	pos	0.003204	0.008273	1.163	1.1347	0.1823	yes	up
metab_13479	Albaconazole	neg	0.000007628	0.00005996	1.1627	0.8743	-0.1937	yes	down
metab_11723	2(R)-Hydroxydocosanoic Acid	neg	0.01829	0.02968	1.1622	0.7697	-0.3776	yes	down
metab_10568	(4,6-Dimethylpyrimidin-5-Yl)-[4-[4-[2-[2-Methoxy-4-(Trifluoromethyl)Phenyl]Ethyl]-3-Methylpiperazin-1-Yl]-4-Methylpiperidin-1-Yl]Methanone	neg	0.0002989	0.001104	1.1599	1.1627	0.2175	yes	up
metab_2879	Methylgingerol	pos	0.0002259	0.0009842	1.1543	0.8735	-0.1951	yes	down
metab_9094	Sedoheptulose 7-Phosphate	neg	0.0003699	0.001297	1.1538	0.8756	-0.1916	yes	down
metab_10255	Lacosamide-Glucuronide	neg	0.0001572	0.0006592	1.1536	0.8808	-0.183	yes	down
metab_9762	Tryptophyl-Tryptophan	neg	0.00001634	0.0001093	1.1529	1.1359	0.1839	yes	up
metab_7532	4-Aminonicotinic Acid	pos	0.0002083	0.0009222	1.1515	0.8788	-0.1865	yes	down
metab_12149	Lpc(18:3)	neg	0.000208	0.0008282	1.1502	0.8749	-0.1929	yes	down
metab_1017	Aminodeoxykanamycin	pos	0.003441	0.008745	1.15	1.1638	0.2188	yes	up
metab_6506	Sambunigrin	pos	0.01932	0.03624	1.1496	1.2236	0.2911	yes	up
metab_2851	8-Acetoxy-4-Acoren-3-One	pos	0.006306	0.01439	1.1472	0.8288	-0.271	yes	down
metab_10215	Examorelin	neg	0.01552	0.02594	1.1464	1.2364	0.3062	yes	up
metab_6741	3-(Imidazo[4,5-B]Pyridin-3-Ylmethyl)-N-Propan-2-Ylpiperidine-1-Carboxamide	pos	0.002677	0.007149	1.1462	1.1267	0.1721	yes	up
metab_9881	Genipic Acid	neg	0.001477	0.003874	1.1449	0.8441	-0.2445	yes	down
metab_3177	Pc(18:3/0:0)	pos	0.0004586	0.001714	1.1442	0.8946	-0.1607	yes	down
metab_9698	Vanillin-4-Sulfate	neg	0.000004534	0.00004062	1.1429	0.8655	-0.2084	yes	down
metab_1558	Proscillaridin	pos	0.000005095	0.00005237	1.1425	1.1069	0.1466	yes	up
metab_7854	5-Methylcytidine	pos	0.04645	0.07508	1.1421	1.1958	0.2579	yes	up
metab_5132	16,17-Dihydroxykauran-18-Oic Acid	pos	0.0001563	0.0007357	1.142	0.8655	-0.2084	yes	down
metab_2198	Ile-Glu-Thr-Asp-Fluoromethyl Ketone	pos	0.009234	0.01974	1.1402	1.2166	0.2828	yes	up
metab_12935	Nalidixic Acid	neg	0.0008452	0.002477	1.1383	1.2218	0.289	yes	up
metab_6929	1,2-Cyclohexanedicarboxylic Acid, 4-Methyl-	pos	0.00002088	0.0001536	1.1365	1.144	0.1941	yes	up
metab_7679	Beta-L-Dioxolane-Cytidine	pos	0.001845	0.005264	1.136	1.1938	0.2556	yes	up
metab_12457	(2S)-1-(6-Chloro-5-Fluoroindol-1-Yl)Propan-2-Amine	neg	0.00001405	0.00009718	1.136	0.8618	-0.2145	yes	down
metab_9854	Alpha-Amino-3-Hydroxy-5-Methyl-4-Isoxazolepropionic Acid	neg	0.0001332	0.0005747	1.1356	0.8737	-0.1948	yes	down
metab_6650	Elafibranor	pos	0.0004878	0.001798	1.1355	0.8448	-0.2434	yes	down
metab_7413	Dermatan L-Iduronate	pos	0.000004004	0.00004394	1.1352	1.1149	0.1569	yes	up
metab_9152	Orotic Acid	neg	0.005899	0.0118	1.1351	0.8537	-0.2283	yes	down
metab_6672	Levomenol	pos	0.002998	0.00786	1.1344	1.1754	0.2332	yes	up
metab_7755	Delta-Valerobetaine	pos	0.006108	0.01403	1.1344	0.8818	-0.1815	yes	down
metab_9944	1-O-Sinapoyl-Beta-D-Glucose	neg	0.004714	0.00985	1.1335	1.2008	0.264	yes	up
metab_2392	3-Methyl-1-Phenyl-1-Butanone	pos	0.00002469	0.0001754	1.1327	0.8847	-0.1767	yes	down
metab_2912	(10Z,12E)-Hexadecadienoylcarnitine	pos	0.01086	0.02247	1.1313	1.1991	0.262	yes	up
metab_6005	Ps(14:1(9Z)/Pgj2)	pos	0.03552	0.06054	1.1305	1.2539	0.3264	yes	up
metab_11065	Cortisone Acetate	neg	0.003785	0.008272	1.1278	0.8493	-0.2357	yes	down
metab_1494	3A,4B,12A-Trihydroxy-5B-Cholanoic Acid	pos	0.0004118	0.001581	1.1271	1.1045	0.1434	yes	up
metab_11808	Pe(18:1/13-Hode)	neg	0.0006168	0.001911	1.1247	0.8853	-0.1757	yes	down
metab_11010	N-Stearoyl Histidine	neg	0.02491	0.03863	1.1246	1.2558	0.3286	yes	up
metab_1217	Hydroxyphenylacetylglycine	pos	0.000011	0.00009373	1.1246	1.1218	0.1658	yes	up
metab_12159	Lysopa(8:0/0:0)	neg	0.007949	0.01488	1.124	0.7799	-0.3587	yes	down
metab_7483	Asp Val	pos	0.02004	0.03736	1.1237	1.2608	0.3343	yes	up
metab_1940	Leu Pro Ile	pos	0.04485	0.07292	1.122	1.2698	0.3446	yes	up
metab_10597	Floionolic Acid	neg	0.0000778	0.0003787	1.1218	0.8924	-0.1643	yes	down
metab_2391	Cinnamic Acid	pos	0.00004985	0.0003019	1.1197	0.9078	-0.1395	yes	down
metab_1490	Hydroxyprolyl-Valine	pos	0.0001598	0.0007479	1.1188	1.1554	0.2083	yes	up
metab_835	Tuliposide A	pos	0.001912	0.005411	1.1179	1.1745	0.2321	yes	up
metab_12946	4-(4-Hydroxyphenyl)-2-Butanone	neg	9.042E-09	4.636E-07	1.1172	0.8593	-0.2187	yes	down
metab_4925	Asparagoside A	pos	0.0314	0.05437	1.1128	0.8081	-0.3073	yes	down
metab_10143	9-(2,3-Dihydroxypropoxy)-9-Oxononanoic Acid	neg	5.404E-07	0.000008143	1.1119	0.866	-0.2075	yes	down
metab_2807	N-Acetyl-L-Tyrosine	pos	0.000001817	0.00002501	1.1111	0.8876	-0.172	yes	down
metab_1724	1,2-Dihydronaphthalene-1,2-Diol	pos	0.000001128	0.00001795	1.1109	1.1249	0.1697	yes	up
metab_6936	Caffeoylcholine	pos	0.000003719	0.00004178	1.1093	0.924	-0.114	yes	down
metab_6578	Gln Asp Met	pos	0.001191	0.003708	1.1086	1.1345	0.182	yes	up
metab_13573	Tazobactam	neg	0.0003853	0.001339	1.1078	1.1177	0.1605	yes	up
metab_4553	Ganoderic Acid Mi	pos	0.004168	0.01022	1.1039	0.8805	-0.1837	yes	down
metab_3038	Linolenic Acid	pos	0.00007534	0.0004195	1.1035	0.8973	-0.1563	yes	down
metab_1685	Dl-4-Hydroxyphenyllactic Acid	pos	0.000001485	0.0000218	1.1029	0.8926	-0.164	yes	down
metab_11701	Ps(20:3(5Z,8Z,11Z)/16:0)	neg	0.00003828	0.0002157	1.1024	0.8914	-0.1658	yes	down
metab_13817	N2-Succinyl-L-Glutamic Acid 5-Semialdehyde	neg	0.00002538	0.0001549	1.1017	1.1208	0.1645	yes	up
metab_9914	3-Methoxyphenol Sulfate	neg	0.00006338	0.0003189	1.1013	0.9012	-0.15	yes	down
metab_13552	Glutamate Carbon	neg	0.002691	0.006342	1.0999	0.8448	-0.2434	yes	down
metab_661	Aspartic Acid Methyl Ester	pos	0.009881	0.02087	1.0991	0.8604	-0.2169	yes	down
metab_13091	Deoxyloganin	neg	0.004682	0.009806	1.0984	1.2337	0.303	yes	up
metab_13542	Queuine	neg	0.001259	0.003413	1.0982	0.832	-0.2654	yes	down
metab_6628	Lovastatin Acid	pos	0.04282	0.07022	1.098	0.7762	-0.3655	yes	down
metab_12197	9,10-Dihome	neg	0.001686	0.004312	1.0969	0.8814	-0.1821	yes	down
metab_6941	Gibberellin A14	pos	0.001473	0.004389	1.0958	1.1473	0.1982	yes	up
metab_10317	1H-2-Benzopyran-6-Carboxamide, 1-(2-(4-(4-(Aminocarbonyl)Phenyl)-1-Piperazinyl)Ethyl)-3,4-Dihydro-N-Methyl-, (1S)-	neg	0.01889	0.03051	1.0945	1.2041	0.268	yes	up
metab_11755	Gpetn(18:2/18:3)	neg	0.0000272	0.0001632	1.0914	0.8979	-0.1553	yes	down
metab_13711	4-Mercaptopyridine	neg	0.0002459	0.0009496	1.0906	0.8824	-0.1805	yes	down
metab_2393	Cinnamoylglycine	pos	0.0000294	0.0002016	1.0881	0.9146	-0.1287	yes	down
metab_6067	Pro Val Leu	pos	0.01909	0.03587	1.0879	1.2353	0.3049	yes	up
metab_9596	2-Methoxyacetaminophen Sulfate	neg	0.000003191	0.00003196	1.0874	0.9181	-0.1232	yes	down
metab_1080	Indoline	pos	0.004371	0.01064	1.0835	1.1241	0.1688	yes	up
metab_9973	Dopamine Quinone	neg	0.000003627	0.00003472	1.0826	0.8826	-0.1802	yes	down
metab_6129	Aniracetam	pos	0.006564	0.01486	1.0822	0.8333	-0.2632	yes	down
metab_562	Scopoletin	pos	0.0006653	0.002327	1.0821	1.1246	0.1694	yes	up
metab_10405	N-Arachidonoyl Glutamine	neg	0.01885	0.03049	1.0798	1.2323	0.3014	yes	up
metab_6247	5-Hydroxydec-5-Enoylcarnitine	pos	0.005838	0.01355	1.078	1.1401	0.1892	yes	up
metab_1159	N4-Acetylcytidine	pos	0.0002734	0.001144	1.0778	0.8888	-0.17	yes	down
metab_1076	L-Phenylalanine	pos	0.004759	0.01139	1.0776	1.1125	0.1538	yes	up
metab_1586	Cycloheximide	pos	0.005024	0.0119	1.077	1.1573	0.2108	yes	up
metab_7288	2,6-Dihydroxypurine	pos	0.01852	0.03502	1.0758	1.2434	0.3143	yes	up
metab_12669	5-Methoxyindole-3-Acetic Acid	neg	0.00002987	0.000176	1.0756	0.9083	-0.1387	yes	down
metab_13553	Glu-Thr	neg	0.03284	0.04917	1.0736	1.2947	0.3726	yes	up
metab_2590	P-Coumaroyltriacetic Acid Lactone	pos	0.02591	0.04636	1.0735	0.8173	-0.291	yes	down
metab_5455	Vernolic Acid	pos	0.009078	0.01949	1.0721	0.8448	-0.2434	yes	down
metab_12001	Caudatin	neg	0.001943	0.004843	1.0719	0.8708	-0.1995	yes	down
metab_5582	3-Hydroxydecanoyl Carnitine	pos	0.002331	0.006378	1.0686	1.1111	0.1519	yes	up
metab_10520	Xi-8-Hydroxyhexadecanedioic Acid	neg	0.0001907	0.000776	1.0675	0.8825	-0.1804	yes	down
metab_2947	(10Z,12Z)-Octadeca-10,12-Dienoylcarnitine	pos	0.002961	0.007782	1.0653	1.1301	0.1765	yes	up
metab_6072	Ascomycin	pos	0.01305	0.0262	1.0623	1.1703	0.2269	yes	up
metab_857	Adp	pos	0.03379	0.058	1.0601	1.2179	0.2844	yes	up
metab_7258	Etheno-Dg	pos	0.02326	0.04237	1.0592	1.2261	0.2941	yes	up
metab_11703	Gpetn(18:3/18:1)	neg	0.00003155	0.0001838	1.0555	0.906	-0.1425	yes	down
metab_723	Guanosine 5'-Diphosphate	pos	0.01019	0.02141	1.0553	1.1373	0.1856	yes	up
metab_6068	Indole-3-Acetyl-L-Alanine	pos	0.001721	0.004969	1.0548	0.874	-0.1942	yes	down
metab_6648	5-(3',5'-Dihydroxyphenyl)-Gamma-Valerolactone-O-Glucuronide-O-Methyl	pos	0.0002133	0.0009383	1.0515	1.091	0.1257	yes	up
metab_10130	2-Cyclohex-3-Enyl-6-Nitro-1,2,3,4-Tetrahydroquinazolin-4-One	neg	0.001967	0.004893	1.0506	1.1787	0.2372	yes	up
metab_9933	Isovalerylglucuronide	neg	0.005673	0.01145	1.0498	0.8615	-0.2151	yes	down
metab_10200	R-2-Hydroxy-3-Methylbutanoic Acid 3-Methylbutanoyl	neg	0.00000449	0.00004039	1.0493	0.8813	-0.1823	yes	down
metab_9513	Hydroxyzine	neg	0.04118	0.05994	1.0492	1.2288	0.2972	yes	up
metab_13948	5'-Hydroxypiroxicam	neg	0.002802	0.006511	1.0484	0.8594	-0.2186	yes	down
metab_5984	Acetophenone	pos	0.0000154	0.0001206	1.0468	0.8998	-0.1523	yes	down
metab_1722	(5E)-3-Hydroxyhept-5-Enoylcarnitine	pos	0.0003781	0.001476	1.0456	0.8843	-0.1775	yes	down
metab_9185	Ruberythric Acid	neg	0.007321	0.01394	1.0436	1.1567	0.21	yes	up
metab_7195	7-Benzylidenenaltrexone	pos	0.00002487	0.0001764	1.0435	1.1014	0.1393	yes	up
metab_7095	Ptaquiloside	pos	0.003387	0.008637	1.0428	1.1418	0.1914	yes	up
metab_989	4-Pyridoxic Acid	pos	0.00001234	0.0001012	1.0428	0.9158	-0.1268	yes	down
metab_1835	6-Amino-5-Chloropyrimidine-2,4(1H,3H)-Dione	pos	0.0005335	0.001934	1.0428	0.8853	-0.1757	yes	down
metab_13068	15-Acetyl-4-Deoxynivalenol	neg	0.0004958	0.001627	1.0407	0.8638	-0.2112	yes	down
metab_937	6-(3-Methylpiperidino)[1,2,4]Triazolo[4,3-B]Pyridazine	pos	0.006136	0.01409	1.0393	1.1127	0.1541	yes	up
metab_9161	Midazolam	neg	0.008252	0.01536	1.0381	1.1452	0.1956	yes	up
metab_1782	(2S,3R)-3-Hydroxy-2-Methylpentanedioylcarnitine	pos	0.0004582	0.001714	1.0363	1.1053	0.1445	yes	up
metab_503	L-Glutamine	pos	0.003672	0.009203	1.0344	0.8909	-0.1667	yes	down
metab_6420	Leu-Trp	pos	0.03476	0.0594	1.0344	1.1834	0.243	yes	up
metab_9799	Besifloxacin	neg	0.001074	0.003018	1.0338	1.1406	0.1898	yes	up
metab_6996	Ile Tyr Lys	pos	0.04093	0.06792	1.0331	0.8513	-0.2323	yes	down
metab_10077	Hemorphin-7	neg	0.03504	0.05201	1.0324	1.1638	0.2189	yes	up
metab_1463	Nodularin	pos	0.01716	0.03285	1.0317	1.1245	0.1693	yes	up
metab_9869	Acetaminophen Sulfate	neg	0.0002777	0.001042	1.0285	0.9087	-0.1382	yes	down
metab_10447	Enterolactone 3''-Sulfate	neg	0.001901	0.004751	1.0281	0.8958	-0.1587	yes	down
metab_7098	Phenylalanylhydroxyproline	pos	0.0002498	0.001063	1.0276	0.8701	-0.2008	yes	down
metab_2884	12-Hydroxy-16-Heptadecynoic Acid	pos	0.005435	0.01274	1.0272	0.865	-0.2092	yes	down
metab_11813	Chrysin	neg	0.0000439	0.0002394	1.0269	0.9059	-0.1426	yes	down
metab_5395	12S-Hht	pos	0.00833	0.01815	1.0265	0.8595	-0.2185	yes	down
metab_7666	Ureidopropionic Acid	pos	0.03204	0.05538	1.0257	1.212	0.2774	yes	up
metab_673	Kaempferol 3-[4''-(P-Coumaroylglucosyl)Rhamnoside]	pos	0.00117	0.003652	1.0256	0.9019	-0.1489	yes	down
metab_11905	Pe(18:3(9,11,15)-Oh(13)/16:0)	neg	0.003767	0.008238	1.023	0.8837	-0.1783	yes	down
metab_7709	Gentianose	pos	0.004171	0.01022	1.0221	0.9119	-0.133	yes	down
metab_6873	O-Desmethylverapamil (D-703)	pos	0.002774	0.007364	1.0198	1.1267	0.1721	yes	up
metab_12332	2,3-Dinor Prostaglandin E1	neg	0.001645	0.004227	1.0192	0.8855	-0.1755	yes	down
metab_9609	S-Japonin	neg	0.00001987	0.0001268	1.0181	1.1279	0.1736	yes	up
metab_1214	(S,E)-Zearalenone	pos	0.04104	0.06802	1.017	0.8681	-0.2041	yes	down
metab_1838	Ethyl 7-Epi-12-Hydroxyjasmonate Glucoside	pos	0.02331	0.04246	1.0169	1.1529	0.2052	yes	up
metab_6501	16-Ketoestradiol	pos	0.003444	0.008748	1.0159	1.1518	0.2038	yes	up
metab_9884	Methylarbutin	neg	0.0002031	0.0008148	1.014	1.1431	0.193	yes	up
metab_12660	Benzoic Acid,2-[[[(4S)-4-Carboxy-4-[[4-[[(2,4-Diamino-6-Pteridinyl)Methyl]Amino]Benzoyl]Amino]Butyl]Amino]Carbonyl]-	neg	0.000413	0.001412	1.0115	0.8572	-0.2223	yes	down
metab_13863	2-Fucosyllactose	neg	0.04326	0.06273	1.0106	1.1769	0.235	yes	up
metab_7094	Fluciclovine	pos	0.03027	0.05274	1.0101	1.1927	0.2543	yes	up
metab_9122	Turanose	neg	0.005576	0.0113	1.0088	0.9034	-0.1466	yes	down
metab_10537	Dodecanedioic Acid	neg	0.002656	0.006266	1.008	0.873	-0.196	yes	down
metab_6589	Ethyl Paraben	pos	0.0001244	0.0006109	1.0071	1.1155	0.1577	yes	up
metab_9512	3-Hydroxy-3-(3-Hydroxyphenyl)Propanoic Acid-O-Sulphate	neg	0.00004179	0.0002315	1.0047	1.1339	0.1813	yes	up
metab_6942	Isoxanthopterin	pos	0.00006346	0.0003684	1.0021	1.0991	0.1364	yes	up
