# Supplementary material for: Untargeted metabolomics reveals stage-specific metabolic signatures in yak colostrum, transitional milk and mature milk
Source: Food Chem X. 2025 Jun 2;28:102614. doi: 10.1016/j.fochx.2025.102614 (PMC12181027; doi:10.1016/j.fochx.2025.102614)
Supplement: Supplementary file 4 — Supplementary material 4 [file mmc4.csv]

Table S3. DEMs between YT and YM
Metab ID	Metabolite	Mode	P_value	FDR	VIP_pred_OPLS-DA	FC(YC/YM)	Log2FC(YC/YM)	Significant	Regulate
metab_820	Guanosine 5'-Diphosphate (Gdp)	pos	5.656E-07	0.0001201	4.7858	4.6755	2.096	1.0677	up
metab_13836	Udp-N-Acetyl-D-Galactosamine	neg	6.558E-07	0.000089	3.8554	3.7032	1.6481	0.7208	up
metab_9164	Gdp-Fucose	neg	1.483E-11	3.421E-08	3.8457	3.73	1.9904	0.9931	up
metab_13862	Udp-Xylose	neg	2.22E-09	0.000001138	3.7568	3.6161	1.967	0.976	up
metab_1888	Deltaline	pos	0.0161	0.05462	3.65	3.7117	6.3423	2.665	up
metab_13145	Isoprothiolane	neg	1.26E-08	0.000005286	3.6458	3.5275	3.0658	1.6163	up
metab_13650	Udp-Galactose	neg	1.659E-08	0.000005887	3.6351	3.5134	1.4937	0.5789	up
metab_9207	Udp-D-Apiose	neg	6.15E-08	0.00001493	3.5534	3.4154	1.6869	0.7544	up
metab_1323	4A-Carbinolamine Tetrahydrobiopterin	pos	2.638E-09	0.000003641	3.4741	3.4148	2.2249	1.1537	up
metab_7569	Adp-Glucose	pos	1.485E-07	0.00004898	3.3037	3.2444	1.4351	0.5212	up
metab_1547	3-Hydroxyoctanoyl Carnitine	pos	0.00005558	0.00228	3.2314	3.1403	1.7675	0.8217	up
metab_9229	Adenosine 5'-Phosphosulfate	neg	0.000007488	0.0006135	3.229	3.0808	1.4975	0.5825	up
metab_7311	Succinic Acid	pos	8.659E-07	0.0001642	3.1688	3.126	1.5672	0.6482	up
metab_11788	Ac-Tyr-Oet	neg	4.049E-11	4.671E-08	2.9583	2.8727	1.5617	0.6431	up
metab_7579	Adenosine Monophosphate	pos	0.000249	0.004926	2.957	2.9268	1.2831	0.3596	up
metab_6807	Dactimicin	pos	0.001043	0.009054	2.9297	2.9117	1.4575	0.5435	up
metab_5945	(S)-Nerolidol 3-O-[A-L-Rhamnopyranosyl-(1->2)-B-D-Glucopyranoside]	pos	0.000001885	0.0002537	2.9083	2.8593	1.4033	0.4888	up
metab_13646	Uridine Diphosphate Glucuronic Acid	neg	4.415E-08	0.00001358	2.9012	2.774	1.4121	0.4979	up
metab_880	1-(2-Methoxyethyl)-3-(5-Oxopyrrolidin-3-Yl)Urea	pos	9.792E-07	0.0001642	2.8441	2.7917	1.3444	0.427	up
metab_8965	Carboxydextran	neg	0.000008783	0.0006754	2.7547	2.6349	1.3721	0.4564	up
metab_857	Adp	pos	0.0002369	0.004773	2.7315	2.7162	1.3504	0.4334	up
metab_3974	Gpcho(13:0/13:0)	pos	0.00002217	0.001549	2.7054	2.6265	1.2654	0.3395	up
metab_723	Guanosine 5'-Diphosphate	pos	3.821E-08	0.00002109	2.7025	2.6526	1.2301	0.2987	up
metab_7520	Octopine	pos	0.0009891	0.008721	2.6681	2.6552	0.72	-0.4739	down
metab_9222	Gdp-Glucose	neg	3.26E-10	2.507E-07	2.6367	2.5522	1.3119	0.3917	up
metab_7297	N-Hydroxy-L-Tryptophan	pos	0.0002025	0.004434	2.621	2.6011	1.3859	0.4708	up
metab_10574	Bursopoietin	neg	0.01962	0.04137	2.5717	2.5261	0.5591	-0.8389	down
metab_13647	Uridine Diphosphate (Udp)	neg	0.00009159	0.002269	2.5605	2.4557	1.4112	0.497	up
metab_5823	1-Benzoyl-N-(5-Benzyl-1,3,4-Thiadiazol-2-Yl)Piperidine-4-Carboxamide	pos	0.01709	0.0571	2.5516	2.5044	0.7041	-0.5061	down
metab_3791	Gpcho(8:0/18:3)	pos	0.0009107	0.008296	2.5277	2.4685	1.2804	0.3566	up
metab_5559	7-(3,4-Diethoxyphenyl)-3-[(4-Fluorophenyl)Methyl]Thieno[3,2-D]Pyrimidin-4-One	pos	0.00135	0.01065	2.5164	2.3893	0.7493	-0.4164	down
metab_972	Adenosine	pos	0.00005301	0.00228	2.5099	2.4688	1.1819	0.2412	up
metab_5523	11-Hydroxydodecanoylcarnitine	pos	0.001472	0.01136	2.496	2.4388	1.3451	0.4277	up
metab_6059	N-Formylanthranilic Acid	pos	0.00212	0.01417	2.4863	2.4754	1.4447	0.5308	up
metab_2831	4,8 Dimethylnonanoyl Carnitine	pos	0.00002469	0.00162	2.4805	2.4153	1.3043	0.3832	up
metab_7754	4-N-[2-(4-Chlorophenyl)Ethyl]-2-N-Methyl-1,3-Thiazole-2,4-Dicarboxamide	pos	0.02019	0.06435	2.4702	2.4785	1.3493	0.4322	up
metab_7375	6-Lactoyltetrahydropterin	pos	9.815E-07	0.0001642	2.4664	2.4439	1.3287	0.41	up
metab_2150	3-Hydroxynona-4,6-Dienoylcarnitine	pos	0.0001178	0.003353	2.4593	2.4628	1.3355	0.4174	up
metab_1582	Fruleuile	pos	0.005063	0.02513	2.4466	2.4292	1.3796	0.4643	up
metab_2929	13-Hydroxyhexadecanoylcarnitine	pos	0.04234	0.107	2.431	2.2948	1.4723	0.5581	up
metab_7256	Forskolin	pos	0.03238	0.08854	2.4281	2.4608	1.4167	0.5025	up
metab_2188	Trp Ser Asp	pos	0.01021	0.03966	2.4262	2.4462	0.7031	-0.5082	down
metab_7066	Prostratin	pos	0.009157	0.03655	2.406	2.4047	1.4198	0.5057	up
metab_923	Thymidine	pos	0.00262	0.01617	2.378	2.3699	0.7672	-0.3824	down
metab_7288	2,6-Dihydroxypurine	pos	0.00003578	0.001909	2.3689	2.3366	1.2929	0.3706	up
metab_5672	Digoxin	pos	0.01406	0.0496	2.3639	2.2895	1.3395	0.4217	up
metab_986	Oxypurinol	pos	0.006929	0.03062	2.3638	2.3734	1.3972	0.4825	up
metab_7435	Vasicinone	pos	0.001035	0.008995	2.357	2.328	1.2388	0.309	up
metab_9892	4A-Hydroxytetrahydrobiopterin	neg	0.000004734	0.0004748	2.3436	2.2624	1.3411	0.4235	up
metab_9234	Safflomin A	neg	0.0003394	0.004279	2.337	2.379	1.3015	0.3802	up
metab_5211	(3S)-3-Hydroxycyclocitral	pos	0.001481	0.01138	2.3139	2.2707	1.291	0.3685	up
metab_7672	Deoxyguanylic Acid	pos	0.001252	0.01013	2.3138	2.2929	1.189	0.2497	up
metab_7433	5-Hydroxytryptophan	pos	0.0009301	0.008401	2.3075	2.2798	1.2081	0.2728	up
metab_937	6-(3-Methylpiperidino)[1,2,4]Triazolo[4,3-B]Pyridazine	pos	0.0002805	0.005207	2.3044	2.2132	1.1667	0.2224	up
metab_9319	Orotidylic Acid	neg	0.0001009	0.002376	2.296	2.2029	1.3632	0.447	up
metab_9041	Adenosine Phosphosulfate	neg	0.00267	0.00932	2.2895	2.231	1.2957	0.3738	up
metab_2825	Toremifene	pos	0.00007504	0.002638	2.2868	2.2541	1.2115	0.2769	up
metab_9786	5-Hydroxyindole-3-Acetic Acid	neg	0.0003996	0.004598	2.2509	2.1463	0.6827	-0.5506	down
metab_10554	Flavonol Sulphate	neg	0.000748	0.005365	2.2393	2.1059	0.7767	-0.3647	down
metab_5541	Betaxolol	pos	0.02996	0.08358	2.2356	2.1588	1.5298	0.6133	up
metab_7795	Niacinamide	pos	0.001307	0.01044	2.2353	2.2035	0.781	-0.3567	down
metab_2156	Phe Pro Ile	pos	0.002586	0.01604	2.2301	2.1397	1.235	0.3045	up
metab_9261	Adenosine 3',5'-Diphosphate	neg	0.0008858	0.005365	2.2294	2.2412	1.3098	0.3894	up
metab_823	Uridine Monophosphate (Ump)	pos	0.000004679	0.0004531	2.2109	2.1745	1.205	0.269	up
metab_7491	1-[(2R,3R,4S,5R)-3,4-Dihydroxy-5-(Hydroxymethyl)Oxolan-2-Yl]Oxypyrimidin-2-One	pos	0.00000347	0.0003909	2.2079	2.1482	1.1214	0.1653	up
metab_2292	Riboprine	pos	0.008158	0.03396	2.2068	2.1499	1.2443	0.3153	up
metab_7508	N-(1-Deoxy-1-Fructosyl)Threonine	pos	0.007668	0.03262	2.1964	2.2114	0.7828	-0.3533	down
metab_7722	Glucosylgalactosyl Hydroxylysine	pos	0.004343	0.02252	2.1958	2.1808	0.8384	-0.2543	down
metab_13873	2-(Acetylamino)-2-Deoxy-Alpha-D-Mannopyranose	neg	0.00353	0.01126	2.1859	2.1308	0.7841	-0.3509	down
metab_12329	Flunixin	neg	0.0168	0.03684	2.1852	2.0959	4.5434	2.1838	up
metab_7445	Hypoxanthine	pos	0.0006929	0.007957	2.1813	2.1713	1.184	0.2436	up
metab_13492	Dihydronicotinamide Formycin Dinucleotide	neg	5.258E-07	0.0000754	2.1662	2.0698	1.2402	0.3105	up
metab_7505	6-Guanidino-2-Oxocaproic Acid	pos	0.003942	0.02111	2.153	2.11	1.3349	0.4168	up
metab_2104	7-Hydroxydecanoylcarnitine	pos	0.01039	0.04003	2.1524	2.0904	1.245	0.3162	up
metab_1838	Ethyl 7-Epi-12-Hydroxyjasmonate Glucoside	pos	0.01438	0.05038	2.1503	2.0818	0.7833	-0.3524	down
metab_13571	8-Chloroinosine	neg	0.0002465	0.003611	2.1495	2.0777	1.2406	0.3111	up
metab_6310	(3R)-3,5-Dihydroxy-3-Methylpentanoylcarnitine	pos	0.0001544	0.003893	2.1447	2.1092	1.2152	0.2812	up
metab_5587	5-(Phenylethynyl)Furan-2-Carboxylic Acid	pos	0.002638	0.01621	2.1361	2.1024	0.8033	-0.316	down
metab_7506	1-[(2R,3S,5R)-3,4-Dihydroxy-5-(Hydroxymethyl)Oxolan-2-Yl]Pyrimidine-2,4-Dione	pos	0.0001512	0.003864	2.1187	2.0797	1.2075	0.272	up
metab_13773	Yersiniabactin	neg	0.001847	0.007478	2.1136	2.0556	0.8002	-0.3215	down
metab_7495	Uracil	pos	0.00000449	0.0004426	2.1096	2.0566	1.1112	0.1521	up
metab_5891	Bisacurone Epoxide	pos	0.00008319	0.002798	2.0953	2.0455	1.1882	0.2488	up
metab_962	4-(1,3-Benzothiazol-2-Yl)Aniline	pos	0.0004974	0.00704	2.0925	2.0165	1.1986	0.2613	up
metab_9172	Pseudouridine	neg	0.000006186	0.0005825	2.0913	2.0243	1.1776	0.2358	up
metab_13687	Adenosine Diphosphate	neg	0.000245	0.003611	2.0904	2.0793	1.2727	0.3479	up
metab_6156	5-Octenoylcarnitine	pos	0.005994	0.02794	2.0857	2.1593	1.2362	0.3059	up
metab_562	Scopoletin	pos	0.002144	0.01426	2.0788	2.0593	1.1762	0.2341	up
metab_2158	Ps(22:6(5Z,8E,10Z,13Z,15E,19Z)-2Oh(7S, 17S)/16:1(9Z))	pos	0.00006194	0.002454	2.0749	2.0193	1.1529	0.2052	up
metab_854	Urocanic Acid	pos	0.001167	0.009642	2.0653	2.0047	0.8433	-0.2459	down
metab_2184	Ubiquinone-1	pos	0.001404	0.01096	2.0623	2.0264	1.2091	0.2739	up
metab_746	5-(2'-Carboxyethyl)-4,6-Dihydroxypicolinate	pos	0.00000346	0.0003909	2.0552	2.0073	1.1231	0.1675	up
metab_13813	Gdp-Man	neg	6.038E-08	0.00001493	2.0533	1.9616	1.1834	0.243	up
metab_709	Cytosine Arabinoside Monophosphate	pos	0.0008494	0.007957	2.0513	2.0273	1.1492	0.2006	up
metab_1077	4-Fluoro-L-Phenylalanine	pos	0.0001765	0.004146	2.0325	1.9719	1.1517	0.2037	up
metab_9025	(2E)-Non-2-Enedioyl-Coa	neg	0.001428	0.006474	2.026	1.923	1.2321	0.3012	up
metab_997	(6-Methoxypyridin-3-Yl)-[2-(4-Methyl-1,2,4-Triazol-3-Yl)Piperidin-1-Yl]Methanone	pos	0.00001119	0.0009222	2.0245	1.9886	1.1688	0.225	up
metab_949	Fapy-Adenine	pos	0.0002909	0.005284	2.0237	1.9913	1.1507	0.2025	up
metab_776	Ethyl Beta-D-Fructofuranoside	pos	0.003446	0.0194	2.0148	2.0021	1.1649	0.2202	up
metab_6047	Nizatidine	pos	0.02236	0.06881	2.0145	1.9759	0.8083	-0.3071	down
metab_7043	Mopidamol	pos	0.009846	0.03857	2.0143	2.0159	1.2478	0.3194	up
metab_6301	Desthiobiotin	pos	3.965E-07	0.00009516	2.0142	1.9944	1.1355	0.1833	up
metab_1176	Dolasetron	pos	0.001598	0.01189	2.0125	1.9565	0.8477	-0.2384	down
metab_725	Hydroxylated Lecithin	pos	0.000002428	0.0002978	2.0055	1.9557	1.1138	0.1555	up
metab_7369	2,4-Dihydroxypteridine	pos	0.02838	0.08075	1.9996	1.9346	1.1832	0.2427	up
metab_13835	Uridine Diphosphate-N-Acetylgalactosamine	neg	0.001172	0.005925	1.988	1.8893	1.2126	0.2781	up
metab_13531	3-Deoxyguanosine	neg	0.00004659	0.001641	1.9855	1.9088	1.2132	0.2788	up
metab_12968	Tyrosine Methylester	neg	0.0000215	0.001127	1.9849	1.899	0.7785	-0.3612	down
metab_2333	Picroside I	pos	0.00628	0.02886	1.9801	1.9896	1.2205	0.2875	up
metab_2242	N2-[2-Methoxy-4-[4-(4-Methyl-1-Piperazinyl)-1-Piperidinyl]Phenyl]-N4-[2-[(1-Methylethyl)Sulfonyl]Phenyl]-1,3,5-Triazine-2,4-Diamine	pos	0.004388	0.02268	1.979	1.9318	1.2247	0.2924	up
metab_1017	Aminodeoxykanamycin	pos	0.0006653	0.007957	1.9614	1.9742	1.1603	0.2144	up
metab_6492	4-Hydroxycinnamic Acid	pos	0.00004214	0.002005	1.9605	1.9339	0.8691	-0.2025	down
metab_13708	Uridine 5'-Monophosphate	neg	0.00004286	0.001582	1.9538	1.9061	1.1732	0.2305	up
metab_6679	2-(1,3,4-Oxadiazol-2-Yl)Phenyl 5-Methyl-1,2,3-Thiadiazole-4-Carboxylate	pos	0.008637	0.03518	1.9531	1.9423	0.8181	-0.2897	down
metab_7217	Crocin 5	pos	0.00032	0.005607	1.9452	1.9075	0.8286	-0.2713	down
metab_2221	(4,6)-Decadienoylcarnitine	pos	0.00316	0.01828	1.9413	1.923	1.257	0.33	up
metab_852	Ticarcillin	pos	0.00007438	0.002632	1.9391	1.8968	0.885	-0.1762	down
metab_6777	Cyclopassifloside Vii	pos	0.0001159	0.003316	1.9218	1.8519	1.1209	0.1647	up
metab_3165	(3S,5R,6R,7E)-3,5,6-Trihydroxy-7-Megastigmen-9-One	pos	0.00345	0.0194	1.9157	1.9023	1.2101	0.2751	up
metab_739	D-Glucaro-1,4-Lactone	pos	9.815E-07	0.0001642	1.9119	1.8632	0.8904	-0.1674	down
metab_7133	Glu Asn Leu	pos	0.008143	0.03395	1.9034	1.8473	1.2182	0.2847	up
metab_1157	Dioxolane Guanosine	pos	0.0004441	0.0067	1.9001	1.8568	0.8786	-0.1867	down
metab_11759	Dihydroxybergamottin	neg	0.00007692	0.002125	1.8919	1.7874	1.1648	0.2201	up
metab_6795	Leu Pro Tyr	pos	0.01816	0.05969	1.882	1.8646	0.8162	-0.293	down
metab_13519	Guanine	neg	0.01602	0.03548	1.8786	1.967	1.418	0.5039	up
metab_8964	Alpha-D-Gal-(1->3)-Beta-D-Gal-(1->4)-D-Glcnac	neg	0.001365	0.006396	1.8774	1.8104	0.8544	-0.227	down
metab_5569	(4E)-3-Hydroxydodec-4-Enoylcarnitine	pos	0.0001136	0.003266	1.8727	1.8354	1.1369	0.1851	up
metab_10921	Tetrahydrocurcumin	neg	0.0005461	0.005142	1.87	1.7833	1.1877	0.2482	up
metab_2118	2-[4-(Cyclopropylcarbamoylamino)Phenyl]-N-(2,2,2-Trifluoroethyl)Acetamide	pos	0.0001046	0.003151	1.8639	1.8354	1.1682	0.2243	up
metab_6346	6-Hydroxyoctanoylcarnitine	pos	0.00001727	0.001255	1.8481	1.8094	1.1091	0.1494	up
metab_9648	Fluprednisolone	neg	0.0004028	0.004611	1.8397	1.8085	1.2443	0.3154	up
metab_5539	Pc(8:0/0:0)	pos	0.0004789	0.006906	1.8298	1.7913	1.1093	0.1496	up
metab_9891	8-Methoxyquinolin-2(1H)-One	neg	0.0001092	0.002469	1.8208	1.7375	0.838	-0.2549	down
metab_2915	Ligusticide	pos	0.01155	0.04277	1.8165	1.79	0.8325	-0.2645	down
metab_7136	7,14-Dihydroxyoctadeca-4,8,10,12-Tetraenedioylcarnitine	pos	0.02457	0.07314	1.8133	1.8191	1.199	0.2618	up
metab_1729	Xi-2,3-Dihydro-2-Oxo-1H-Indole-3-Acetic Acid	pos	0.005428	0.02617	1.8002	1.7716	0.8539	-0.2279	down
metab_13447	[(2R,5R)-5-(2-Amino-6-Oxo-1H-Purin-9-Yl)-3,4-Dihydroxyoxolan-2-Yl]Methyl [(2R,5R)-5-(4-Amino-2-Oxopyrimidin-1-Yl)-3,4-Dihydroxyoxolan-2-Yl]Methyl Hydrogen Phosphate	neg	0.001161	0.005903	1.7979	1.8485	1.2474	0.3189	up
metab_9412	Alanine Lactate Pyruvate	neg	2.121E-07	0.00003567	1.7937	1.7841	1.1808	0.2398	up
metab_6852	Azasetron	pos	0.002954	0.01753	1.784	1.7926	0.8735	-0.1951	down
metab_13601	Glutathione Trisulfide	neg	0.0004439	0.004785	1.7822	1.7133	0.8896	-0.1687	down
metab_13448	Cytidylyl-(5'-3')-5'-Inosinic Acid Homopolymer	neg	0.01496	0.03377	1.7745	1.8222	1.2574	0.3305	up
metab_5452	Tetradecanoylcarnitine	pos	0.005967	0.02784	1.7739	1.7046	1.1478	0.1989	up
metab_2859	Lauroylcarnitine	pos	0.0005634	0.00753	1.7693	1.7217	1.1208	0.1645	up
metab_9240	Gdp-Beta-L-Fucose	neg	8.117E-07	0.000104	1.7652	1.7105	1.1162	0.1585	up
metab_12239	3-Allylphenol Sulfate	neg	0.0001571	0.002923	1.764	1.7033	1.1846	0.2443	up
metab_12676	Pifithrin	neg	0.001006	0.005612	1.7618	1.677	0.8327	-0.2641	down
metab_12000	Palmitoyl Glucuronide	neg	0.001519	0.006676	1.7583	1.7567	1.2326	0.3017	up
metab_9161	Midazolam	neg	0.002974	0.009921	1.7547	1.7266	1.1805	0.2394	up
metab_6769	Ligustroside	pos	0.006182	0.02857	1.7544	1.6883	1.1437	0.1938	up
metab_9680	Guanidine, (4-Chloro-3-Methoxy-1-Oxo-1H-2-Benzopyran-7-Yl)-	neg	0.01458	0.03313	1.7428	1.7294	0.717	-0.4799	down
metab_2142	7-Hydroxyoctanoylcarnitine	pos	0.0002053	0.004438	1.7423	1.7033	1.1061	0.1455	up
metab_6230	Pc(6:0/0:0)	pos	0.0001418	0.00371	1.7405	1.6999	1.0823	0.1141	up
metab_13782	Glucose 6-Phosphate	neg	0.000002527	0.0002777	1.7378	1.6698	1.1236	0.1681	up
metab_2966	Lysopc(10:0)	pos	0.007069	0.03099	1.7339	1.7148	1.133	0.1802	up
metab_13573	Tazobactam	neg	0.0001085	0.002466	1.7277	1.7094	1.1202	0.1637	up
metab_12521	Lysylcysteine	neg	0.01559	0.03483	1.7252	1.6815	0.7569	-0.4018	down
metab_13939	Hexuronic Acid	neg	0.003872	0.01194	1.72	1.6508	0.8255	-0.2767	down
metab_13501	Imidazoleacetic Acid Riboside	neg	0.0001555	0.002923	1.7183	1.6279	0.8579	-0.2211	down
metab_6985	Lomefloxacin	pos	0.00788	0.03315	1.7087	1.6732	0.8652	-0.2089	down
metab_6735	Riboflavin Cyclic-4',5'-Phosphate	pos	0.0004314	0.006578	1.7058	1.6599	1.1287	0.1747	up
metab_7070	Scopoline	pos	0.0144	0.05039	1.7044	1.7233	0.8738	-0.1946	down
metab_1692	N6-Carbamoyl-L-Threonyladenosine	pos	0.0005064	0.007101	1.7026	1.6228	1.1133	0.1548	up
metab_10981	Urolithin-3-Sulfate	neg	0.000453	0.004827	1.698	1.6092	0.899	-0.1535	down
metab_7419	Leu Gly Leu	pos	0.005283	0.0258	1.6963	1.6538	0.8824	-0.1805	down
metab_8179	L-Lysine	pos	0.0007516	0.007957	1.6959	1.7085	1.1786	0.2371	up
metab_5283	Pc(12:0/0:0)	pos	0.003774	0.02059	1.6928	1.6632	1.1136	0.1552	up
metab_2751	6-Hydroxydecanoylcarnitine	pos	0.004697	0.02379	1.6908	1.6337	1.1125	0.1538	up
metab_1248	N-(5-Acetamidopentyl)Acetamide	pos	0.0002093	0.004496	1.6879	1.6549	0.884	-0.1778	down
metab_10979	2-Furyl(5-Hydroxy-1-Benzofuran-3-Yl)Methanone	neg	0.001277	0.006199	1.6873	1.6078	0.8885	-0.1706	down
metab_5721	Octanoyl-L-Carnitine	pos	0.00003602	0.001909	1.6812	1.6303	1.0839	0.1162	up
metab_5557	Decanoyl-L-Carnitine	pos	0.0002358	0.004768	1.6786	1.6343	1.0876	0.1211	up
metab_7713	9-O-Acetylneuraminic Acid	pos	0.005876	0.02756	1.6769	1.6408	1.1122	0.1534	up
metab_7432	Deoxyuridine	pos	0.003157	0.01828	1.6762	1.661	0.894	-0.1616	down
metab_10154	4-Phenylpiperidine-4-Carboxylic Acid	neg	0.00004233	0.001582	1.6686	1.578	0.8787	-0.1865	down
metab_12360	5-Hydroxytryptophol Sulfate	neg	0.0002806	0.003923	1.6644	1.579	0.906	-0.1425	down
metab_5400	Palmitoylcarnitine	pos	0.01191	0.04381	1.6642	1.5832	1.1255	0.1705	up
metab_1837	Noopept	pos	0.01213	0.04444	1.662	1.6274	1.168	0.224	up
metab_6879	Flavin Adenine Dinucleotide (Fad)	pos	0.0002275	0.004685	1.658	1.6232	1.0884	0.1222	up
metab_13590	Adenosine 2'-Phosphate	neg	0.001442	0.006512	1.6579	1.633	1.152	0.2042	up
metab_6808	Prednisone	pos	0.03246	0.08866	1.6577	1.6398	0.8747	-0.1932	down
metab_12943	N-Tert-Butyl-1-(2-Sulfophenyl)Methanimine Oxide	neg	0.0178	0.03835	1.656	1.6133	0.8197	-0.2868	down
metab_5994	Zilascorb	pos	0.004557	0.02342	1.6493	1.64	0.88	-0.1844	down
metab_12339	Metalaxyl Acid	neg	0.005895	0.01629	1.644	1.5678	0.8526	-0.23	down
metab_7460	Ethyl 4-(Tetrahydro-1H-Pyrrol-1-Ylcarbothioyl)Benzoate	pos	0.0021	0.01407	1.6418	1.5984	0.8834	-0.1789	down
metab_13723	Isoscoparin 2''-(6-(E)-Ferulylglucoside)	neg	0.002191	0.008258	1.6402	1.5972	0.8784	-0.1871	down
metab_12145	9,11-Methane-Epoxy Pgf1Alpha	neg	0.02115	0.04387	1.6397	1.5441	0.8124	-0.2997	down
metab_6950	Cinnzeylanol	pos	0.04511	0.1123	1.6382	1.6521	0.8545	-0.2268	down
metab_12398	Pimpinellidine	neg	0.000243	0.003611	1.6369	1.5578	0.8869	-0.1732	down
metab_13174	Salidroside	neg	0.001687	0.007107	1.6355	1.5772	0.8544	-0.227	down
metab_8911	5-Aminoimidazole Ribonucleotide	neg	0.002482	0.008899	1.6323	1.5418	0.8699	-0.2011	down
metab_2928	Assafoetidin	pos	0.02502	0.07421	1.6301	1.6185	0.8666	-0.2066	down
metab_6873	O-Desmethylverapamil (D-703)	pos	0.001803	0.01288	1.6284	1.5697	1.1108	0.1516	up
metab_12963	Perilloside B	neg	0.006079	0.01669	1.6227	1.7124	1.2127	0.2782	up
metab_743	8-Amino-7-Oxononanoic Acid	pos	0.001666	0.01223	1.6221	1.6661	1.1209	0.1646	up
metab_12678	Urolithin A 3-Sulfate	neg	0.00004563	0.001621	1.6179	1.5488	0.9149	-0.1284	down
metab_10119	Midecamycin	neg	0.0005604	0.005153	1.6144	1.5962	1.1842	0.2439	up
metab_10666	Adipostatin A	neg	0.004348	0.01295	1.614	1.5196	0.8605	-0.2168	down
metab_13535	(E)-Indol-3-Ylacetaldoxime	neg	0.002617	0.009216	1.6122	1.5606	1.1555	0.2085	up
metab_9148	Aromadendrin 3,7-Diglucoside	neg	0.000613	0.005365	1.6098	1.6578	1.1289	0.175	up
metab_12154	Histidylcysteine	neg	0.001378	0.006422	1.6076	1.5492	0.8805	-0.1836	down
metab_7523	Glucose-Uridine-C1,5'-Diphosphate	pos	0.001745	0.01266	1.6073	1.5915	1.0786	0.1092	up
metab_952	6-Hydroxy-2-Aminopurine	pos	0.01576	0.05379	1.5876	1.6231	1.1044	0.1432	up
metab_1395	Comfrey	pos	0.01725	0.05749	1.5848	1.6065	1.1537	0.2062	up
metab_12159	Lysopa(8:0/0:0)	neg	0.01652	0.03639	1.5786	1.552	1.2225	0.2898	up
metab_1131	Pro Lys Tyr	pos	0.0004518	0.006734	1.568	1.5277	1.0783	0.1088	up
metab_6278	5-Methoxyindole-3-Carboxaldehyde	pos	0.00147	0.01136	1.5598	1.5388	1.0948	0.1307	up
metab_7142	Dimerum Acid	pos	0.003138	0.01825	1.5589	1.5317	1.1072	0.1469	up
metab_12270	Vignatic Acid B	neg	0.02159	0.04465	1.5515	1.5114	0.863	-0.2125	down
metab_2667	Embelin	pos	0.04542	0.1128	1.5507	1.5546	0.8666	-0.2066	down
metab_6528	Ergovaline	pos	0.01084	0.04096	1.5504	1.5371	0.9	-0.152	down
metab_5615	2-Naphthol	pos	0.00122	0.009929	1.5479	1.523	0.8977	-0.1557	down
metab_7430	4-(Glutamylamino) Butanoate	pos	0.03269	0.08911	1.5451	1.5568	1.1452	0.1957	up
metab_6903	3-V-2-Propylpentanoylcarnitine	pos	0.009391	0.03714	1.5393	1.624	1.148	0.1991	up
metab_7447	5-Methylcytosine	pos	0.0007009	0.007957	1.5391	1.4996	0.912	-0.133	down
metab_847	3-Oxoglutaric Acid	pos	0.00004486	0.002086	1.5383	1.5071	0.9341	-0.0984	down
metab_7532	4-Aminonicotinic Acid	pos	0.0001025	0.003149	1.5345	1.4898	0.9253	-0.112	down
metab_9046	N-Acetyl-B-Neuraminic Acid	neg	0.002096	0.008044	1.534	1.5019	1.1148	0.1567	up
metab_6071	Pyro-L-Glutaminyl-L-Glutamine	pos	0.0002226	0.004672	1.5337	1.489	1.0974	0.1341	up
metab_13900	Gulonic Acid	neg	0.001299	0.006243	1.5334	1.4876	0.8941	-0.1615	down
metab_849	Dehydroascorbate (Bicyclic Form)	pos	0.00007157	0.00255	1.5313	1.5012	0.9359	-0.0956	down
metab_943	N-Fructosyl Isoleucine	pos	0.03057	0.08464	1.5273	1.5761	1.1753	0.2331	up
metab_13725	Cmp-N-Acetylneuraminic Acid	neg	0.002572	0.009096	1.527	1.4975	1.1177	0.1605	up
metab_6915	Vignatic Acid A	pos	0.001321	0.01048	1.5259	1.4824	1.1104	0.151	up
metab_14405	Pe(14:1(9Z)/20:5(7Z,9Z,11E,13E,17Z)-3Oh(5,6,15))	neg	0.001707	0.007123	1.5243	1.4977	1.1645	0.2197	up
metab_1620	Cichoriin	pos	0.01045	0.04021	1.5231	1.4883	1.1146	0.1565	up
metab_7803	N-Acetylneuraminic Acid	pos	0.004237	0.02217	1.5213	1.498	1.0872	0.1206	up
metab_1120	Butyryl Carnitine	pos	0.0235	0.07135	1.521	1.4091	1.0755	0.105	up
metab_8999	Uridine 5'-Diphosphate	neg	0.01754	0.03798	1.5208	1.5557	1.1824	0.2417	up
metab_1205	Isoleucyl-Prolyl-Proline	pos	0.04286	0.1078	1.512	1.4954	1.1466	0.1974	up
metab_13575	Uridine	neg	0.00009102	0.002269	1.5115	1.5092	1.0782	0.1086	up
metab_6419	9-Hydroxydecanoylcarnitine	pos	0.03098	0.0855	1.5103	1.5249	1.1352	0.183	up
metab_10521	Panaxytriol	neg	0.001312	0.006293	1.5088	1.5299	0.881	-0.1828	down
metab_7543	Dehydroascorbic Acid	pos	0.00006357	0.002471	1.504	1.4724	0.9352	-0.0967	down
metab_12975	Threonyllysine	neg	0.00004054	0.001572	1.5035	1.4518	1.1571	0.2105	up
metab_13159	Salicylsulfuric Acid	neg	0.03678	0.06842	1.4996	1.4359	0.8369	-0.2568	down
metab_5556	Sterebin A	pos	0.00109	0.009375	1.499	1.4754	1.0876	0.1212	up
metab_2761	3-Hydroxynona-4,7-Dienoylcarnitine	pos	0.0351	0.09378	1.4958	1.5213	0.8791	-0.186	down
metab_7466	Biopterin	pos	0.0002811	0.005207	1.4956	1.4628	0.9235	-0.1149	down
metab_10205	3-Phenylpropionic Acid Sulfate	neg	0.00003119	0.001388	1.4865	1.4585	1.1038	0.1424	up
metab_7545	3-Hydroxy-4-Oxo-4H-Pyran-2-Carboxylic Acid	pos	0.00003092	0.001855	1.4827	1.4527	0.9437	-0.0837	down
metab_7759	6-Mercaptopurine Ribonucleoside 5'-Diphosphate	pos	0.006703	0.03008	1.4805	1.4699	1.0923	0.1274	up
metab_12372	4-Allylpyrocatechol Sulfate	neg	0.000822	0.005365	1.4771	1.4813	1.1194	0.1627	up
metab_13257	6-Hydroxynorketamine	neg	0.004017	0.01224	1.4768	1.4352	0.8792	-0.1857	down
metab_848	2,5-Furandicarboxylic Acid	pos	0.00003254	0.001873	1.4766	1.446	0.9398	-0.0896	down
metab_10097	Torvoside D	neg	0.0155	0.03468	1.476	1.4764	0.8628	-0.213	down
metab_10316	Rose Oxide (Cis)	neg	0.03293	0.06282	1.4742	1.4397	0.8324	-0.2646	down
metab_13207	Caffeic Acid 4-O-Sulfate	neg	0.0005592	0.005153	1.4737	1.4022	0.9177	-0.1239	down
metab_12631	Bisnoryangonin	neg	0.001113	0.005867	1.4705	1.4117	0.8956	-0.159	down
metab_8984	Threonic Acid	neg	0.0003315	0.00424	1.4687	1.3813	0.9058	-0.1428	down
metab_1541	7-(4-Hydroxy-3-Methoxyphenyl)-5-Methoxy-1-Phenyl-3-Heptanone	pos	0.001535	0.01162	1.4685	1.4663	0.9191	-0.1218	down
metab_12416	Lysyltyrosine	neg	0.0001549	0.002923	1.4681	1.3841	1.105	0.1441	up
metab_7229	Glucose Pyruvate Lactate	pos	0.007139	0.0311	1.4661	1.4421	0.9077	-0.1397	down
metab_5613	6-Methyloctanoylcarnitine	pos	0.002369	0.01517	1.4632	1.4566	1.0815	0.113	up
metab_2399	Afn-1252	pos	0.005314	0.02584	1.4551	1.4328	1.0825	0.1144	up
metab_13514	Dobesilic Acid	neg	0.005383	0.01527	1.455	1.3831	1.1388	0.1875	up
metab_1782	(2S,3R)-3-Hydroxy-2-Methylpentanedioylcarnitine	pos	0.00009171	0.002926	1.4538	1.4427	1.0703	0.0981	up
metab_10329	Piridronic Acid	neg	0.02649	0.05258	1.4512	1.3806	0.8476	-0.2385	down
metab_6900	N-Palmitoyl Cysteine	pos	0.01137	0.04247	1.4508	1.4973	1.1012	0.139	up
metab_8898	L-Aspartic Acid	neg	0.003126	0.01027	1.4467	1.4006	0.8824	-0.1804	down
metab_1361	2,3-Quinolinedicarboxylic Acid	pos	0.008258	0.03422	1.4441	1.4346	0.92	-0.1204	down
metab_10600	Pyrenophorol	neg	0.007232	0.01922	1.4435	1.438	1.1355	0.1834	up
metab_7497	Phenylacetic Acid	pos	0.002322	0.01499	1.4434	1.4226	0.9023	-0.1484	down
metab_5967	N-(2-Phenylethyl)Acetamide	pos	0.02723	0.07844	1.4434	1.4392	0.8832	-0.1792	down
metab_1212	1-Phenoxy-2-Propanol	pos	0.0005869	0.00775	1.4419	1.4176	0.9149	-0.1284	down
metab_5582	3-Hydroxydecanoyl Carnitine	pos	0.006802	0.03035	1.4388	1.4043	1.0796	0.1105	up
metab_12893	Urolithin A-3-O-Glucuronide	neg	0.0036	0.01142	1.4374	1.3755	0.9095	-0.1368	down
metab_13354	(3A,5B)-24-Oxo-24-[(2-Sulfoethyl)Amino]Cholan-3-Yl-B-D-Glucopyranosiduronic Acid	neg	0.009419	0.02341	1.4372	1.415	1.1724	0.2295	up
metab_6975	Desacetylvinblastine Amide	pos	0.000389	0.006281	1.4356	1.3902	1.0644	0.09	up
metab_10877	Lysope(P-18:1(9Z)/0:0)	neg	0.001293	0.006232	1.4263	1.4203	1.1145	0.1564	up
metab_1898	Hexanoyl-L-Carnitine	pos	0.0001748	0.004146	1.4258	1.399	1.0549	0.0771	up
metab_8978	Cyclophosphamide	neg	0.001095	0.005835	1.4256	1.3848	1.0739	0.1029	up
metab_623	Isowertin 2''-Rhamnoside	pos	0.003788	0.02064	1.4227	1.42	0.9303	-0.1042	down
metab_9303	Glucoraphanin	neg	0.01125	0.02695	1.422	1.3587	0.8957	-0.1589	down
metab_10628	Sphingosine 1-Phosphate	neg	0.001956	0.007695	1.422	1.3568	1.1285	0.1744	up
metab_13621	Pinotin A	neg	0.01512	0.03404	1.4212	1.5668	1.1406	0.1898	up
metab_11065	Cortisone Acetate	neg	0.001858	0.007513	1.4188	1.3519	0.8979	-0.1554	down
metab_3604	28-Norbrassinolide	pos	0.004019	0.02143	1.4182	1.4126	0.9259	-0.111	down
metab_9029	Cytidine-3'-Monophosphate	neg	0.001124	0.005884	1.4142	1.3803	1.101	0.1389	up
metab_12502	Xi-7-Hydroxyhexadecanedioic Acid	neg	0.002745	0.00946	1.4128	1.4081	0.9029	-0.1474	down
metab_2320	Buthionine Sulfoximine	pos	0.01372	0.04871	1.4127	1.4022	0.9131	-0.1312	down
metab_7083	Gamma-Glutamylvaline	pos	0.02244	0.06896	1.4119	1.4961	1.1643	0.2194	up
metab_13534	4-Hydroxy-3-Methoxyphenylglycol Sulfate	neg	0.0001879	0.003175	1.4101	1.3422	1.1327	0.1798	up
metab_7562	3-Hydroxybutyrylcarnitine	pos	0.0001867	0.004286	1.4037	1.3603	0.9544	-0.0673	down
metab_2033	Phe Asn Asp	pos	0.01406	0.0496	1.4028	1.4112	1.1426	0.1924	up
metab_1558	Proscillaridin	pos	0.0003042	0.005452	1.3972	1.3619	1.0626	0.0875	up
metab_6770	N-Acetyl-7-O-Acetylneuraminic Acid	pos	0.02175	0.06755	1.3971	1.3757	1.0958	0.132	up
metab_5573	Albendazole	pos	0.04216	0.1067	1.3961	1.3167	0.9196	-0.1209	down
metab_12628	Aflatoxin G1	neg	0.004183	0.01261	1.3952	1.3383	0.9176	-0.124	down
metab_10520	Xi-8-Hydroxyhexadecanedioic Acid	neg	0.001033	0.005698	1.3923	1.3749	0.9074	-0.1402	down
metab_7124	Adrenosterone	pos	0.02706	0.07823	1.3902	1.3786	1.1155	0.1577	up
metab_13425	Oxytetracycline	neg	0.0005575	0.005153	1.3889	1.3002	1.1051	0.1442	up
metab_8918	2-Amino-3-Methylsuccinic Acid	neg	0.0004135	0.004612	1.3882	1.3398	0.9135	-0.1305	down
metab_9178	Cdp-Glucose	neg	0.02832	0.0556	1.3874	1.4141	0.8941	-0.1616	down
metab_2121	Caryoptosidic Acid	pos	0.0004554	0.00674	1.3864	1.3493	1.066	0.0922	up
metab_7504	N-(3-Oxobutanoyl)-Dl-Homoserine Lactone	pos	0.02196	0.06796	1.3848	1.3841	1.0887	0.1226	up
metab_10411	Lysopa(I-12:0/0:0)	neg	0.03817	0.0705	1.3839	1.5661	1.1764	0.2344	up
metab_6898	Ps(Pgj2/18:2(9Z,12Z))	pos	0.0002529	0.004985	1.3838	1.3517	1.0599	0.0839	up
metab_11939	(+/-)9-Hpode	neg	0.03293	0.06282	1.3838	1.3823	0.8732	-0.1956	down
metab_2006	Urolithin A	pos	0.01317	0.0472	1.3831	1.378	0.9249	-0.1126	down
metab_835	Tuliposide A	pos	0.01753	0.05812	1.3788	1.3191	0.8918	-0.1653	down
metab_6675	Val Trp Trp	pos	0.0142	0.0499	1.377	1.395	1.1103	0.1509	up
metab_9785	4-O-Deacetylvinflunine	neg	0.03495	0.06584	1.3703	1.2795	1.1424	0.192	up
metab_6871	Curdione	pos	0.001867	0.01316	1.3701	1.3312	1.0912	0.1259	up
metab_4809	(2'E,4'Z,8E)-Colneleic Acid	pos	0.0007219	0.007957	1.3701	1.3408	1.0648	0.0906	up
metab_13786	L-Malic Acid	neg	0.0002445	0.003611	1.3667	1.2943	0.9328	-0.1003	down
metab_13943	Taurine	neg	0.001396	0.006422	1.3651	1.4301	1.1099	0.1504	up
metab_2008	Acetyl Adenylate	pos	0.02332	0.07099	1.3641	1.36	0.9189	-0.122	down
metab_12210	(6R,8Z)-6-Hydroxy-3-Oxotetradecenoic Acid	neg	0.0355	0.06658	1.3606	1.2911	0.8642	-0.2106	down
metab_10693	Hexadecanedioic Acid	neg	0.000254	0.00368	1.358	1.3304	0.9098	-0.1364	down
metab_7373	Tetrahydrouridine	pos	0.02521	0.07461	1.3572	1.349	1.0859	0.1189	up
metab_10143	9-(2,3-Dihydroxypropoxy)-9-Oxononanoic Acid	neg	0.00001235	0.0008378	1.3572	1.3213	0.9086	-0.1382	down
metab_12414	Guan-Fu Base A	neg	0.0002584	0.00368	1.3564	1.2722	1.0843	0.1167	up
metab_6961	Loganate	pos	0.02257	0.06933	1.3547	1.3423	0.8924	-0.1643	down
metab_980	3',5'-Cyclic Gmp	pos	0.01051	0.0403	1.3545	1.3858	1.0918	0.1268	up
metab_13348	Mefox	neg	0.00002748	0.001309	1.3537	1.3119	0.9194	-0.1212	down
metab_6913	(4Z,6Z)-3-Hydroxyocta-4,6-Dienoylcarnitine	pos	0.001928	0.01337	1.3498	1.3537	1.0744	0.1035	up
metab_9566	Hhpaa Sulfate	neg	0.01741	0.03778	1.3487	1.3151	0.8641	-0.2108	down
metab_2115	Cis-4-Decenedioic Acid	pos	0.006007	0.02798	1.3479	1.3681	1.0837	0.116	up
metab_9282	L-Glutamic Gamma-Semialdehyde	neg	0.000227	0.003533	1.3438	1.3598	1.0926	0.1277	up
metab_13473	2-(Beta-D-Mannopyranosyl)-L-Tryptophan	neg	0.0004523	0.004827	1.3432	1.3004	1.0968	0.1333	up
metab_13894	Allantoin	neg	0.001454	0.00654	1.3431	1.3508	0.897	-0.1569	down
metab_1875	Muramic Acid	pos	0.03856	0.1001	1.343	1.3806	1.1357	0.1836	up
metab_12494	N-[(2R)-6,7-Dihydroxy-3-Oxo-1-Sulfanylheptan-2-Yl]Acetamide	neg	0.008509	0.02176	1.3415	1.4226	1.1635	0.2185	up
metab_10447	Enterolactone 3''-Sulfate	neg	0.0003024	0.004068	1.3405	1.2898	0.925	-0.1125	down
metab_5922	Phenacetine	pos	0.02042	0.06487	1.3402	1.2945	0.9187	-0.1223	down
metab_9255	Citric Acid	neg	0.0003385	0.004279	1.3395	1.2837	0.9473	-0.0782	down
metab_5620	Pro Glu Tyr	pos	0.005725	0.02708	1.3395	1.3193	0.9249	-0.1126	down
metab_9013	L-Phosphoarginine	neg	0.01015	0.02482	1.3384	1.3347	0.8906	-0.1672	down
metab_620	Tolmetin	pos	0.01075	0.04079	1.3326	1.3165	1.0933	0.1287	up
metab_13128	Caffeic Acid 3-O-Sulfate	neg	0.003637	0.01149	1.3313	1.2745	0.9144	-0.1291	down
metab_7645	Methylmalonylcarnitine	pos	0.02435	0.0728	1.3285	1.255	1.0752	0.1046	up
metab_13577	4-Amino-3-Hydroxybutyrate	neg	0.0002556	0.00368	1.3273	1.3391	1.0926	0.1278	up
metab_9731	4-Hydroxybenzenesulfonic Acid	neg	0.0007147	0.005365	1.3262	1.2471	1.0998	0.1373	up
metab_5932	Urolithin B 3-O-Glucuronide	pos	0.02431	0.07278	1.324	1.3181	0.9349	-0.097	down
metab_13693	Isocitric Acid	neg	0.0001856	0.003174	1.322	1.2646	0.9489	-0.0757	down
metab_10731	Dihomo-Gamma-Linolenic Acid	neg	0.005845	0.01618	1.3191	1.2669	0.9022	-0.1484	down
metab_12197	9,10-Dihome	neg	0.0009253	0.005435	1.3184	1.2664	0.9263	-0.1104	down
metab_1008	Pro-Pro-Pro	pos	0.008438	0.03459	1.3172	1.2936	1.0719	0.1001	up
metab_5540	8-Hydroxydodecanoylcarnitine	pos	0.008853	0.03575	1.3147	1.2997	1.0738	0.1027	up
metab_936	Propionylcarnitine	pos	0.000246	0.004885	1.312	1.2597	1.0363	0.0515	up
metab_13247	Urothion	neg	0.003649	0.01151	1.3094	1.2496	0.9143	-0.1293	down
metab_6605	Pimelic Acid	pos	0.0002179	0.004627	1.3092	1.2935	1.0553	0.0776	up
metab_4530	Gpetn(18:2/18:1)	pos	0.04189	0.1065	1.3082	1.2949	0.923	-0.1156	down
metab_6722	Triaziquone	pos	0.002735	0.01663	1.3057	1.2378	1.0667	0.0931	up
metab_539	L-Glutamic Acid	pos	0.002706	0.01656	1.3053	1.2881	0.9463	-0.0797	down
metab_12332	2,3-Dinor Prostaglandin E1	neg	0.004076	0.01236	1.3019	1.243	0.9139	-0.1298	down
metab_12149	Lpc(18:3)	neg	0.0177	0.03822	1.2996	1.2244	0.9113	-0.134	down
metab_2807	N-Acetyl-L-Tyrosine	pos	0.0001967	0.004379	1.299	1.2834	0.9394	-0.0902	down
metab_821	Imidazolepropionic Acid	pos	0.001245	0.01011	1.2986	1.2887	0.9438	-0.0834	down
metab_5930	Urolithin B	pos	0.02355	0.07139	1.298	1.2898	0.9301	-0.1046	down
metab_12435	Menthyl Pyrrolidone Carboxylate	neg	0.008453	0.02165	1.2979	1.2752	0.8994	-0.1529	down
metab_7413	Dermatan L-Iduronate	pos	0.00004725	0.002174	1.2949	1.276	1.0557	0.0782	up
metab_1124	N-Acetylmuramate	pos	0.007044	0.03094	1.2937	1.2476	0.9359	-0.0956	down
metab_931	7-Methylguanosine	pos	0.01145	0.04253	1.2925	1.3367	1.0906	0.1251	up
metab_9858	5-Megastigmen-7-Yne-3,9-Diol 3-Glucoside	neg	0.01679	0.03684	1.2911	1.2183	0.8798	-0.1848	down
metab_12922	Pip(16:0/Txb2)	neg	0.0313	0.06042	1.291	1.4578	1.1562	0.2094	up
metab_10739	1-Nonadecanoyl-Glycero-3-Phosphoserine	neg	0.02457	0.04922	1.2906	1.2071	0.9032	-0.1468	down
metab_12669	5-Methoxyindole-3-Acetic Acid	neg	0.0008212	0.005365	1.2896	1.2362	0.9358	-0.0958	down
metab_7712	N-Acetyl-D-Lactosamine	pos	0.0002133	0.004563	1.2883	1.2589	1.0504	0.0709	up
metab_2316	3-Amino-2-Naphthoic Acid	pos	0.01188	0.0437	1.2807	1.274	0.9289	-0.1064	down
metab_6499	5'-Deoxy-5-Fluorocytidine	pos	0.02634	0.07703	1.2801	1.2135	1.0947	0.1306	up
metab_1084	1,2-Dimethyl-5,6-Dinitro-1H-Benzo[D]Imidazole	pos	0.008736	0.03546	1.279	1.2606	1.0864	0.1196	up
metab_6369	Urolithin A 8-Glucuronide	pos	0.03714	0.0975	1.2784	1.2819	0.9238	-0.1144	down
metab_12365	Mg(14:1(9Z)/0:0/0:0)	neg	0.006587	0.01777	1.2778	1.3071	0.9278	-0.1081	down
metab_12301	Murralongin	neg	0.001128	0.005888	1.2775	1.2301	0.9233	-0.1152	down
metab_13272	Diflunisal Glucuronide Ester	neg	0.001658	0.007032	1.2765	1.2317	0.9268	-0.1096	down
metab_989	4-Pyridoxic Acid	pos	0.001471	0.01136	1.2756	1.267	0.9483	-0.0766	down
metab_11069	Pe(16:1(9Z)/P-18:1(11Z))	neg	0.04022	0.07365	1.274	1.212	0.9083	-0.1388	down
metab_10601	Mg(0:0/5-Iso Pgf2Vi/0:0)	neg	0.01198	0.02835	1.2738	1.3442	0.8934	-0.1625	down
metab_4583	Avocadyne 4-Acetate	pos	0.0006846	0.007957	1.2724	1.241	1.0548	0.077	up
metab_10963	Lysope(P-18:0/0:0)	neg	0.002046	0.007895	1.2672	1.3065	1.0956	0.1317	up
metab_10608	Tetradecanedioic Acid	neg	0.004238	0.01272	1.2661	1.2132	0.9077	-0.1397	down
metab_2436	5-Nitro-2-Phenylpropylaminobenzoic Acid [Nppb]	pos	0.02885	0.08135	1.2636	1.3348	0.9045	-0.1449	down
metab_9381	5-Dehydroquinic Acid	neg	0.008254	0.02132	1.2636	1.1797	0.9151	-0.128	down
metab_2347	5-(4-Chlorophenyl)-N-(3-Pyridinylmethyl)-2-(Trifluoromethyl)-3-Furamide	pos	0.03647	0.09627	1.2626	1.2266	1.0881	0.1218	up
metab_10063	Pe(6:0/0:0)	neg	0.0006557	0.005365	1.2623	1.1864	1.0899	0.1242	up
metab_4741	Gpcho(18:1/18:1)	pos	0.0008523	0.007957	1.2621	1.2537	1.0466	0.0656	up
metab_11260	Ps(18:1(9Z)/0:0)	neg	0.01661	0.03655	1.2547	1.2539	0.8917	-0.1653	down
metab_10612	(+/-)13-Hpode	neg	0.006164	0.01683	1.2546	1.1886	0.9249	-0.1126	down
metab_7717	Trigonelline	pos	0.005522	0.02642	1.253	1.2086	1.0491	0.0691	up
metab_4747	3,4-Dimethyl-5-Propyl-2-Furantridecanoic Acid	pos	0.002716	0.01661	1.2523	1.2364	0.944	-0.0831	down
metab_10872	Lysope(P-16:0/0:0)	neg	0.0003645	0.004414	1.2505	1.2804	1.0778	0.1081	up
metab_3438	5-Pentyl-2-Furanheptanoic Acid	pos	0.004971	0.02479	1.2485	1.2228	1.0656	0.0917	up
metab_1600	Kynurenic Acid	pos	0.003382	0.01918	1.2448	1.2267	1.0521	0.0732	up
metab_12098	13-Hode	neg	0.03685	0.06848	1.2432	1.1607	0.9066	-0.1414	down
metab_12382	2,2'-(3-Methylcyclohexane-1,1-Diyl)Diacetic Acid	neg	0.001325	0.006298	1.2431	1.1942	0.9101	-0.1359	down
metab_3319	6-Pentadecyl Salicylic Acid	pos	0.01433	0.05027	1.2412	1.1875	0.9399	-0.0895	down
metab_11839	Pe(18:1(11Z)/18:3(9,11,15)-Oh(13))	neg	0.03679	0.06842	1.2386	1.2209	0.916	-0.1266	down
metab_10200	R-2-Hydroxy-3-Methylbutanoic Acid 3-Methylbutanoyl	neg	0.00007899	0.002141	1.2375	1.2312	0.9222	-0.1169	down
metab_9323	Adenine	neg	0.0008842	0.005365	1.2355	1.1851	1.0913	0.126	up
metab_1109	Tryptophyl-Valine	pos	0.008041	0.03368	1.2354	1.2135	0.9327	-0.1005	down
metab_10710	Carboprost Methyl	neg	0.04488	0.08035	1.2341	1.1467	0.9116	-0.1336	down
metab_10582	Tridecanedioic Acid	neg	0.00001444	0.0009438	1.2333	1.1851	0.9265	-0.1102	down
metab_1506	(3E)-Glutaconylcarnitin	pos	0.005659	0.02695	1.2327	1.2325	1.0683	0.0953	up
metab_9909	5-Hydroxyindole Thiazolidine Carboxylate	neg	0.005795	0.01608	1.2323	1.1745	1.1158	0.1581	up
metab_12235	D-Arabinono-1,4-Lactone	neg	0.0002115	0.003381	1.2308	1.1825	0.9081	-0.1391	down
metab_12394	16-Hydroxy-10-Oxohexadecanoic Acid	neg	0.03154	0.06081	1.2299	1.2616	0.91	-0.1361	down
metab_9150	N-Nitrosodiethanolamine	neg	0.04143	0.07544	1.2286	1.1959	0.8876	-0.1721	down
metab_690	N-Methyl-D-Aspartic Acid	pos	0.003884	0.0209	1.226	1.2079	0.95	-0.0741	down
metab_2392	3-Methyl-1-Phenyl-1-Butanone	pos	0.0004077	0.006499	1.2247	1.2073	0.947	-0.0785	down
metab_2391	Cinnamic Acid	pos	0.0007506	0.007957	1.2242	1.2064	0.9563	-0.0644	down
metab_1474	N2-Succinyl-L-Ornithine	pos	0.04671	0.1152	1.2226	1.2652	1.0889	0.1229	up
metab_2393	Cinnamoylglycine	pos	0.0006202	0.007903	1.2217	1.2025	0.9574	-0.0628	down
metab_10160	2-(2-Carboxy-4-Methylthiazol-5-Yl)Ethyl Phosphate	neg	0.00635	0.0172	1.221	1.1853	0.9146	-0.1288	down
metab_916	Guanidylic Acid (Guanosine Monophosphate)	pos	0.03014	0.08381	1.2205	1.2422	1.0801	0.1111	up
metab_1448	Ascorbalamic Acid	pos	0.0004209	0.006528	1.2181	1.1692	1.0435	0.0615	up
metab_6306	2-Methyl-4-Phenyl-5-Pyrimidinecarboxylic Acid	pos	0.00019	0.004317	1.217	1.2034	1.0526	0.074	up
metab_9945	Pi(22:5(7Z,10Z,13Z,16Z,19Z)/Pgj2)	neg	0.049	0.08622	1.2166	1.2276	1.1247	0.1695	up
metab_7281	(2S)-4-(2-Aminophenyl)-2-Formamido-4-Oxobutanoic Acid	pos	0.04933	0.1196	1.2155	1.2646	1.0625	0.0875	up
metab_10625	Cholic Acid	neg	0.001645	0.007017	1.2145	1.1578	0.9336	-0.0992	down
metab_2483	Phenethylamine Glucuronide	pos	0.02314	0.07052	1.214	1.2114	1.0894	0.1235	up
metab_10706	Triton X-100	neg	0.04196	0.07629	1.2125	1.1138	0.8959	-0.1586	down
metab_13156	3-Hydroxydodeca-7,10-Dienoylcarnitine	neg	0.008261	0.02132	1.2123	1.1641	0.8989	-0.1537	down
metab_7494	Norfenefrine	pos	0.01327	0.0474	1.2121	1.2081	0.9379	-0.0925	down
metab_7326	Thr Glu Gly	pos	0.00297	0.01759	1.2102	1.1862	1.0608	0.0852	up
metab_151	Ifosfamide	pos	0.001506	0.01148	1.2098	1.1963	0.9592	-0.0601	down
metab_12249	13-Hpotre	neg	0.022	0.04518	1.2085	1.1405	0.9153	-0.1276	down
metab_915	2-Hydroxyadenine	pos	0.04214	0.1067	1.2075	1.2686	1.066	0.0922	up
metab_13863	2-Fucosyllactose	neg	0.03215	0.06167	1.2068	1.1891	1.1138	0.1555	up
metab_10503	9-Oxo-Nonanoic Acid	neg	0.0002198	0.003478	1.2058	1.1613	0.9387	-0.0912	down
metab_10711	Pe(18:3/0:0)	neg	0.03962	0.07268	1.2041	1.1808	0.924	-0.114	down
metab_12427	2,3-Dinor, 6-Keto-Pgf1Alpha	neg	0.004577	0.01346	1.2039	1.1311	0.9239	-0.1142	down
metab_12457	(2S)-1-(6-Chloro-5-Fluoroindol-1-Yl)Propan-2-Amine	neg	0.00293	0.009831	1.198	1.1388	0.9186	-0.1226	down
metab_1449	N6-Threonylcarbamoyladenosine	pos	0.0006464	0.007957	1.1978	1.1477	1.0392	0.0555	up
metab_13278	Benzeneacetamide-4-O-Sulphate	neg	0.001175	0.005933	1.1974	1.1554	0.9446	-0.0822	down
metab_7291	Hydrazinonicotinamide	pos	0.01627	0.0549	1.1969	1.1717	0.9195	-0.1211	down
metab_8389	2-(6-Hydroxy-4-Oxo-2-Sulfanylidene-1H-Pyrimidin-5-Yl)Propanedial	pos	0.002241	0.01469	1.1956	1.1837	0.9589	-0.0606	down
metab_9596	2-Methoxyacetaminophen Sulfate	neg	0.0001718	0.003048	1.19	1.1546	0.9516	-0.0715	down
metab_9865	Amastatin	neg	0.02169	0.0448	1.1878	1.1216	0.9083	-0.1388	down
metab_726	Isonicotinamide	pos	0.002461	0.01554	1.1865	1.1779	0.95	-0.074	down
metab_10597	Floionolic Acid	neg	0.00993	0.0244	1.1823	1.2265	0.933	-0.1	down
metab_13313	A-L-Threo-4-Hex-4-Enopyranuronosyl-D-Galacturonic Acid	neg	0.005665	0.01583	1.1822	1.1491	0.9324	-0.101	down
metab_6996	Ile Tyr Lys	pos	0.02494	0.07409	1.1809	1.1586	1.0632	0.0884	up
metab_6068	Indole-3-Acetyl-L-Alanine	pos	0.006747	0.03023	1.1808	1.1766	0.9378	-0.0927	down
metab_8867	O-Phosphoethanolamine	neg	0.0009307	0.005435	1.1745	1.0868	0.9234	-0.1149	down
metab_1701	Cysteinyl-Glutamine	pos	0.0008329	0.007957	1.1732	1.1589	0.9551	-0.0662	down
metab_10571	Fa(18:2+3O)	neg	0.0007673	0.005365	1.1719	1.1406	0.9422	-0.086	down
metab_13198	Celgosivir	neg	0.001837	0.007475	1.1697	1.2133	1.0935	0.129	up
metab_13268	3-Methyldioxyindole	neg	0.00009294	0.002281	1.1626	1.121	0.9404	-0.0887	down
metab_5731	Indolophenanthridine	pos	0.001102	0.009442	1.1624	1.1559	0.9468	-0.0788	down
metab_12344	Undecanedioic Acid	neg	0.00122	0.00604	1.1602	1.13	0.9338	-0.0988	down
metab_13530	3'-Adenylic Acid	neg	0.03468	0.06541	1.157	1.1599	1.0968	0.1332	up
metab_6286	4(1H)-Pyridinone, 2-Ethyl-3-Hydroxy-1-(2-Hydroxyethyl)-	pos	0.0008617	0.008008	1.1563	1.1426	1.0626	0.0876	up
metab_5984	Acetophenone	pos	0.0007598	0.007957	1.1556	1.139	0.9508	-0.0728	down
metab_9548	Dopaxanthin	neg	0.004397	0.01307	1.1545	1.1373	0.9473	-0.0781	down
metab_11008	Amodiaquine	neg	0.008277	0.02135	1.1545	1.1135	0.9225	-0.1163	down
metab_7282	2-Aminoacetophenone	pos	0.04331	0.1088	1.1529	1.1942	1.0718	0.1001	up
metab_1860	1-Ribityl-6,7-Dimethyl-1,2,3,4-Tetrahydroquinoxalin-2,3-Dione	pos	0.004345	0.02252	1.1523	1.1416	1.0547	0.0768	up
metab_12001	Caudatin	neg	0.048	0.08473	1.1496	1.0605	0.9166	-0.1256	down
metab_1140	5-Mapdb	pos	0.00006886	0.002523	1.1495	1.1269	0.9596	-0.0595	down
metab_10546	11-Oxohexadecanoic Acid	neg	0.01507	0.03394	1.1495	1.1879	0.9269	-0.1094	down
metab_7493	L-Tyrosine	pos	0.0258	0.07593	1.1493	1.1496	0.9466	-0.0792	down
metab_7665	2-Pyrimidine Acetic Acid	pos	0.01031	0.03983	1.1437	1.0983	0.9435	-0.084	down
metab_1222	Folinic Acid	pos	0.03615	0.09589	1.1436	1.1192	0.9372	-0.0936	down
metab_1151	Deoxyadenosine	pos	0.001008	0.008847	1.1422	1.0959	1.0515	0.0724	up
metab_10131	5-Amino-1-[(2R,3R,4S,5R)-5-[(Benzylamino)Methyl]-3,4-Dihydroxyoxolan-2-Yl]Imidazole-4-Carboxamide	neg	0.01499	0.03382	1.1418	1.0909	1.1008	0.1385	up
metab_7195	7-Benzylidenenaltrexone	pos	0.003805	0.02069	1.139	1.1213	1.0527	0.074	up
metab_12280	9S,10S,11R-Trihydroxy-12Z-Octadecenoic Acid	neg	0.0006871	0.005365	1.1377	1.1391	0.9488	-0.0759	down
metab_4608	25-Hydroxycholecalciferol	pos	0.02315	0.07052	1.1375	1.1246	0.9428	-0.0849	down
metab_822	Pro-Leu	pos	0.01124	0.0422	1.1358	1.1775	1.052	0.0731	up
metab_12891	Hannokinol	neg	0.0004374	0.004726	1.1322	1.15	1.0751	0.1044	up
metab_13859	3'-Sialyllactose	neg	0.000684	0.005365	1.1303	1.0888	0.9567	-0.0639	down
metab_13893	D-Manno-2-Heptulose	neg	0.02292	0.04658	1.1296	1.1387	1.0677	0.0945	up
metab_770	2-Hydroxyphenylalanine	pos	0.04107	0.1048	1.1293	1.1208	0.9354	-0.0964	down
metab_7501	Piperidine	pos	0.003376	0.01917	1.1266	1.1071	0.9567	-0.0639	down
metab_13820	Diketogulonic Acid	neg	0.04677	0.08299	1.1258	1.1153	0.8948	-0.1604	down
metab_4764	Cp 47,497-C8-Homolog C-8-Hydroxy Metabolite	pos	0.03054	0.08459	1.1221	1.0788	0.9445	-0.0824	down
metab_9294	Trans-Aconitic Acid	neg	0.00006986	0.002034	1.1198	1.0702	0.9596	-0.0595	down
metab_13817	N2-Succinyl-L-Glutamic Acid 5-Semialdehyde	neg	0.003021	0.01001	1.1171	1.0756	1.0662	0.0925	up
metab_9681	6-Hydroxy-3,4-Dihydro-2(1H)-Quinolinone	neg	0.01637	0.03615	1.1164	1.0809	1.0932	0.1286	up
metab_11808	Pe(18:1/13-Hode)	neg	0.04753	0.08402	1.1114	1.0651	0.9312	-0.1028	down
metab_10748	Pe(16:1/0:0)	neg	0.03319	0.06312	1.1113	1.0284	0.9309	-0.1033	down
metab_9486	9-Beta-D-Arabinofuranosylguanine	neg	0.002508	0.008958	1.1105	1.0728	0.9276	-0.1084	down
metab_9645	2-[1-(2-Oxo-2-{[3-(Trifluoromethyl)Benzyl]Amino}Ethyl)Cyclohexyl]Acetic Acid	neg	0.03544	0.06649	1.1029	1.0626	1.1324	0.1794	up
metab_1463	Nodularin	pos	0.01069	0.04077	1.1027	1.0639	1.0493	0.0694	up
metab_1417	17-O-Deacetylvindoline	pos	0.0007023	0.007957	1.1025	1.071	1.0378	0.0535	up
metab_11938	5,8,11-Trihydroxyoctadec-9-Enoic Acid	neg	0.0003098	0.004119	1.1023	1.065	0.9505	-0.0732	down
metab_10537	Dodecanedioic Acid	neg	0.009472	0.02349	1.1011	1.0502	0.9279	-0.1079	down
metab_3467	Pe(P-16:0/0:0)	pos	0.007001	0.03079	1.0987	1.1321	1.0493	0.0695	up
metab_3416	Pe-Nme2(14:0/15:0)	pos	0.01169	0.04318	1.0985	1.1409	1.0427	0.0603	up
metab_9574	(4-Sulfamoylphenyl) 4-(Diaminomethylideneamino)Benzoate	neg	0.0002033	0.003333	1.0971	1.0713	0.9408	-0.088	down
metab_9088	Mangiferin	neg	0.0173	0.03761	1.0968	1.1001	0.9436	-0.0837	down
metab_2801	3-(L-Menthoxy)-2-Methylpropane-1,2-Diol	pos	0.02034	0.06476	1.0957	1.0864	0.9421	-0.086	down
metab_6890	Caffeic Acid	pos	0.001147	0.009553	1.0894	1.0753	0.9579	-0.062	down
metab_1174	P-O-Desmethyl Verapamil	pos	0.00986	0.03857	1.0891	1.0825	1.0463	0.0652	up
metab_12381	4-Acetyl-1-Cyclopropyl-2,5-Dimethyl-1H-Pyrrole-3-Carboxylic Acid	neg	0.01814	0.03889	1.0887	1.0354	0.9343	-0.098	down
metab_9243	3-Hydroxyglutaric Acid	neg	0.0001283	0.002649	1.0868	1.0408	0.9593	-0.06	down
metab_1494	3A,4B,12A-Trihydroxy-5B-Cholanoic Acid	pos	0.002885	0.01727	1.084	1.0655	1.0385	0.0545	up
metab_10764	Colforsin Daropate	neg	0.01245	0.02931	1.0807	1.0452	0.9426	-0.0853	down
metab_13615	Glucaric Acid Lactone	neg	0.0007091	0.005365	1.0799	1.0457	0.957	-0.0634	down
metab_10880	Sulfatide(D17:1/18:1)	neg	0.006363	0.01721	1.0775	1.0588	0.9437	-0.0836	down
metab_9167	Citramalic Acid	neg	0.0009327	0.005435	1.073	1.0447	0.9471	-0.0784	down
metab_2995	Glycocholic Acid	pos	0.01035	0.03991	1.0705	1.0847	1.0552	0.0775	up
metab_10220	Hymenoxon	neg	0.008548	0.0218	1.0697	1.012	0.9239	-0.1142	down
metab_10488	6-Keto Pge1	neg	0.003201	0.01047	1.0653	1.0783	0.9449	-0.0818	down
metab_12195	Glycodeoxycholic Acid	neg	0.01217	0.02873	1.0651	1.0057	0.9368	-0.0941	down
metab_1135	(22S)-Acetoxy-3Alpha,15Alpha-Dihydroxylanosta-7,9(11),24-Trien-26-Oic Acid	pos	0.0209	0.06562	1.0606	1.0839	1.0624	0.0874	up
metab_5165	Fa(18:3+1O)	pos	0.04977	0.1204	1.0585	1.0438	0.939	-0.0908	down
metab_7496	Norleucine	pos	0.004202	0.02201	1.0581	1.0363	0.9664	-0.0493	down
metab_9505	1,7-Dimethylguanosine	neg	0.01989	0.04184	1.057	1.0758	0.9207	-0.1192	down
metab_13515	2-Keto-6-Acetamidocaproate	neg	0.02027	0.04236	1.0534	1.0073	1.0763	0.1061	up
metab_12150	Vapiprost	neg	0.02174	0.04486	1.052	1.0482	0.939	-0.0908	down
metab_11701	Ps(20:3(5Z,8Z,11Z)/16:0)	neg	0.009819	0.0242	1.0515	1.0354	0.9422	-0.086	down
metab_10846	Dmg-Mino	neg	0.006103	0.01672	1.0492	0.9862	0.9475	-0.0778	down
metab_1270	1-O-E-Cinnamoyl-(6-Arabinosylglucose)	pos	0.04711	0.1159	1.0492	1.1214	0.9226	-0.1162	down
metab_10845	1-Stearoylglycerophosphoserine	neg	0.008905	0.02245	1.0489	1.0019	0.9511	-0.0723	down
metab_1162	Sialosyl-Tn Saccharide	pos	0.01619	0.05474	1.0466	0.9767	1.0418	0.059	up
metab_6382	Sweroside	pos	0.01977	0.06333	1.0462	1.0647	1.056	0.0786	up
metab_13319	Noradrenaline	neg	0.002212	0.008279	1.0416	1.0064	0.9543	-0.0675	down
metab_9869	Acetaminophen Sulfate	neg	0.009117	0.02285	1.0377	1.0132	0.9481	-0.0769	down
metab_13478	Glutamic Acid Gamma-Methyl Ester	neg	0.0005279	0.0051	1.0377	1.0041	0.9458	-0.0804	down
metab_9664	Flavin Adenine Dinucleotide	neg	0.0001635	0.003006	1.0359	0.9934	1.042	0.0594	up
metab_7431	3-Butenylcarnitine	pos	0.003393	0.01919	1.0304	1.0116	1.0359	0.0508	up
metab_1726	Gemcitabine	pos	0.002093	0.01406	1.0303	0.9747	1.0377	0.0534	up
metab_12097	Pc(17:2(9Z,12Z)/0:0)	neg	0.03813	0.07049	1.0299	0.9611	0.939	-0.0908	down
metab_13711	4-Mercaptopyridine	neg	0.04951	0.08693	1.029	1.0255	0.9283	-0.1073	down
metab_13775	Glycerophosphoinositol	neg	0.00002839	0.001337	1.0254	0.9821	0.9655	-0.0506	down
metab_6701	Gentamicin C	pos	0.034	0.09174	1.0244	1.0315	0.9464	-0.0794	down
metab_2879	Methylgingerol	pos	0.04412	0.1104	1.0239	1.0108	0.9484	-0.0765	down
metab_9542	3-Hydroxyhippuric Acid	neg	0.002387	0.008678	1.0235	0.9873	0.9613	-0.0569	down
metab_901	2-Hydroxycinnamic Acid	pos	0.0001683	0.004129	1.0195	1.0052	0.9701	-0.0438	down
metab_8437	Lutein	pos	0.04706	0.1158	1.0153	1.044	0.9507	-0.073	down
metab_13101	(E)-5-(Quinoxalin-6-Ylmethylene)Thiazolidine-2,4-Dione	neg	0.0009205	0.005434	1.0152	0.9693	0.945	-0.0817	down
metab_12987	3-Acetamidophenol	neg	0.005637	0.01576	1.0142	0.9882	0.9376	-0.093	down
metab_1616	4-Androstenediol	pos	0.0005997	0.007844	1.0121	1.0011	0.9652	-0.0511	down
metab_13239	3-Methylcrotonylglycine	neg	0.006435	0.01738	1.0096	0.9495	0.9423	-0.0857	down
metab_7325	2-Methylbenzaldehyde	pos	0.0008934	0.008219	1.007	0.9822	0.9557	-0.0654	down
metab_9339	Dimethyl-3-Hydroxypyrid-4-One	neg	0.002865	0.00972	1.0069	0.9746	0.9441	-0.083	down
metab_7863	5-Hydroxypentanoic Acid	pos	0.02217	0.06824	1.0052	0.9803	0.948	-0.077	down
metab_9819	(R)-2-(4-(Tert-Butoxycarbonyl)Morpholin-3-Yl)Acetic Acid	neg	0.003179	0.01043	1.0037	1.0664	1.0553	0.0777	up
metab_7265	1-Methylpseudouridine	pos	0.004355	0.02255	1.0034	1.0179	0.9551	-0.0663	down
metab_12520	Urolithin C 3-Sulfate	neg	0.04243	0.07683	1.0029	0.993	0.9314	-0.1025	down
metab_11703	Gpetn(18:3/18:1)	neg	0.0105	0.02549	1.0019	0.9862	0.9496	-0.0746	down
metab_12959	Imazapyr	neg	0.001943	0.007667	1.0016	0.9734	0.9394	-0.0902	down
metab_2291	3-Hydroxycotinine Glucuronide	pos	0.005345	0.0259	1.0011	0.9948	0.9542	-0.0676	down
