# Supplementary material for: Untargeted metabolomics reveals stage-specific metabolic signatures in yak colostrum, transitional milk and mature milk
Source: Food Chem X. 2025 Jun 2;28:102614. doi: 10.1016/j.fochx.2025.102614 (PMC12181027; doi:10.1016/j.fochx.2025.102614)
Supplement: Supplementary file 5 — Supplementary material 5 [file mmc5.csv]

Table S4. DEMs between YC and YT
Metab ID	Metabolite	Mode	P_value	FDR	VIP_pred_OPLS-DA	FC(YC/YM)	Log2FC(YC/YM)	Significant	Regulate
metab_9766	{2-Methoxy-4-[(5-Oxooxolan-2-Yl)Methyl]Phenyl}Oxidanesulfonic Acid	neg	2.374E-08	0.000007164	3.968	3.9013	0.0015	-9.3668	down
metab_11717	Estrone Sulfate	neg	0.00000201	0.0001145	3.9361	3.8855	4.5068	2.1721	up
metab_11692	Estradiol-17Beta 3-Sulfate	neg	0.000009183	0.0002902	3.6036	3.5634	3.1755	1.667	up
metab_6510	2,3,4,5-Tetrahydroxy-6-(1,2,3,4-Tetrahydroxybutyl)Oxane-2-Carbaldehyde	pos	0.000002637	0.0002022	3.4841	3.4263	0.1311	-2.9308	down
metab_4868	5-(16-Heneicosenyl)-1,3-Benzenediol	pos	0.0002383	0.003314	3.4436	3.2937	0.2428	-2.0423	down
metab_10981	Urolithin-3-Sulfate	neg	9.917E-07	0.00007834	3.3992	3.3239	0.4251	-1.2342	down
metab_12360	5-Hydroxytryptophol Sulfate	neg	0.00002528	0.0005635	3.3573	3.2643	0.4348	-1.2016	down
metab_2984	12(S)-Leukotriene B4	pos	0.000002204	0.0001763	3.3311	3.3213	0.3706	-1.432	down
metab_13497	3-(3-Amino-3-Carboxypropyl)Uridine	neg	0.00001282	0.0003541	3.2521	3.1999	3.79	1.9222	up
metab_12628	Aflatoxin G1	neg	0.000006205	0.0002303	3.2287	3.1868	0.447	-1.1617	down
metab_11786	2,3,4'-Trihydroxy-4-Methoxybenzophenone	neg	0.000001623	0.000104	3.1967	3.1163	0.5056	-0.984	down
metab_1457	Lys Met Arg	pos	0.002074	0.01301	3.1863	3.0662	0.4003	-1.3209	down
metab_699	3'-N-Acetylneuraminyl-N-Acetyllactosamine	pos	1.727E-07	0.00003288	3.134	3.0845	1.7151	0.7783	up
metab_2860	(+-)-Zoapatanol	pos	0.003003	0.01649	3.0657	2.9448	2.6013	1.3792	up
metab_2324	Mesobilirubinogen	pos	0.00002357	0.0008259	3.0453	3.0369	2.3489	1.232	up
metab_1707	Delcorine	pos	0.001637	0.01122	2.9398	2.8224	0.5532	-0.8542	down
metab_2973	Pe(18:4/0:0)	pos	0.003515	0.01822	2.9235	2.8288	0.1729	-2.5323	down
metab_13272	Diflunisal Glucuronide Ester	neg	0.001642	0.01119	2.8833	2.9338	0.4149	-1.269	down
metab_4879	2-Hydroxy-6-Pentadecylbenzoic Acid	pos	5.782E-13	3.192E-09	2.876	2.8498	0.515	-0.9573	down
metab_1332	3-Methyl-1-Phenyl-1H-Pyrazol-5-Amine	pos	0.007854	0.03099	2.8695	2.785	3.016	1.5926	up
metab_9548	Dopaxanthin	neg	0.000001376	0.00009619	2.8671	2.8461	0.6107	-0.7114	down
metab_6146	Blumenol C Glucoside	pos	0.007983	0.0313	2.8524	2.6882	2.6925	1.429	up
metab_4764	Cp 47,497-C8-Homolog C-8-Hydroxy Metabolite	pos	2.015E-07	0.00003606	2.8431	2.798	0.523	-0.9352	down
metab_12716	4-Hydroxy-5-(Phenyl)-Valeric Acid-O-Glucuronide	neg	3.872E-07	0.00004154	2.8393	2.8164	0.4952	-1.014	down
metab_2402	Ser-Leu-Ile-Gly-Lys-Val	pos	0.000001785	0.0001539	2.8156	2.7524	1.654	0.726	up
metab_2082	Morphiceptin	pos	1.261E-08	0.000008699	2.8111	2.7776	0.5702	-0.8104	down
metab_10050	Alpha-Solanine	neg	0.0005635	0.005264	2.8024	2.7592	2.707	1.4367	up
metab_1946	Albendazole Sulfoxide	pos	0.0005332	0.005595	2.7991	2.7389	0.5113	-0.9678	down
metab_13127	Portulacaxanthin Ii	neg	1.232E-09	0.000001137	2.7989	2.7707	0.5728	-0.8038	down
metab_1888	Deltaline	pos	0.01522	0.04628	2.7589	2.6495	0.1481	-2.7554	down
metab_7017	Glu Thr Leu	pos	7.718E-07	0.00009262	2.7513	2.7507	0.5884	-0.7651	down
metab_5982	4-Heptyloxyphenol	pos	0.0006374	0.006217	2.7454	2.6633	0.2768	-1.8531	down
metab_10979	2-Furyl(5-Hydroxy-1-Benzofuran-3-Yl)Methanone	neg	0.000002725	0.0001435	2.743	2.7106	0.5835	-0.7771	down
metab_2101	Dioxoaminopyrine	pos	0.00723	0.02941	2.7097	2.6484	0.162	-2.6261	down
metab_2752	Pro Pro Phe	pos	0.01186	0.04031	2.7071	2.6572	4.816	2.2678	up
metab_887	Lotaustralin	pos	1.297E-07	0.00002822	2.6836	2.6423	1.6632	0.734	up
metab_3568	4-O-Methyl-12-O-Tetradecanoylphorbol 13-Acetate	pos	0.000003452	0.0002425	2.6795	2.6008	0.636	-0.6528	down
metab_7748	3'-Sialyl-N-Acetyllactosamine	pos	4.707E-07	0.00006337	2.6547	2.5835	1.4803	0.5659	up
metab_10414	Vanillylacetone	neg	4.452E-10	6.846E-07	2.6501	2.6225	0.5503	-0.8617	down
metab_6839	Undeca-3,6,9-Trienedioylcarnitine	pos	1.043E-07	0.00002586	2.649	2.6244	0.5905	-0.7599	down
metab_9703	3-Oxo-2-(2-Entenyl)Cyclopentaneoctanoic Acid	neg	0.000003183	0.000153	2.6307	2.5739	1.9324	0.9504	up
metab_12678	Urolithin A 3-Sulfate	neg	0.0004287	0.004319	2.5997	2.5493	0.6394	-0.6451	down
metab_12398	Pimpinellidine	neg	0.00001011	0.0003034	2.59	2.5367	0.577	-0.7934	down
metab_635	3-Sialyl-N-Acetyllactosamine	pos	3.356E-07	0.00005146	2.5856	2.5346	1.4321	0.5181	up
metab_5970	N-[(4-Methylphenyl)Methyl]-6-Pyrazol-1-Ylpyrimidin-4-Amine	pos	5.002E-08	0.00001786	2.5818	2.5566	0.5838	-0.7765	down
metab_13207	Caffeic Acid 4-O-Sulfate	neg	7.934E-09	0.000004067	2.5743	2.5642	0.6564	-0.6073	down
metab_9784	Glycosides	neg	0.000000107	0.00001762	2.5615	2.5224	1.5894	0.6685	up
metab_4761	Dg(Pgj2/0:0/13:0)	pos	6.882E-10	8.167E-07	2.5477	2.5212	0.6645	-0.5896	down
metab_1147	Oleuropein	pos	2.997E-07	0.00004726	2.5458	2.4901	1.5304	0.6139	up
metab_9977	Coniferin	neg	1.608E-07	0.00002318	2.5453	2.4942	1.6437	0.7169	up
metab_12846	3-(2,5-Dimethoxyphenyl)Propanoic Acid	neg	2.918E-08	0.000007164	2.5354	2.4923	0.6554	-0.6095	down
metab_9701	Adenosine, 8-(Butylamino)-N-Cyclopentyl-	neg	0.000009636	0.0003004	2.5259	2.49	1.6106	0.6876	up
metab_13779	N-Acetyl-D-Glucosamine 6-Phosphate	neg	0.007622	0.03243	2.5204	2.4444	0.5142	-0.9597	down
metab_1578	16(17)-Epoxy-21-Acetoxy-5-Pregnenolone	pos	0.000008405	0.0004327	2.5191	2.4578	1.5962	0.6747	up
metab_13134	3-(3,5-Dihydroxyphenyl)-1-Propanoic Acid Sulphate	neg	0.0000117	0.0003354	2.5148	2.4697	0.6344	-0.6566	down
metab_10660	1-(4-Hydroxy-3-Methoxyphenyl)-3-Decanone	neg	1.887E-07	0.00002488	2.5095	2.4899	0.6167	-0.6974	down
metab_10332	Estrone-3-Sulfate	neg	0.0004324	0.004327	2.5094	2.4979	1.7569	0.8131	up
metab_10124	Propiverine N-Oxide	neg	0.004471	0.02186	2.4919	2.5494	2.9691	1.57	up
metab_12642	4-Hydroxy-5-(Phenyl)-Valeric Acid-O-Sulphate	neg	1.013E-07	0.00001762	2.4892	2.45	0.688	-0.5394	down
metab_13825	(N-Acetylneuraminosyl(A2-6)Lactosamine)	neg	0.000002757	0.0001435	2.4872	2.4555	1.3679	0.452	up
metab_4882	Pe(Pge2/15:0)	pos	0.000004236	0.0002572	2.487	2.445	0.6948	-0.5254	down
metab_12650	Tyrosol Glucuronide	neg	0.000003495	0.0001629	2.4865	2.4334	0.591	-0.7588	down
metab_1598	2-Hydroxyhept-5-Enoylcarnitine	pos	0.00000175	0.0001533	2.4835	2.4419	0.6301	-0.6664	down
metab_2693	Blumenol C O-[Rhamnosyl-(1->6)-Glucoside]	pos	0.002316	0.01399	2.4686	2.3861	1.8922	0.9201	up
metab_10707	16,16-Dimethyl-Pga1	neg	0.006375	0.02847	2.4654	2.4299	0.4026	-1.3127	down
metab_10717	Oxandrolone	neg	1.754E-07	0.0000238	2.452	2.4382	0.6458	-0.6308	down
metab_13256	Leukotriene E4	neg	3.745E-07	0.00004115	2.4337	2.3788	1.5504	0.6326	up
metab_6821	Leukotriene F4	pos	0.00003851	0.001105	2.4271	2.4119	1.4935	0.5787	up
metab_1636	Lycoctonine	pos	0.02036	0.05646	2.419	2.3184	0.4583	-1.1257	down
metab_11270	Thymol Sulfate	neg	0.00000178	0.0001067	2.4131	2.3489	0.6802	-0.5559	down
metab_1462	Betavulgaroside Ii	pos	0.0001903	0.00287	2.411	2.3932	1.4473	0.5333	up
metab_9645	2-[1-(2-Oxo-2-{[3-(Trifluoromethyl)Benzyl]Amino}Ethyl)Cyclohexyl]Acetic Acid	neg	0.000008687	0.0002803	2.4101	2.3743	1.5423	0.6251	up
metab_6927	Tsangane L 3-Glucoside	pos	0.009554	0.03535	2.3995	2.2892	0.6002	-0.7365	down
metab_2160	Ile His Glu	pos	0.01247	0.04122	2.3974	2.5171	7.4744	2.902	up
metab_13050	Phospho-Ibuprofen	neg	0.000005084	0.0002058	2.3454	2.2945	0.6252	-0.6777	down
metab_2855	Spergualin	pos	0.0001902	0.00287	2.3387	2.2355	1.4055	0.491	up
metab_1360	2-Hydroxyhippuric Acid	pos	5.176E-08	0.00001786	2.3343	2.3297	0.7544	-0.4065	down
metab_3319	6-Pentadecyl Salicylic Acid	pos	0.00002016	0.0007676	2.3293	2.34	0.6617	-0.5958	down
metab_12151	Isoprostane F2Alpha-I	neg	0.002368	0.01443	2.3241	2.2546	0.5915	-0.7574	down
metab_10256	Methyl (2-((R)-(3-Chlorophenyl)((R)-1-(((S)-2-(Methylamino)-3-((R)-Tetrahydro-2H-Pyran-3-Yl)Propyl)Carbamoyl)Piperidin-3-Yl)Methoxy)Ethyl)Carbamate	neg	0.0005674	0.005278	2.3232	2.293	1.6353	0.7096	up
metab_10349	17Beta-Estradiol 3-Sulfate	neg	0.001824	0.01206	2.3231	2.3387	1.6237	0.6993	up
metab_1646	Dihydrozeatin O-Beta-D-Glucoside	pos	0.0001026	0.001976	2.322	2.2332	1.5515	0.6336	up
metab_10007	P-Coumaryl Alcohol	neg	0.000001735	0.0001054	2.3182	2.2898	0.653	-0.6148	down
metab_13574	3-Methoxy-4-Hydroxyphenylglycol Sulfate	neg	0.00001944	0.0004665	2.3168	2.2412	1.5592	0.6408	up
metab_11973	Pe(20:4(8Z,11Z,14Z,17Z)/18:4(6Z,9Z,12Z,15Z))	neg	0.000001353	0.00009605	2.312	2.2938	0.6882	-0.539	down
metab_12155	Cucurbitacin Iia	neg	0.00006676	0.001149	2.3043	2.289	1.4815	0.567	up
metab_6950	Cinnzeylanol	pos	0.006401	0.02703	2.297	2.4075	0.4332	-1.2069	down
metab_8943	Ethyl 4-[5-[(2-Ethoxypyrimidin-5-Yl)Methyl]-2-[(4-Fluorophenyl)Methylsulfanyl]-4-Oxopyrimidin-1-Yl]Benzoate	neg	0.00001259	0.0003511	2.2935	2.2623	1.3602	0.4438	up
metab_13412	Sinapine	neg	0.00001543	0.000409	2.276	2.2639	1.5474	0.6299	up
metab_12520	Urolithin C 3-Sulfate	neg	0.001503	0.01052	2.2673	2.2396	0.6235	-0.6815	down
metab_6838	Butirosina	pos	0.0001135	0.0021	2.2647	2.2906	1.5054	0.5901	up
metab_9788	13-Demethyl Tacrolimus	neg	0.000003007	0.0001494	2.2643	2.2367	1.4405	0.5266	up
metab_7217	Crocin 5	pos	0.0000232	0.0008259	2.2636	2.1867	1.4796	0.5652	up
metab_3140	Asperagenin	pos	0.0005623	0.005727	2.2628	2.2019	1.4323	0.5184	up
metab_9689	Urobilinogen	neg	0.00007177	0.001187	2.25	2.2521	1.5649	0.6461	up
metab_2761	3-Hydroxynona-4,7-Dienoylcarnitine	pos	0.000008657	0.0004327	2.2494	2.2639	0.6256	-0.6766	down
metab_2242	N2-[2-Methoxy-4-[4-(4-Methyl-1-Piperazinyl)-1-Piperidinyl]Phenyl]-N4-[2-[(1-Methylethyl)Sulfonyl]Phenyl]-1,3,5-Triazine-2,4-Diamine	pos	0.00004265	0.001148	2.2488	2.2428	1.3827	0.4675	up
metab_1842	Taurolithocholic Acid	pos	0.00006924	0.001553	2.242	2.2436	1.5088	0.5934	up
metab_12159	Lysopa(8:0/0:0)	neg	8.393E-07	0.00007171	2.2397	2.2438	0.638	-0.6484	down
metab_9536	Astringin	neg	0.000006473	0.0002303	2.2392	2.212	1.5219	0.6059	up
metab_2383	Gliocladic Acid	pos	0.0002925	0.003764	2.2353	2.1549	0.6212	-0.6868	down
metab_13856	Phosphoenolpyruvic Acid	neg	0.00001377	0.0003727	2.2331	2.1863	0.6864	-0.5429	down
metab_12787	N-Methoxysuccinyl-Ala-Ala-Pro-Val	neg	0.00001911	0.0004656	2.2329	2.2069	1.4152	0.501	up
metab_7265	1-Methylpseudouridine	pos	9.431E-11	1.735E-07	2.2326	2.2068	0.6653	-0.588	down
metab_943	N-Fructosyl Isoleucine	pos	0.00005928	0.001387	2.2206	2.2159	1.4015	0.487	up
metab_10710	Carboprost Methyl	neg	0.000007348	0.0002482	2.2201	2.229	0.6932	-0.5286	down
metab_7031	Benzoxazine-6-Carboxylic Acid	pos	0.00002379	0.0008259	2.2114	2.2233	0.6324	-0.6611	down
metab_9357	N-(1-Deoxy-1-Fructosyl)Leucine	neg	2.178E-07	0.00002645	2.2082	2.1632	1.4926	0.5779	up
metab_7018	Glu Val	pos	0.00006105	0.00141	2.2067	2.1919	1.4487	0.5348	up
metab_6282	Sarmentosin	pos	0.00005354	0.001308	2.2058	2.1319	1.51	0.5946	up
metab_12165	Terephthalic Acid	neg	0.00005906	0.001052	2.1948	2.1402	0.6574	-0.6051	down
metab_10565	Thromboxane B2	neg	0.000003183	0.000153	2.1934	2.1642	0.6781	-0.5604	down
metab_9457	Chitobiose	neg	0.00002508	0.0005634	2.1932	2.1425	1.4857	0.5711	up
metab_12867	Epinephrine	neg	0.00001263	0.0003511	2.1891	2.1224	0.6489	-0.6239	down
metab_6808	Prednisone	pos	0.000005223	0.0003026	2.175	2.1523	0.6781	-0.5603	down
metab_12301	Murralongin	neg	0.000001942	0.000112	2.1738	2.1396	0.6941	-0.5268	down
metab_2188	Trp Ser Asp	pos	0.004646	0.02187	2.1733	2.1175	1.5641	0.6453	up
metab_5389	6-Gingerol	pos	0.000001118	0.0001122	2.1726	2.1274	0.711	-0.492	down
metab_6716	Flavin Mononucleotide	pos	0.0008261	0.007426	2.1723	2.1134	0.7188	-0.4764	down
metab_12631	Bisnoryangonin	neg	0.0001329	0.001858	2.1699	2.1229	0.6722	-0.573	down
metab_9503	Norquetiapine	neg	0.00000377	0.0001673	2.168	2.1272	1.3785	0.4632	up
metab_9572	4-Hydroxy-3-Methoxy-Cinnamoylglycine	neg	0.0002121	0.002587	2.1631	2.1222	1.5206	0.6047	up
metab_10201	Bergaptol Sulfate	neg	0.00272	0.01546	2.1575	2.0921	0.6081	-0.7175	down
metab_13093	[(2S,3S,4S,5S,6R)-4,5-Dihydroxy-2,6-Dimethyloxan-3-Yl] Hydrogen Sulfate	neg	0.0007284	0.006451	2.1557	2.0522	0.6343	-0.6568	down
metab_13128	Caffeic Acid 3-O-Sulfate	neg	0.000006398	0.0002303	2.1469	2.103	0.7152	-0.4836	down
metab_9656	Apigenin 7-Arabinoside	neg	9.401E-07	0.00007745	2.1436	2.0974	1.4364	0.5225	up
metab_3412	23S,25,26-Trihydroxyvitamin D3	pos	0.0005711	0.005785	2.14	2.0851	1.3685	0.4526	up
metab_1511	Piperdial	pos	0.04052	0.0919	2.1353	2.0936	1.7373	0.7968	up
metab_1330	Isopetasoside	pos	0.008353	0.03228	2.1293	2.0158	0.7214	-0.4711	down
metab_9648	Fluprednisolone	neg	0.0001884	0.002427	2.1292	2.0907	1.3473	0.4301	up
metab_1838	Ethyl 7-Epi-12-Hydroxyjasmonate Glucoside	pos	0.001627	0.01119	2.1291	2.1493	1.4718	0.5576	up
metab_2880	Hydroxytetradecadienyl-L-Carnitine	pos	0.0004636	0.005128	2.1269	2.0274	1.3097	0.3892	up
metab_14398	7-(Trifluoromethoxy)Indolin-2-One	neg	0.00003281	0.0006975	2.121	2.1176	0.7171	-0.4798	down
metab_1582	Fruleuile	pos	0.001047	0.008614	2.117	2.1294	1.3604	0.444	up
metab_12144	Mg(20:3(6,8,11)-Oh(5)/0:0/0:0)	neg	1.152E-07	0.00001832	2.1109	2.1009	0.7121	-0.4898	down
metab_9724	Ac-Pro-Gly-Pro-Oh	neg	0.0002054	0.002548	2.1078	2.0294	1.4563	0.5423	up
metab_9877	2-{[(1R,2S)-2-Aminocyclohexyl]Amino}-4-{[3-(2H-1,2,3-Triazol-2-Yl)Phenyl]Amino}Pyrimidine-5-Carboxamide	neg	0.0001885	0.002427	2.1015	2.0435	1.4437	0.5298	up
metab_3335	Scymnol	pos	0.0002576	0.003477	2.1015	2.0455	1.3635	0.4473	up
metab_2715	Lacto-N-Triose I	pos	0.00004738	0.001222	2.1006	2.0667	1.4244	0.5104	up
metab_2125	Asperuloside	pos	0.00002391	0.0008259	2.0965	2.055	1.3741	0.4585	up
metab_2219	N-((Hexahydro-1-Azepinyl)Carbonyl)-Leucyl(1-Methyl)-Tryptophyl-Tryptophan	pos	0.0005053	0.005454	2.0895	2.1036	1.3775	0.4621	up
metab_1809	Benzoic Aldehyde	pos	0.00005435	0.001319	2.0882	2.0409	0.7314	-0.4513	down
metab_12339	Metalaxyl Acid	neg	0.00005678	0.001031	2.0854	2.0498	0.6704	-0.5769	down
metab_12727	Epothilone B	neg	0.00004755	0.0008991	2.0809	2.0776	1.3316	0.4131	up
metab_12295	2,4-Dimethylhexanedioylcarnitine	neg	0.00003084	0.0006649	2.0775	2.073	1.4851	0.5706	up
metab_13489	O-Succinyl-L-Homoserine	neg	0.000001538	0.0001024	2.0704	2.0532	1.4786	0.5642	up
metab_13102	Flavine Mononucleotide (Fmn)	neg	0.001946	0.01257	2.0679	1.9883	0.7373	-0.4396	down
metab_12500	Furylacryloylalanyllysine	neg	0.0002125	0.002587	2.0616	2.102	0.6657	-0.5871	down
metab_13078	Methylone	neg	0.008464	0.03475	2.0611	2.0569	1.4027	0.4883	up
metab_3045	Lysope(0:0/20:3(11Z,14Z,17Z))	pos	0.0005559	0.005695	2.0561	2.0204	0.6789	-0.5588	down
metab_10913	Thioxanthine Monophosphate	neg	0.00000337	0.00016	2.0538	2.0228	0.7727	-0.372	down
metab_1716	Hdba	pos	0.0145	0.04504	2.0519	1.9946	1.4659	0.5518	up
metab_5523	11-Hydroxydodecanoylcarnitine	pos	0.0008233	0.007426	2.0489	1.9655	1.3051	0.3841	up
metab_1547	3-Hydroxyoctanoyl Carnitine	pos	0.0003249	0.00402	2.0459	1.9533	1.3324	0.414	up
metab_6792	N'-{[5-(2-Thienyl)-3-Pyridinyl]Carbonyl}-1-Naphthohydrazide	pos	0.00002367	0.0008259	2.0449	1.9859	1.3743	0.4587	up
metab_13257	6-Hydroxynorketamine	neg	0.0000254	0.0005635	2.0405	1.9869	0.7055	-0.5034	down
metab_7460	Ethyl 4-(Tetrahydro-1H-Pyrrol-1-Ylcarbothioyl)Benzoate	pos	0.00005953	0.001387	2.04	1.9814	1.3385	0.4206	up
metab_2097	Glycylprolylarginine	pos	0.0002103	0.003054	2.0376	2.0143	0.6933	-0.5285	down
metab_10395	Parylene C	neg	0.0004016	0.004136	2.0348	2.0083	1.354	0.4372	up
metab_5384	Koninginin A	pos	8.161E-08	0.00002371	2.0332	2.0017	0.7162	-0.4816	down
metab_12436	4-Phenylbutanic Acid-O-Sulphate	neg	0.001807	0.01198	2.033	2.0309	1.4587	0.5447	up
metab_7249	Carmofur	pos	0.0001986	0.002947	2.031	1.9447	1.3636	0.4474	up
metab_13241	Buflomedil	neg	0.0001062	0.00158	2.0303	1.989	1.4127	0.4985	up
metab_1877	5-Methyl-N,4-Bis(4-Methylphenyl)-1,3-Thiazol-2-Amine	pos	0.0002038	0.002977	2.0278	1.9727	1.3966	0.4819	up
metab_9935	5-(3-Pyridyl)-2-Hydroxytetrahydrofuran	neg	0.005433	0.02537	2.0276	1.9996	1.4189	0.5048	up
metab_8898	L-Aspartic Acid	neg	0.00007112	0.001182	2.0231	1.9673	0.6905	-0.5343	down
metab_7436	Glu Ala	pos	0.000003734	0.0002425	2.0229	1.9773	1.405	0.4906	up
metab_9582	N-(4-Methoxyphenyl)-3-Oxobutanamide	neg	0.00003404	0.0007139	2.0217	1.9768	1.453	0.539	up
metab_6875	Sepiapterin	pos	0.00001159	0.0005421	2.0203	1.9504	1.4142	0.5	up
metab_8941	N-Glycolylneuraminic Acid	neg	0.0000183	0.0004589	2.0172	1.9743	1.3734	0.4577	up
metab_1519	Leu Gly Val	pos	0.04105	0.09278	2.0164	2.1046	3.4301	1.7782	up
metab_3657	Methyl-[12]-Gingerdiol	pos	0.00008455	0.001771	2.0109	2.022	1.3665	0.4505	up
metab_9727	Pe(20:3(8Z,11Z,14Z)/22:6(4Z,7Z,10Z,12E,16Z,19Z)-Oh(14))	neg	0.0008169	0.00698	2.0042	2.08	1.4225	0.5084	up
metab_12320	6-Gingesulfonic Acid	neg	0.01891	0.06026	2.0018	1.9668	0.6655	-0.5875	down
metab_9462	Telmisartan	neg	0.001174	0.008811	2.0015	1.9346	1.3924	0.4776	up
metab_1359	4-Hydroxybenzoic Acid	pos	4.576E-08	0.00001786	1.9997	1.989	0.7519	-0.4113	down
metab_2249	(E)-8-(2-(4-(Diphenylamino)Benzylidene)Hydrazinyl)-N-Hydroxy-8-Oxooctanamide	pos	0.009161	0.0344	1.9956	1.9965	0.7183	-0.4773	down
metab_1812	Benzene	pos	0.0001753	0.002726	1.9884	1.9632	0.6426	-0.638	down
metab_1706	Ascorbyl Palmitate	pos	0.04811	0.1042	1.988	1.8769	0.6349	-0.6555	down
metab_10706	Triton X-100	neg	0.000006481	0.0002303	1.9869	1.9905	0.6884	-0.5386	down
metab_6902	Desoxycortisone Acetate	pos	0.007087	0.02902	1.9818	1.9073	0.7037	-0.5071	down
metab_6896	Gynocardin	pos	0.000002701	0.0002043	1.9812	1.9395	1.3372	0.4192	up
metab_5394	Oleoyl-L-Carnitine	pos	0.000195	0.002918	1.9791	1.9426	1.2546	0.3273	up
metab_9517	Beta-D-Glucopyranuronic Acid	neg	0.0009267	0.007606	1.9775	1.9095	0.6903	-0.5348	down
metab_2773	Urolithin A-8-O-Glucuronide	pos	0.003968	0.01979	1.9718	1.9226	0.6832	-0.5496	down
metab_6805	8-Iso-17-Phenyl Trinor Prostaglandin F2Alpha	pos	0.000019	0.000743	1.9697	1.9215	1.2942	0.3721	up
metab_7033	3,4-Dihydroxybenzaldehyde	pos	0.000001163	0.0001127	1.958	1.9635	0.8098	-0.3043	down
metab_6351	P-Cresol	pos	0.00006207	0.001428	1.9572	1.896	0.7864	-0.3466	down
metab_7196	3,4-Dimethylidenehexanedioylcarnitine	pos	0.0000518	0.001288	1.9506	1.9678	1.3766	0.4611	up
metab_2029	3,4,5,6-Tetrahydrohippuric Acid	pos	0.00007763	0.001674	1.9498	1.8897	0.8127	-0.2993	down
metab_620	Tolmetin	pos	0.00005715	0.001346	1.9474	1.8865	1.2562	0.3291	up
metab_5909	Capsianoside Vi	pos	0.02312	0.06149	1.9471	1.9835	1.5	0.585	up
metab_10878	Pe(18:1(11Z)/18:4(6Z,9Z,12Z,15Z))	neg	0.000008546	0.0002777	1.9463	1.9334	0.7972	-0.3271	down
metab_9891	8-Methoxyquinolin-2(1H)-One	neg	0.00001962	0.0004665	1.9458	1.9193	0.6988	-0.5171	down
metab_2033	Phe Asn Asp	pos	0.00003971	0.001105	1.9449	1.9027	1.325	0.406	up
metab_9542	3-Hydroxyhippuric Acid	neg	0.000001247	0.00009029	1.9417	1.929	0.83	-0.2688	down
metab_2378	Ppa	pos	0.00003235	0.0009867	1.9318	1.8736	0.7044	-0.5056	down
metab_799	Aminofructose 6-Phosphate	pos	0.00005037	0.001281	1.9261	1.8552	1.31	0.3895	up
metab_12598	Mg(Pgd1/0:0/0:0)	neg	0.006107	0.02752	1.9233	1.9281	1.4545	0.5405	up
metab_10731	Dihomo-Gamma-Linolenic Acid	neg	0.000168	0.002229	1.9215	1.919	0.727	-0.46	down
metab_13396	2-((3-Sulfooxybenzoyl)Amino)Acetic Acid	neg	0.0003706	0.003913	1.9175	1.9322	0.7504	-0.4143	down
metab_6628	Lovastatin Acid	pos	0.004162	0.0203	1.9172	1.853	0.7012	-0.5121	down
metab_13896	Maltotriose	neg	0.0000251	0.0005634	1.9161	1.8817	1.2073	0.2718	up
metab_2020	4-Octenoylcarnitine	pos	0.0002417	0.003336	1.9161	1.8299	1.3225	0.4033	up
metab_12515	Tyrosol 4-Sulfate	neg	0.00006981	0.001179	1.9154	1.854	0.8091	-0.3057	down
metab_4925	Asparagoside A	pos	0.002106	0.01318	1.9136	1.8528	0.7259	-0.4622	down
metab_10445	Enterolactone	neg	0.000155	0.002085	1.9127	1.9011	0.7296	-0.4548	down
metab_2155	Pro Leu	pos	0.0004698	0.005176	1.9118	1.9506	1.4522	0.5382	up
metab_3758	Dg(A-13:0/20:3(6,8,11)-Oh(5)/0:0)	pos	0.00005124	0.001288	1.9098	1.8747	0.8084	-0.3068	down
metab_2929	13-Hydroxyhexadecanoylcarnitine	pos	0.004358	0.02092	1.9073	1.8181	1.2969	0.3751	up
metab_2121	Caryoptosidic Acid	pos	3.995E-07	0.00005803	1.9021	1.8605	1.1956	0.2578	up
metab_12489	(5Z)-7-[(1R,2R,5S)-5-Hydroxy-2-[(1E,3S,5Z)-3-Hydroxyocta-1,5-Dien-1-Yl]-3-Oxocyclopentyl]Hept-5-Enoylcarnitine	neg	0.00129	0.009493	1.9019	1.8717	1.2912	0.3687	up
metab_5452	Tetradecanoylcarnitine	pos	0.0002038	0.002977	1.9007	1.8657	1.2487	0.3204	up
metab_11901	Pe(16:1(9Z)/18:1(9Z)-O(12,13))	neg	0.0006237	0.005702	1.9001	1.8892	0.7534	-0.4084	down
metab_5976	3-Des(Dimethylaminoethyl)-3-Acetic Acid Zolmitriptan	pos	0.001271	0.009758	1.8998	1.8387	1.3537	0.4369	up
metab_13519	Guanine	neg	0.002683	0.01527	1.8952	1.943	0.62	-0.6896	down
metab_6413	3,4-Epoxycyclohexylmethyl 3,4-Epoxycyclohexanecarboxylate	pos	0.0449	0.099	1.8938	1.8447	1.6833	0.7513	up
metab_13588	Ala Val	neg	0.0003328	0.003648	1.8857	1.8499	1.4151	0.5009	up
metab_10038	Fenflumizole	neg	0.002195	0.01365	1.8808	1.8535	1.4158	0.5016	up
metab_12759	3,4-Dihydroxyphenylglycol O-Sulfate	neg	0.0007551	0.006624	1.8808	1.8625	0.7375	-0.4393	down
metab_835	Tuliposide A	pos	0.000004058	0.0002546	1.8735	1.8414	1.3171	0.3973	up
metab_7754	4-N-[2-(4-Chlorophenyl)Ethyl]-2-N-Methyl-1,3-Thiazole-2,4-Dicarboxamide	pos	0.02886	0.07214	1.8729	1.802	0.748	-0.4188	down
metab_13319	Noradrenaline	neg	0.000001521	0.0001024	1.8721	1.8647	0.8169	-0.2918	down
metab_13670	2-Chloroadenosine	neg	0.0001739	0.002279	1.8648	1.781	0.8237	-0.2798	down
metab_12063	Carboprost	neg	0.001431	0.01016	1.8646	1.8462	0.7118	-0.4905	down
metab_12818	Amylose	neg	0.0000182	0.0004589	1.8613	1.8212	1.227	0.2951	up
metab_1740	Troxerutin	pos	0.0004442	0.004973	1.8561	1.8226	1.2809	0.3571	up
metab_2272	Thapsigargin	pos	0.0004797	0.005233	1.8437	1.8462	1.319	0.3995	up
metab_1717	N-(3-Methyl-[1,2,4]Triazolo[4,3-A]Pyridin-8-Yl)Pyridine-4-Carboxamide	pos	0.008641	0.03308	1.843	1.7963	1.266	0.3402	up
metab_2859	Lauroylcarnitine	pos	0.000217	0.003103	1.8428	1.7645	1.2093	0.2742	up
metab_1320	N-Acetylmuramoyl-Ala	pos	0.00003872	0.001105	1.8419	1.7887	1.2689	0.3435	up
metab_7415	5-Hydroxytryptophol Glucuronide	pos	0.0005567	0.005695	1.8377	1.7927	1.3014	0.3801	up
metab_933	Glu Glu	pos	0.00004629	0.00122	1.8369	1.8204	1.265	0.3391	up
metab_13427	Pemoline	neg	0.000000197	0.00002524	1.8357	1.785	0.7584	-0.3989	down
metab_5801	N-Acetylvanilalanine	pos	0.0001001	0.001939	1.8345	1.7613	1.2378	0.3078	up
metab_8440	8-Chloroadenosine	pos	0.0006942	0.006557	1.8304	1.7857	0.7931	-0.3345	down
metab_11893	Squamocin K	neg	0.01101	0.04153	1.8286	1.8103	0.6382	-0.6479	down
metab_1762	(-)-Abscisic Acid	pos	0.00004649	0.00122	1.8221	1.7516	1.2292	0.2978	up
metab_5251	Prostaglandin B1	pos	0.0003944	0.004564	1.8215	1.7811	0.7919	-0.3366	down
metab_13083	Paxilline	neg	0.0003693	0.003908	1.8149	1.8163	1.317	0.3972	up
metab_7068	Sulfamethazine	pos	0.009481	0.03521	1.8141	1.9057	1.5542	0.6362	up
metab_13237	Dantrolene	neg	0.001042	0.00808	1.8113	1.7463	0.7249	-0.4642	down
metab_1535	Decoquinate	pos	0.02396	0.06307	1.8092	1.7267	0.6975	-0.5197	down
metab_4747	3,4-Dimethyl-5-Propyl-2-Furantridecanoic Acid	pos	0.000001611	0.0001434	1.8082	1.7794	0.809	-0.3057	down
metab_13324	Arbutin	neg	0.00004987	0.0009204	1.8046	1.7588	1.337	0.419	up
metab_9345	Gly-Ile	neg	0.0004144	0.004211	1.8038	1.7724	1.3761	0.4606	up
metab_1484	Leu Leu	pos	0.002194	0.01348	1.8011	1.7911	1.2556	0.3283	up
metab_6160	Monomethyl Phthalate	pos	0.0002507	0.003408	1.8008	1.7282	1.2759	0.3515	up
metab_13873	2-(Acetylamino)-2-Deoxy-Alpha-D-Mannopyranose	neg	0.002487	0.01468	1.7958	1.7958	1.257	0.33	up
metab_5400	Palmitoylcarnitine	pos	0.0003238	0.00402	1.7939	1.7597	1.2112	0.2764	up
metab_6343	Janthitrem C	pos	0.005387	0.02422	1.7927	1.7405	1.3567	0.4401	up
metab_1348	Mometasone	pos	0.00005569	0.001334	1.7923	1.7348	1.2543	0.3269	up
metab_1301	Gln Met Asp	pos	0.00002337	0.0008259	1.7913	1.7533	1.2212	0.2883	up
metab_10485	2-Hydroxy-4-[(1R)-1-Hydroxy-8-Methyl-6-Oxononyl]-3-Methyl-2H-Furan-5-One	neg	0.0001221	0.001734	1.7904	1.779	0.7715	-0.3742	down
metab_10529	Dg(Pge1/0:0/8:0)	neg	0.0008623	0.007287	1.7843	1.8157	0.7431	-0.4284	down
metab_2013	2,5-Dihydroxybenzaldehyde	pos	0.0003289	0.004043	1.7837	1.7004	0.7683	-0.3803	down
metab_12857	Mandelic Acid Sulfate	neg	0.002125	0.01333	1.78	1.7271	0.717	-0.48	down
metab_12091	Chlormidazole	neg	0.00909	0.03657	1.778	1.7689	0.6823	-0.5516	down
metab_5541	Betaxolol	pos	0.01369	0.04342	1.7774	1.7041	1.3639	0.4477	up
metab_9858	5-Megastigmen-7-Yne-3,9-Diol 3-Glucoside	neg	0.0007495	0.0066	1.7763	1.8158	1.3305	0.412	up
metab_6884	Tenuifolin	pos	0.000513	0.005477	1.7741	1.7198	1.2458	0.3171	up
metab_10318	11-Beta-Hydroxyandrosterone-3-Glucuronide	neg	0.02466	0.07304	1.7715	1.6502	1.4612	0.5471	up
metab_12634	Necatorine	neg	0.001793	0.01192	1.771	1.7312	0.7444	-0.4258	down
metab_10926	Glycohyocholic Acid	neg	0.001813	0.012	1.7702	1.7394	1.3008	0.3794	up
metab_13448	Cytidylyl-(5'-3')-5'-Inosinic Acid Homopolymer	neg	0.007736	0.0326	1.7702	1.6493	0.7797	-0.359	down
metab_9095	Cefetamet	neg	0.001559	0.01081	1.7666	1.7115	0.8145	-0.2961	down
metab_9624	Gamma-Glutamyltyrosine	neg	0.0001115	0.001638	1.7654	1.7534	1.2903	0.3677	up
metab_9359	Isoguanosine	neg	0.01066	0.04047	1.7599	1.7926	0.7045	-0.5054	down
metab_6644	Fluorescein 5-Maleimide	pos	0.000142	0.002405	1.7563	1.714	1.2683	0.3429	up
metab_7737	N-Acetyl-Alpha-D-Galactosamine 1-Phosphate	pos	0.001393	0.01032	1.7536	1.7155	0.8231	-0.2809	down
metab_11955	N-Oleoyl Histidine	neg	0.00649	0.02876	1.7517	1.7126	1.3231	0.4039	up
metab_12645	(5E)-7-{4,6-Dihydroxy-2-[(1E,5E)-3-Hydroxyocta-1,5-Dien-1-Yl]Oxan-3-Yl}Hept-5-Enoylcarnitine	neg	0.006333	0.0284	1.7496	1.7612	1.331	0.4126	up
metab_6768	3-Trans-P-Coumaroylrotundic Acid	pos	0.001872	0.01227	1.7491	1.7562	1.3358	0.4177	up
metab_6419	9-Hydroxydecanoylcarnitine	pos	0.001022	0.008443	1.7486	1.7174	0.7696	-0.3779	down
metab_1678	Dihydroouabain	pos	0.005979	0.02601	1.7485	1.6436	1.2668	0.3412	up
metab_12977	Carbuterol	neg	0.001905	0.01238	1.7484	1.7519	1.4047	0.4903	up
metab_11053	Ps(18:1(9Z)/Pgf1Alpha)	neg	0.003149	0.01708	1.7472	1.8722	0.7311	-0.452	down
metab_2122	3-Methylhexanoylcarnitine	pos	0.000003022	0.0002211	1.7432	1.7089	0.8121	-0.3003	down
metab_3604	28-Norbrassinolide	pos	0.0008405	0.007495	1.7398	1.6889	0.7992	-0.3234	down
metab_13534	4-Hydroxy-3-Methoxyphenylglycol Sulfate	neg	0.00006925	0.001179	1.7385	1.6723	1.2415	0.3121	up
metab_743	8-Amino-7-Oxononanoic Acid	pos	0.000006112	0.0003408	1.7374	1.6938	1.193	0.2546	up
metab_2416	Galalpha1-3Galbeta1-4Glcbeta-Sp	pos	0.01492	0.04571	1.7369	1.6705	0.7109	-0.4922	down
metab_12999	Trocimine	neg	0.003291	0.01764	1.7353	1.7246	1.4118	0.4975	up
metab_6675	Val Trp Trp	pos	0.0001235	0.002223	1.7351	1.7329	1.2278	0.2961	up
metab_9786	5-Hydroxyindole-3-Acetic Acid	neg	0.004406	0.0217	1.7344	1.7062	1.4459	0.5319	up
metab_4853	Dg(20:5(7Z,9Z,11E,13E,17Z)-3Oh(5,6,15)/0:0/10:0)	pos	0.006283	0.0268	1.7332	1.6576	0.7592	-0.3975	down
metab_6737	3-Hydroxynona-5,7-Dienoylcarnitine	pos	0.0002032	0.002977	1.7292	1.6825	1.2802	0.3564	up
metab_1371	Val Leu	pos	0.00491	0.0227	1.7284	1.7338	1.2718	0.3469	up
metab_12969	[(2R,3S,4S,6R,7S,8R)-4-Ethenyl-3-Hydroxy-2,4,7,14-Tetramethyl-9-Oxo-6-Tricyclo[5.4.3.01,8]Tetradecanyl] 2-[2-(Diethylamino)Ethylsulfanyl]Acetate	neg	0.008392	0.03461	1.7273	1.725	1.3928	0.478	up
metab_1565	Manumycin A	pos	0.006152	0.02648	1.7266	1.7101	1.3671	0.4511	up
metab_11500	Dehydroisoandrosterone Sulfate	neg	0.008547	0.03499	1.7262	1.6444	1.3525	0.4356	up
metab_12210	(6R,8Z)-6-Hydroxy-3-Oxotetradecenoic Acid	neg	0.0005053	0.004837	1.7247	1.7304	0.7245	-0.465	down
metab_6134	Digoxigenin Bisdigitoxoside	pos	0.0001145	0.0021	1.7243	1.7393	1.1747	0.2323	up
metab_12879	Glutamylphenylalanine	neg	0.00006364	0.001108	1.7221	1.6894	1.2505	0.3226	up
metab_13046	Arctic Acid C	neg	0.0002822	0.003207	1.7212	1.6901	0.7579	-0.3998	down
metab_9046	N-Acetyl-B-Neuraminic Acid	neg	0.001829	0.01207	1.7195	1.65	0.833	-0.2636	down
metab_5405	Jasmolone	pos	0.002677	0.01532	1.719	1.6638	0.7051	-0.504	down
metab_2118	2-[4-(Cyclopropylcarbamoylamino)Phenyl]-N-(2,2,2-Trifluoroethyl)Acetamide	pos	0.00003581	0.001057	1.7143	1.6694	1.2198	0.2866	up
metab_10215	Examorelin	neg	0.00415	0.02086	1.7136	1.6991	1.3065	0.3857	up
metab_12178	15-Methylprostaglandin E1	neg	0.002648	0.01524	1.7122	1.7503	0.7057	-0.5029	down
metab_2102	Gentamicin A Sulfate	pos	0.02112	0.05792	1.7109	1.7776	1.4038	0.4893	up
metab_1222	Folinic Acid	pos	0.001136	0.009089	1.7078	1.7011	0.7786	-0.3611	down
metab_1114	4-(5-Fluoro-1,3-Benzothiazol-2-Yl)-2-Methylaniline	pos	0.0182	0.05233	1.7044	1.7089	0.7304	-0.4533	down
metab_12676	Pifithrin	neg	0.0008057	0.00691	1.7039	1.7368	0.727	-0.46	down
metab_12935	Nalidixic Acid	neg	0.0006299	0.005733	1.7031	1.682	1.3448	0.4274	up
metab_13550	Glutamylglutamic Acid	neg	0.000005563	0.0002157	1.7028	1.6738	1.2202	0.2872	up
metab_2156	Phe Pro Ile	pos	0.003669	0.01875	1.7022	1.7635	1.2471	0.3185	up
metab_13811	Iralukast	neg	0.005657	0.0261	1.698	1.6818	1.277	0.3528	up
metab_13192	P-Hydroxyfelbamate	neg	0.0002477	0.002894	1.6935	1.6515	1.2704	0.3452	up
metab_986	Oxypurinol	pos	0.007468	0.02996	1.6836	1.6823	0.7135	-0.4871	down
metab_9584	3,5-Dihydroxybenzoic Acid Sulfate	neg	0.0001412	0.001962	1.6783	1.6386	0.8251	-0.2774	down
metab_10037	Phenylalanyl-Gamma-Glutamate	neg	0.0001544	0.002085	1.678	1.614	1.2421	0.3127	up
metab_12381	4-Acetyl-1-Cyclopropyl-2,5-Dimethyl-1H-Pyrrole-3-Carboxylic Acid	neg	0.00002022	0.000476	1.6766	1.6664	0.8262	-0.2754	down
metab_12804	Aesculetin	neg	0.000008115	0.0002694	1.6762	1.6514	1.2699	0.3448	up
metab_9928	Physagulin G	neg	0.00003639	0.0007372	1.6746	1.6231	1.2205	0.2875	up
metab_584	Phosphocreatine	pos	0.00307	0.01673	1.6732	1.6345	0.845	-0.2429	down
metab_6650	Elafibranor	pos	0.003007	0.01649	1.6703	1.6389	0.774	-0.3696	down
metab_8414	Quercetin 3-O-Xylosyl-Rutinoside	pos	0.002365	0.01415	1.668	1.7017	1.2319	0.3009	up
metab_9680	Guanidine, (4-Chloro-3-Methoxy-1-Oxo-1H-2-Benzopyran-7-Yl)-	neg	0.02917	0.08246	1.6669	1.5753	1.4819	0.5675	up
metab_12943	N-Tert-Butyl-1-(2-Sulfophenyl)Methanimine Oxide	neg	0.005457	0.02546	1.6661	1.6156	0.7249	-0.4642	down
metab_1398	6-Acetyl-2,3-Dihydro-2-(Hydroxymethyl)-4(1H)-Pyridinone	pos	0.0000048	0.0002849	1.6626	1.6796	0.7805	-0.3575	down
metab_12918	6-Benzylaminopurine	neg	0.004511	0.02203	1.6595	1.6319	1.3215	0.4022	up
metab_6010	Lucidenic Acid B	pos	0.01196	0.04038	1.6578	1.7423	1.3527	0.4359	up
metab_9933	Isovalerylglucuronide	neg	0.0004863	0.004714	1.6576	1.6136	0.8207	-0.285	down
metab_4804	7,8-Dihydrovomifoliol 9-[Rhamnosyl-(1->6)-Glucoside]	pos	0.03261	0.07845	1.6575	1.6079	0.779	-0.3604	down
metab_5875	(+/-)-Enterolactone	pos	0.002047	0.01288	1.6568	1.6095	0.7892	-0.3415	down
metab_10317	1H-2-Benzopyran-6-Carboxamide, 1-(2-(4-(4-(Aminocarbonyl)Phenyl)-1-Piperazinyl)Ethyl)-3,4-Dihydro-N-Methyl-, (1S)-	neg	0.007626	0.03243	1.6565	1.5926	1.255	0.3276	up
metab_13279	Prolylhydroxyproline	neg	0.000002376	0.0001321	1.6547	1.6099	1.1672	0.2231	up
metab_5826	Dihydrostreptomycin	pos	0.01532	0.04637	1.6537	1.7136	1.3596	0.4432	up
metab_12283	Glycocholenate Sulfate	neg	0.0006751	0.006108	1.6518	1.6222	1.2382	0.3083	up
metab_7860	[(2R,3S,4R,5R)-5-(3-Carboxypyridin-1-Ium-1-Yl)-3,4-Dihydroxy-Tetrahydrofuran-2-Yl]Methyl Hydrogen Phosphate	pos	0.002156	0.01333	1.6508	1.6406	0.8239	-0.2795	down
metab_2831	4,8 Dimethylnonanoyl Carnitine	pos	0.0002892	0.003739	1.6494	1.594	1.2022	0.2657	up
metab_9759	6-[5-(4-Carboxy-2-Hydroxybutyl)-2-Hydroxyphenoxy]-3,4,5-Trihydroxyoxane-2-Carboxylic Acid	neg	0.001127	0.008534	1.6476	1.6053	1.2377	0.3077	up
metab_8977	Medicarpin 3-O-(6'-Malonylglucoside)	neg	0.01263	0.04535	1.6438	1.6663	1.3233	0.4041	up
metab_10946	Lysopc(P-18:0/0:0)	neg	0.01658	0.05469	1.6434	1.684	1.3768	0.4614	up
metab_5857	2-Octenoyl Carnitine	pos	0.01512	0.04608	1.6409	1.5393	1.2931	0.3709	up
metab_13100	1,2-Dehydrosalsolinol	neg	1.062E-07	0.00001762	1.6387	1.6156	0.8388	-0.2537	down
metab_6346	6-Hydroxyoctanoylcarnitine	pos	0.001604	0.01115	1.637	1.5589	1.1572	0.2107	up
metab_1368	Virginiamycin M1	pos	0.01222	0.04083	1.6357	1.6236	1.2583	0.3314	up
metab_6968	4-Hydroxy-2-(2-Hydroxyethyl)-1,2-Dihydrophthalazin-1-One	pos	0.000004146	0.0002571	1.635	1.601	0.8449	-0.2432	down
metab_13553	Glu-Thr	neg	0.01489	0.05087	1.6332	1.5735	1.3723	0.4565	up
metab_7191	Glycyl-Tryptophan	pos	0.00009755	0.001917	1.6297	1.6005	0.8126	-0.2993	down
metab_6996	Ile Tyr Lys	pos	0.009637	0.03552	1.6296	1.6877	0.8007	-0.3207	down
metab_7083	Gamma-Glutamylvaline	pos	0.001007	0.008368	1.6272	1.5643	1.2704	0.3453	up
metab_7209	4-Hydroxy-5-Phenyltetrahydro-1,3-Oxazin-2-One	pos	0.0009639	0.008099	1.627	1.6102	0.8073	-0.3089	down
metab_7680	Pipecolic Acid	pos	0.001008	0.00837	1.6165	1.5457	0.832	-0.2654	down
metab_931	7-Methylguanosine	pos	0.0007374	0.006853	1.6103	1.6142	0.8101	-0.3038	down
metab_13306	Stachyoside A	neg	0.01635	0.05413	1.6092	1.6723	1.429	0.515	up
metab_7190	6-[[2-[[2-Amino-4-(Methylamino)-4-Oxobutanoyl]Amino]-2-(4-Hydroxyphenyl)Acetyl]Amino]-3,3-Dimethyl-7-Oxo-4-Thia-1-Azabicyclo[3.2.0]Heptane-2-Carboxylic Acid	pos	0.00314	0.01698	1.6077	1.5263	1.2156	0.2816	up
metab_1146	N-[2-Oxo-2-(4-Pyridin-2-Ylpiperazin-1-Yl)Ethyl]-4-(Trifluoromethoxy)Benzamide	pos	0.00008359	0.001768	1.6066	1.5491	1.1973	0.2598	up
metab_690	N-Methyl-D-Aspartic Acid	pos	0.0002909	0.003752	1.6028	1.5694	0.8539	-0.2278	down
metab_12494	N-[(2R)-6,7-Dihydroxy-3-Oxo-1-Sulfanylheptan-2-Yl]Acetamide	neg	0.00001682	0.0004348	1.6017	1.5784	1.206	0.2702	up
metab_9706	Rivenprost	neg	0.002865	0.01606	1.6005	1.6066	1.322	0.4027	up
metab_10405	N-Arachidonoyl Glutamine	neg	0.007417	0.03177	1.5997	1.5679	1.2935	0.3712	up
metab_6364	Alpha-Hydroxyhippuric Acid	pos	0.00009822	0.001923	1.5996	1.535	0.8348	-0.2605	down
metab_822	Pro-Leu	pos	0.00001579	0.0006603	1.5989	1.5495	1.1383	0.1868	up
metab_1323	4A-Carbinolamine Tetrahydrobiopterin	pos	0.000959	0.008078	1.5978	1.5991	1.2715	0.3466	up
metab_2826	Hexadecanedioic Acid Mono-L-Carnitine Ester	pos	0.002332	0.01405	1.5938	1.5323	1.2344	0.3038	up
metab_13236	5-Hydroxykynurenine	neg	6.564E-07	0.00005939	1.5912	1.5548	0.8293	-0.2701	down
metab_6635	Ps(20:5(7Z,9Z,11E,13E,17Z)-3Oh(5,6,15)/20:0)	pos	0.03459	0.08202	1.5906	1.4855	1.297	0.3752	up
metab_623	Isowertin 2''-Rhamnoside	pos	0.0003825	0.0045	1.5847	1.5666	1.1501	0.2018	up
metab_5672	Digoxin	pos	0.007333	0.02961	1.5837	1.5735	1.2123	0.2778	up
metab_739	D-Glucaro-1,4-Lactone	pos	0.0002321	0.003269	1.5783	1.5193	0.8304	-0.2681	down
metab_10286	Homovanillic Acid Sulfate	neg	0.01161	0.04297	1.5781	1.5455	0.7836	-0.3517	down
metab_13045	Vanylglycol	neg	0.001077	0.008261	1.5773	1.6125	0.81	-0.304	down
metab_7043	Mopidamol	pos	0.01065	0.03774	1.5748	1.5713	0.7719	-0.3735	down
metab_12700	Caffeic Acid Ester	neg	0.01186	0.04339	1.5738	1.5688	0.7011	-0.5123	down
metab_9088	Mangiferin	neg	0.003093	0.01687	1.5715	1.4763	0.8561	-0.2241	down
metab_916	Guanidylic Acid (Guanosine Monophosphate)	pos	0.004572	0.02167	1.571	1.5148	0.8303	-0.2683	down
metab_5132	16,17-Dihydroxykauran-18-Oic Acid	pos	0.0001134	0.0021	1.5701	1.5324	0.8342	-0.2615	down
metab_11873	11-Hydroxyandrosterone	neg	0.001393	0.009916	1.569	1.5719	0.7989	-0.3238	down
metab_2184	Ubiquinone-1	pos	0.004128	0.02022	1.5656	1.5602	0.81	-0.304	down
metab_6316	Gly Glu Trp	pos	0.00328	0.01743	1.565	1.4861	1.2406	0.3111	up
metab_1270	1-O-E-Cinnamoyl-(6-Arabinosylglucose)	pos	0.01653	0.04874	1.5631	1.4738	1.2485	0.3202	up
metab_12958	Balofloxacin	neg	0.0003792	0.003976	1.563	1.5421	1.2177	0.2842	up
metab_1069	Gly Pro Val	pos	0.03283	0.07886	1.5613	1.646	1.4508	0.5368	up
metab_6094	1-[5-(Trifluoromethyl)-2-Pyridyl]Piperidine-4-Carboxylic Acid	pos	0.01912	0.05415	1.5592	1.5173	1.2346	0.304	up
metab_7483	Asp Val	pos	0.007223	0.0294	1.5589	1.5945	1.3364	0.4184	up
metab_13071	Indole Carboxylic Acid Sulfate	neg	0.001688	0.01144	1.5585	1.5354	1.1779	0.2363	up
metab_6156	5-Octenoylcarnitine	pos	0.008112	0.03162	1.556	1.5408	1.2077	0.2723	up
metab_852	Ticarcillin	pos	0.002341	0.01408	1.5555	1.4903	0.8279	-0.2724	down
metab_1008	Pro-Pro-Pro	pos	0.00003165	0.0009832	1.5545	1.5368	1.1412	0.1905	up
metab_9771	4-Hydroxy-5-(Dihydroxyphenyl)-Valeric Acid-O-Sulphate	neg	0.003135	0.01702	1.5535	1.4514	0.8438	-0.2451	down
metab_9029	Cytidine-3'-Monophosphate	neg	0.00247	0.01468	1.553	1.476	0.8523	-0.2306	down
metab_7738	2-[Carbamimidoyl(Phosphonomethyl)Amino]Acetic Acid	pos	0.00001244	0.0005628	1.5519	1.5324	0.8485	-0.2369	down
metab_2590	P-Coumaroyltriacetic Acid Lactone	pos	0.008402	0.03243	1.5504	1.566	0.7765	-0.3649	down
metab_3734	3Alpha,7Alpha,12Alpha-Trihydroxy-5Beta-Cholestanate	pos	0.00001187	0.0005462	1.5486	1.5173	0.8557	-0.2248	down
metab_13373	Ethyl Beta-D-Glucopyranoside	neg	0.001964	0.01264	1.5469	1.4969	1.211	0.2762	up
metab_5540	8-Hydroxydodecanoylcarnitine	pos	0.004081	0.0201	1.5468	1.4597	1.1548	0.2077	up
metab_420	6-Succinoaminopurine	pos	0.0001713	0.002686	1.5457	1.5377	0.8365	-0.2576	down
metab_1080	Indoline	pos	0.004164	0.0203	1.5408	1.5407	1.1783	0.2367	up
metab_1626	Ps(20:4(6Z,8E,10E,14Z)-2Oh(5S,12R)/18:0)	pos	0.01301	0.04216	1.5407	1.649	1.3135	0.3934	up
metab_6538	Sulfolithocholic Acid	pos	0.008764	0.03334	1.5404	1.604	1.2283	0.2967	up
metab_5569	(4E)-3-Hydroxydodec-4-Enoylcarnitine	pos	0.001064	0.008704	1.5387	1.469	1.1561	0.2092	up
metab_10097	Torvoside D	neg	0.00526	0.02486	1.5371	1.4769	0.7982	-0.3252	down
metab_10493	20-Carboxy-Leukotriene B4	neg	0.002202	0.01365	1.5328	1.5951	0.8174	-0.291	down
metab_1076	L-Phenylalanine	pos	0.003254	0.01735	1.5326	1.5353	1.1572	0.2107	up
metab_1240	(3-Hydroxy-7-Azaspiro[3.5]Nonan-7-Yl)-(3-Methylfuran-2-Yl)Methanone	pos	0.002404	0.0143	1.5312	1.4839	1.1989	0.2617	up
metab_13178	Ag-99	neg	0.007684	0.03256	1.5301	1.5737	1.3025	0.3813	up
metab_6959	Pro Phe	pos	0.002989	0.01649	1.5275	1.5276	1.2121	0.2775	up
metab_1758	Octenoyl-L-Carnitine	pos	0.003285	0.01744	1.5237	1.4431	1.2157	0.2817	up
metab_1512	Suberoyl-L-Carnitine	pos	0.0008717	0.007662	1.5204	1.4434	1.169	0.2252	up
metab_709	Cytosine Arabinoside Monophosphate	pos	0.006748	0.02809	1.5194	1.4429	0.8611	-0.2158	down
metab_5945	(S)-Nerolidol 3-O-[A-L-Rhamnopyranosyl-(1->2)-B-D-Glucopyranoside]	pos	0.01115	0.03873	1.5185	1.5657	1.2193	0.2861	up
metab_10964	Pe(18:3(9Z,12Z,15Z)/18:1(9Z)-O(12,13))	neg	0.006756	0.02974	1.5164	1.557	0.7828	-0.3533	down
metab_6301	Desthiobiotin	pos	0.004263	0.02063	1.5157	1.4788	0.8465	-0.2403	down
metab_12852	Cisapride	neg	0.002985	0.01653	1.5157	1.4669	1.237	0.3069	up
metab_13504	Guanosine	neg	0.01125	0.04221	1.5144	1.5521	0.8177	-0.2904	down
metab_6903	3-V-2-Propylpentanoylcarnitine	pos	0.009898	0.03604	1.5122	1.4085	1.1951	0.2571	up
metab_6578	Gln Asp Met	pos	0.0001929	0.002894	1.5114	1.4669	1.1651	0.2205	up
metab_9931	Collagen	neg	0.01667	0.05494	1.5101	1.5565	1.3016	0.3803	up
metab_2142	7-Hydroxyoctanoylcarnitine	pos	0.005866	0.02568	1.505	1.422	1.1475	0.1985	up
metab_1600	Kynurenic Acid	pos	0.0001781	0.002754	1.505	1.4573	1.116	0.1583	up
metab_5965	Citicoline	pos	0.001514	0.01089	1.5049	1.4578	1.173	0.2303	up
metab_5587	5-(Phenylethynyl)Furan-2-Carboxylic Acid	pos	0.002013	0.01274	1.504	1.534	0.7663	-0.384	down
metab_10661	13,14-Dihydro-15-Keto-Pge1	neg	0.01776	0.05737	1.5014	1.5944	0.7529	-0.4095	down
metab_13948	5'-Hydroxypiroxicam	neg	0.001359	0.009785	1.5009	1.4126	0.8424	-0.2474	down
metab_10342	10H-Pyrido(3,2-B)(1,4)Benzothiazine, 10-(2-(Dibutylamino)Ethyl)-	neg	0.007457	0.03189	1.4975	1.4959	1.2506	0.3226	up
metab_5188	2-[(1S,3R)-3-Hydroxycyclohexyl]-5-(8-Hydroxy-2-Methyloctan-2-Yl)Phenol	pos	0.0008975	0.00779	1.4969	1.4832	0.8531	-0.2291	down
metab_9507	Benzyl Sulfate	neg	0.0005888	0.005466	1.496	1.4181	0.8394	-0.2526	down
metab_9854	Alpha-Amino-3-Hydroxy-5-Methyl-4-Isoxazolepropionic Acid	neg	0.0003115	0.003471	1.4958	1.4184	0.8682	-0.2039	down
metab_9873	5-Hydroxyindoleacetylglycine	neg	0.02082	0.06425	1.4941	1.4407	1.2927	0.3704	up
metab_9944	1-O-Sinapoyl-Beta-D-Glucose	neg	0.005462	0.02546	1.4925	1.4502	1.2199	0.2867	up
metab_537	L-Serine	pos	0.0001103	0.002092	1.4919	1.4881	0.7938	-0.3332	down
metab_13068	15-Acetyl-4-Deoxynivalenol	neg	0.002079	0.01311	1.4916	1.4644	0.8187	-0.2885	down
metab_3165	(3S,5R,6R,7E)-3,5,6-Trihydroxy-7-Megastigmen-9-One	pos	0.002299	0.0139	1.4894	1.438	0.8149	-0.2954	down
metab_13482	Humilixanthin	neg	0.003391	0.01802	1.4874	1.4861	0.7974	-0.3267	down
metab_13354	(3A,5B)-24-Oxo-24-[(2-Sulfoethyl)Amino]Cholan-3-Yl-B-D-Glucopyranosiduronic Acid	neg	0.01279	0.04572	1.4865	1.414	1.202	0.2655	up
metab_2825	Toremifene	pos	0.001204	0.009423	1.4861	1.4291	0.856	-0.2242	down
metab_6619	Dextran-70	pos	0.00002031	0.000768	1.4856	1.4767	1.1432	0.1931	up
metab_12270	Vignatic Acid B	neg	0.002411	0.01456	1.4814	1.4926	0.8139	-0.297	down
metab_7051	Non-6-Enedioylcarnitine	pos	0.01813	0.05217	1.4791	1.4307	1.2683	0.3429	up
metab_9914	3-Methoxyphenol Sulfate	neg	0.000305	0.003427	1.4785	1.4114	0.89	-0.1681	down
metab_6741	3-(Imidazo[4,5-B]Pyridin-3-Ylmethyl)-N-Propan-2-Ylpiperidine-1-Carboxamide	pos	0.001529	0.0109	1.4763	1.4018	1.13	0.1763	up
metab_13137	N-Acetyl-L-Glutamate 5-Semialdehyde	neg	0.00009008	0.001409	1.4733	1.4404	1.1771	0.2352	up
metab_9865	Amastatin	neg	0.008717	0.0354	1.4732	1.532	1.2315	0.3004	up
metab_2080	Isovalerylcarnitine	pos	0.000002325	0.0001834	1.4708	1.433	0.8302	-0.2684	down
metab_6230	Pc(6:0/0:0)	pos	0.003298	0.01749	1.4707	1.4497	0.888	-0.1714	down
metab_14003	2-Mercaptonicotinic Acid	neg	0.0001467	0.002021	1.4692	1.452	1.2173	0.2837	up
metab_2192	Ps(16:0/22:4(7Z,10Z,13Z,16Z))	pos	0.01344	0.04285	1.4678	1.5388	1.2399	0.3103	up
metab_2912	(10Z,12E)-Hexadecadienoylcarnitine	pos	0.007947	0.03122	1.4665	1.3938	1.2137	0.2794	up
metab_6766	4-Hydroxyoctanoylcarnitine	pos	0.001923	0.01239	1.4645	1.3847	1.1321	0.179	up
metab_1971	N-(2,4-Dimethylphenyl)Formamide	pos	0.008132	0.03167	1.4641	1.4039	1.2453	0.3165	up
metab_13090	Umbelliferone Sulfate	neg	0.01469	0.05066	1.4635	1.4207	0.7774	-0.3633	down
metab_2436	5-Nitro-2-Phenylpropylaminobenzoic Acid [Nppb]	pos	0.002656	0.01522	1.4599	1.3948	1.1923	0.2538	up
metab_9087	N-Acetyl-D-Hexosamine 1-Phosphate	neg	0.0007649	0.006684	1.4568	1.3732	0.9088	-0.1379	down
metab_6408	Hydroxy Tyrosol -Acetate	pos	0.006912	0.02849	1.4556	1.39	1.1708	0.2275	up
metab_2996	Terfenadine	pos	0.00153	0.0109	1.4533	1.438	1.1739	0.2313	up
metab_6358	Glu Phe	pos	0.0002693	0.003565	1.4516	1.4042	1.1628	0.2176	up
metab_9619	6-Hydroxyindole Sulfate	neg	0.01777	0.05737	1.4511	1.3779	0.7646	-0.3873	down
metab_9486	9-Beta-D-Arabinofuranosylguanine	neg	0.005315	0.02497	1.4458	1.36	0.8198	-0.2866	down
metab_600	N-Acetyl-D-Galactosamine	pos	0.001732	0.01159	1.4446	1.3744	1.145	0.1954	up
metab_2335	Nor-Dentatin	pos	0.01741	0.05057	1.4398	1.4957	1.2927	0.3704	up
metab_1452	4-Amino-1-[(2R,5R)-5-(Hydroxymethyl)-4-Sulfanyloxolan-2-Yl]Pyrimidin-2-One	pos	0.002213	0.01357	1.4391	1.4052	0.8389	-0.2535	down
metab_5891	Bisacurone Epoxide	pos	0.01312	0.04232	1.4389	1.3611	1.1671	0.2229	up
metab_1702	Enrofloxacin	pos	0.02205	0.05951	1.4387	1.509	1.342	0.4244	up
metab_2751	6-Hydroxydecanoylcarnitine	pos	0.01182	0.04029	1.4374	1.3583	1.1391	0.188	up
metab_9709	Alpha-Cyano-3-Hydroxycinnamic Acid	neg	0.0000947	0.001461	1.4371	1.397	1.1243	0.169	up
metab_13290	1-(2-Furylmethyl)-5-Oxopyrrolidine-3-Carboxylic Acid	neg	0.00004109	0.0008	1.4368	1.4002	0.8672	-0.2055	down
metab_12140	16,16-Dimethyl Pgf2Beta	neg	0.002043	0.01299	1.4364	1.4397	0.8038	-0.3151	down
metab_13911	7,8-Dihydro-7-Hydroxy-8-S-Glutathionyl-Benzo[A]Pyrene	neg	0.002575	0.01502	1.4347	1.3937	1.1352	0.1829	up
metab_2014	Zalcitabine	pos	0.000002034	0.0001675	1.4343	1.4151	0.8596	-0.2182	down
metab_12836	Dimethylallylpyrophosphate	neg	0.02438	0.07234	1.4321	1.3652	0.7616	-0.3929	down
metab_13813	Gdp-Man	neg	0.0004113	0.004204	1.4309	1.4239	0.873	-0.196	down
metab_6409	1,2,3,4,5,6-Hexahydro-5-(1-Hydroxyethylidene)-7H-Cyclopenta[B]Pyridin-7-One	pos	0.007137	0.02917	1.4294	1.3614	1.1616	0.2162	up
metab_7712	N-Acetyl-D-Lactosamine	pos	0.00004686	0.00122	1.4288	1.3713	1.1051	0.1441	up
metab_10181	Equol 4'-O-Glucuronide	neg	0.02336	0.06986	1.4286	1.4727	1.3155	0.3956	up
metab_7725	Dacinostat	pos	0.0002143	0.003089	1.4275	1.387	0.8894	-0.1691	down
metab_952	6-Hydroxy-2-Aminopurine	pos	0.002568	0.01492	1.4275	1.436	0.8662	-0.2072	down
metab_2198	Ile-Glu-Thr-Asp-Fluoromethyl Ketone	pos	0.006789	0.0282	1.4272	1.4415	1.232	0.301	up
metab_9433	Gly Ile	neg	0.005572	0.02589	1.4265	1.4014	1.2141	0.2799	up
metab_1176	Dolasetron	pos	0.007138	0.02917	1.4241	1.4115	1.1838	0.2434	up
metab_3213	13,14-Dihydro-15-Keto-20-Ethyl Prostaglandin F2Alpha	pos	0.0005543	0.005695	1.4231	1.4092	0.8543	-0.2272	down
metab_9817	(3A,5B,7A,12A)-24-[(Carboxymethyl)Amino]-1,12-Dihydroxy-24-Oxocholan-3-Yl-B-D-Glucopyranosiduronic Acid	neg	0.03853	0.1011	1.4212	1.4095	1.2738	0.3492	up
metab_12235	D-Arabinono-1,4-Lactone	neg	0.01828	0.05869	1.4204	1.4826	1.2675	0.342	up
metab_13348	Mefox	neg	0.0007788	0.006767	1.4201	1.3851	0.8487	-0.2367	down
metab_1972	N-Acetyl-L-Phenylalanine	pos	0.008276	0.03206	1.4169	1.3519	1.1415	0.191	up
metab_6506	Sambunigrin	pos	0.008518	0.03272	1.4165	1.3966	1.2084	0.2731	up
metab_13033	Vicine	neg	0.000993	0.007886	1.4134	1.3645	1.1829	0.2424	up
metab_539	L-Glutamic Acid	pos	0.0006225	0.006103	1.4114	1.3691	0.8872	-0.1727	down
metab_1166	Glycyl-Leucine	pos	0.007831	0.03096	1.4082	1.41	1.2187	0.2853	up
metab_13782	Glucose 6-Phosphate	neg	0.0006435	0.005833	1.4065	1.3617	1.1136	0.1553	up
metab_3438	5-Pentyl-2-Furanheptanoic Acid	pos	0.004023	0.01997	1.4062	1.393	0.855	-0.2261	down
metab_11010	N-Stearoyl Histidine	neg	0.01887	0.06018	1.4059	1.4494	1.2629	0.3368	up
metab_7863	5-Hydroxypentanoic Acid	pos	0.0005163	0.005502	1.4056	1.4038	0.8306	-0.2679	down
metab_1875	Muramic Acid	pos	0.004828	0.02239	1.4054	1.3847	1.1916	0.2529	up
metab_5539	Pc(8:0/0:0)	pos	0.01207	0.04048	1.4052	1.35	0.8783	-0.1872	down
metab_8002	Laminine	pos	0.003051	0.01669	1.4049	1.363	0.8599	-0.2178	down
metab_9222	Gdp-Glucose	neg	0.008842	0.03583	1.4038	1.3751	0.8719	-0.1977	down
metab_12414	Guan-Fu Base A	neg	0.002209	0.01365	1.4021	1.3483	0.8711	-0.1991	down
metab_5211	(3S)-3-Hydroxycyclocitral	pos	0.02166	0.0588	1.4015	1.3703	0.8245	-0.2784	down
metab_4809	(2'E,4'Z,8E)-Colneleic Acid	pos	0.00116	0.009185	1.4006	1.3741	0.8803	-0.184	down
metab_13725	Cmp-N-Acetylneuraminic Acid	neg	0.003083	0.01686	1.3995	1.3495	0.8825	-0.1804	down
metab_13601	Glutathione Trisulfide	neg	0.004084	0.02062	1.3994	1.3216	0.8866	-0.1737	down
metab_6664	Phe-Pro	pos	0.006256	0.02675	1.3978	1.4066	1.1547	0.2075	up
metab_6961	Loganate	pos	0.01623	0.0482	1.3973	1.3786	1.2197	0.2865	up
metab_7283	8-Methoxykynurenate	pos	0.02608	0.06711	1.3967	1.425	0.8274	-0.2734	down
metab_2928	Assafoetidin	pos	0.005825	0.02562	1.3953	1.4205	0.8124	-0.2998	down
metab_6005	Ps(14:1(9Z)/Pgj2)	pos	0.02906	0.07255	1.3917	1.4839	1.2698	0.3446	up
metab_8965	Carboxydextran	neg	0.0009039	0.007442	1.391	1.359	1.1115	0.1525	up
metab_2995	Glycocholic Acid	pos	0.002071	0.013	1.3905	1.3739	1.1386	0.1873	up
metab_1586	Cycloheximide	pos	0.003346	0.01766	1.3904	1.3449	1.17	0.2266	up
metab_12894	2,6-Dihydroxybenzoic Acid	neg	0.0009756	0.007792	1.3867	1.3102	0.8901	-0.168	down
metab_1522	Acetaminophen Glucuronide	pos	0.01951	0.05479	1.3848	1.3485	1.1874	0.2478	up
metab_13140	2-Hydroxycaprylic Acid	neg	0.008465	0.03475	1.3846	1.3066	1.2944	0.3723	up
metab_1743	Glu Ile Val	pos	0.0004391	0.004945	1.3844	1.3631	1.1626	0.2173	up
metab_1940	Leu Pro Ile	pos	0.0347	0.08214	1.38	1.4516	1.2933	0.371	up
metab_1135	(22S)-Acetoxy-3Alpha,15Alpha-Dihydroxylanosta-7,9(11),24-Trien-26-Oic Acid	pos	0.00002997	0.0009563	1.3788	1.3662	1.124	0.1687	up
metab_6915	Vignatic Acid A	pos	0.0001501	0.002473	1.3773	1.359	1.1401	0.1892	up
metab_1357	Resorcinol	pos	9.449E-07	0.0001003	1.3771	1.3874	0.8782	-0.1874	down
metab_10313	Thymol-Beta-D-Glucoside	neg	0.01847	0.05919	1.3771	1.3829	1.2629	0.3367	up
metab_9799	Besifloxacin	neg	0.0002925	0.003307	1.3763	1.346	1.1502	0.2019	up
metab_3180	3-Ethyl-4-(9-Hydroxy-4,6,8,10-Tetramethyl-7-Oxododec-4-En-2-Yl)Oxetan-2-One	pos	0.007663	0.03056	1.3755	1.3266	0.8593	-0.2187	down
metab_7722	Glucosylgalactosyl Hydroxylysine	pos	0.01114	0.03873	1.3754	1.4024	0.8385	-0.2541	down
metab_6852	Azasetron	pos	0.01156	0.03968	1.3753	1.372	0.8229	-0.2813	down
metab_974	Glutarylcarnitine	pos	0.0003956	0.004569	1.3745	1.3463	1.12	0.1634	up
metab_10568	(4,6-Dimethylpyrimidin-5-Yl)-[4-[4-[2-[2-Methoxy-4-(Trifluoromethyl)Phenyl]Ethyl]-3-Methylpiperazin-1-Yl]-4-Methylpiperidin-1-Yl]Methanone	neg	0.0006889	0.006172	1.374	1.3468	1.1452	0.1956	up
metab_9795	Riboflavin	neg	0.0003645	0.003872	1.3699	1.3409	1.109	0.1492	up
metab_13065	Lumiflavin	neg	0.0003094	0.003465	1.3687	1.3412	1.1139	0.1556	up
metab_6849	Tropolone A	pos	0.001588	0.01109	1.3685	1.3445	0.8283	-0.2718	down
metab_6067	Pro Val Leu	pos	0.01454	0.04506	1.3629	1.4151	1.2521	0.3243	up
metab_13479	Albaconazole	neg	0.000006368	0.0002303	1.3578	1.3697	0.8849	-0.1765	down
metab_9884	Methylarbutin	neg	0.000007065	0.000247	1.3548	1.3345	1.1545	0.2073	up
metab_838	Germacrone	pos	0.0001401	0.002398	1.3515	1.2917	1.0911	0.1257	up
metab_12344	Undecanedioic Acid	neg	0.00004213	0.0008133	1.3492	1.3521	0.8728	-0.1963	down
metab_7095	Ptaquiloside	pos	0.002121	0.01321	1.3489	1.299	1.1546	0.2074	up
metab_6975	Desacetylvinblastine Amide	pos	0.0000514	0.001288	1.3465	1.3259	1.0972	0.1338	up
metab_6649	7,8-Dimethyl-10-[(2R,3R,4S)-2,3,4,5-Tetrahydroxypentyl]Benzo[G]Pteridine-2,4-Dione	pos	0.0002007	0.00297	1.3428	1.3137	1.0847	0.1172	up
metab_10079	Alpha-Cyano-4-Hydroxycinnamic Acid	neg	0.0008824	0.007336	1.3426	1.2902	1.1362	0.1842	up
metab_12410	3-Deoxy-D-Arabino-Heptulosonate-7-Phosphate	neg	0.0007049	0.006269	1.3413	1.2959	0.8701	-0.2008	down
metab_9629	Morph	neg	0.0002535	0.002946	1.3402	1.3398	0.871	-0.1993	down
metab_7755	Delta-Valerobetaine	pos	0.01131	0.03905	1.3387	1.2634	0.8877	-0.1719	down
metab_6398	Pip(Txb2/16:0)	pos	0.0483	0.1044	1.3381	1.4202	1.2458	0.3171	up
metab_12416	Lysyltyrosine	neg	0.0004586	0.004531	1.3379	1.3085	0.881	-0.1827	down
metab_1181	Glutamylisoleucine	pos	0.001724	0.01158	1.3367	1.3121	1.1469	0.1977	up
metab_849	Dehydroascorbate (Bicyclic Form)	pos	0.0008505	0.007535	1.3365	1.3148	0.8938	-0.1619	down
metab_13060	Shanzhiside	neg	0.0003887	0.004058	1.3334	1.306	1.1111	0.1521	up
metab_13824	Disialyllactose	neg	0.0003123	0.003473	1.3333	1.3389	1.1078	0.1476	up
metab_13552	Glutamate Carbon	neg	0.004263	0.0212	1.3332	1.2582	0.8604	-0.2169	down
metab_13646	Uridine Diphosphate Glucuronic Acid	neg	0.002649	0.01524	1.3329	1.324	0.8907	-0.167	down
metab_5255	1-Acetoxy-2-Hydroxy-16-Heptadecyn-4-One	pos	0.01192	0.04038	1.3323	1.2926	0.8434	-0.2457	down
metab_2320	Buthionine Sulfoximine	pos	0.005513	0.02457	1.3315	1.362	0.8559	-0.2245	down
metab_1493	5(6)-Epoxy Prostaglandin E1	pos	0.0478	0.1037	1.331	1.269	0.7878	-0.3441	down
metab_6941	Gibberellin A14	pos	0.001759	0.01166	1.3303	1.3005	1.1492	0.2007	up
metab_2399	Afn-1252	pos	0.00004513	0.001204	1.3297	1.3183	1.0988	0.1359	up
metab_5933	N-Lactoyl-Phenylalanine	pos	0.02009	0.05596	1.3293	1.3125	1.1715	0.2284	up
metab_1589	4-Hydroxy-6-Octenoylcarnitine	pos	0.005794	0.02552	1.3285	1.2519	1.1136	0.1552	up
metab_12660	Benzoic Acid,2-[[[(4S)-4-Carboxy-4-[[4-[[(2,4-Diamino-6-Pteridinyl)Methyl]Amino]Benzoyl]Amino]Butyl]Amino]Carbonyl]-	neg	0.01784	0.05751	1.3274	1.2885	0.8131	-0.2984	down
metab_7166	Glycerol 1-Propanoate Diacetate	pos	0.003113	0.01687	1.3269	1.3149	0.8642	-0.2105	down
metab_7784	6'-Sialyllactose	pos	0.000114	0.0021	1.3267	1.2783	1.1078	0.1477	up
metab_5374	Antibiotic Sb 202742	pos	0.002729	0.01553	1.3265	1.3122	1.1167	0.1592	up
metab_12732	Phloroacetophenone 6'-[Xylosyl-(1->6)-Glucoside]	neg	0.004865	0.02343	1.326	1.3019	1.1921	0.2536	up
metab_10074	2-Hydroxyphenylacetic Acid Glucuronide	neg	0.01184	0.04339	1.3242	1.2747	0.8397	-0.252	down
metab_9762	Tryptophyl-Tryptophan	neg	0.00006994	0.001179	1.3236	1.2776	1.1106	0.1514	up
metab_665	L-Carnitine	pos	0.002299	0.0139	1.3232	1.2895	0.9089	-0.1378	down
metab_847	3-Oxoglutaric Acid	pos	0.0008808	0.007705	1.322	1.3019	0.8924	-0.1642	down
metab_1188	Gamma-Glu-Leu	pos	0.001111	0.00895	1.3205	1.2962	1.132	0.1788	up
metab_10129	4-Hydroxycoumarin Sulfate	neg	0.02911	0.08245	1.32	1.2985	0.7794	-0.3595	down
metab_7666	Ureidopropionic Acid	pos	0.02202	0.05947	1.3198	1.3805	1.2416	0.3122	up
metab_10063	Pe(6:0/0:0)	neg	0.003736	0.01935	1.3186	1.2755	0.8615	-0.2151	down
metab_9493	Diminazene	neg	0.002197	0.01365	1.318	1.2744	1.1826	0.2419	up
metab_7375	6-Lactoyltetrahydropterin	pos	0.002571	0.01492	1.3172	1.3319	1.1705	0.2271	up
metab_8908	2'-C-Methylcytidine	neg	0.004407	0.0217	1.3165	1.2739	1.1246	0.1693	up
metab_712	8-Hydroxyadenine	pos	0.00379	0.01923	1.3153	1.3121	0.8858	-0.1749	down
metab_9973	Dopamine Quinone	neg	0.00002797	0.0006146	1.3147	1.2811	0.8873	-0.1724	down
metab_1428	Chrysogine	pos	0.04518	0.09944	1.3142	1.2536	0.7761	-0.3656	down
metab_7543	Dehydroascorbic Acid	pos	0.00132	0.009956	1.3105	1.2926	0.8899	-0.1683	down
metab_10119	Midecamycin	neg	0.01209	0.04402	1.3076	1.3037	1.1771	0.2352	up
metab_12946	4-(4-Hydroxyphenyl)-2-Butanone	neg	0.001055	0.00813	1.3074	1.2626	0.8586	-0.22	down
metab_13323	2,8-Quinolinediol 2-Sulfate	neg	0.005148	0.02449	1.3074	1.298	1.1211	0.1649	up
metab_13061	Ziprasidone	neg	0.0004733	0.00462	1.3069	1.2802	1.0985	0.1355	up
metab_13495	Guanosine 2'-Monophosphate	neg	0.004756	0.023	1.3035	1.2229	0.8807	-0.1832	down
metab_13501	Imidazoleacetic Acid Riboside	neg	0.001617	0.01108	1.2981	1.2402	0.8585	-0.22	down
metab_972	Adenosine	pos	0.01231	0.04091	1.2976	1.336	0.8948	-0.1603	down
metab_9881	Genipic Acid	neg	0.001762	0.01178	1.2941	1.337	0.8602	-0.2172	down
metab_10180	Lactarorufin B	neg	0.004706	0.02286	1.2937	1.3139	0.8206	-0.2852	down
metab_13264	(5Alpha,6Beta,14Alpha,20R,22R)-5,6,14,20,27-Pentahydroxy-1-Oxowith-24-Enolide	neg	0.01905	0.06054	1.293	1.2724	1.1682	0.2242	up
metab_10045	(1-(5-Fluoropentyl)-1H-Indol-3-Yl)(Naphthalen-1-Yl)Methanone	neg	0.002401	0.01456	1.2919	1.2405	0.8903	-0.1676	down
metab_9894	3-Hydroxybenzoic Acid	neg	0.00009113	0.001416	1.2895	1.2809	0.8877	-0.1718	down
metab_6929	1,2-Cyclohexanedicarboxylic Acid, 4-Methyl-	pos	0.003771	0.01917	1.2887	1.2541	1.1471	0.1979	up
metab_12981	Pinometostat	neg	0.04169	0.1071	1.2856	1.3337	1.2174	0.2838	up
metab_5373	Gant61	pos	0.001941	0.01249	1.2853	1.2731	1.1104	0.1511	up
metab_9717	H-D-Tyr-Val-Gly-Oh	neg	0.02568	0.07507	1.2841	1.3202	1.278	0.3539	up
metab_7709	Gentianose	pos	0.003065	0.01673	1.2833	1.2863	0.9085	-0.1385	down
metab_7285	2-Quinolinecarboxylic Acid	pos	0.02284	0.06095	1.2831	1.298	0.8612	-0.2157	down
metab_13411	A-L-Fucopyranosyl-(1->2)-B-D-Galactopyranosyl-(1->2)-D-Xylose	neg	0.01563	0.05255	1.2819	1.2135	0.8621	-0.214	down
metab_6476	Pyroglutamylisoleucine	pos	0.002458	0.01452	1.2816	1.2499	1.1229	0.1673	up
metab_7693	2,6-Dimethyl Morpholine	pos	0.01774	0.05134	1.2797	1.2794	1.221	0.288	up
metab_6492	4-Hydroxycinnamic Acid	pos	0.0001156	0.00211	1.2797	1.3097	0.8709	-0.1994	down
metab_569	Deoxycarnitine	pos	0.00968	0.03558	1.2789	1.2449	0.8922	-0.1645	down
metab_9053	Ureidosuccinic Acid	neg	0.009127	0.03659	1.2785	1.1954	0.8687	-0.2031	down
metab_10288	(2S)-3-(4H-Imidazol-4-Yl)-2-[[(2S)-5-Oxopyrrolidine-2-Carbonyl]Amino]Propanoic Acid	neg	0.004001	0.02033	1.2771	1.2628	0.8386	-0.2539	down
metab_6129	Aniracetam	pos	0.0097	0.03563	1.273	1.2975	0.8316	-0.266	down
metab_915	2-Hydroxyadenine	pos	0.003714	0.01895	1.2683	1.2727	0.8931	-0.163	down
metab_7668	Nicotinic Acid	pos	0.001151	0.009161	1.2682	1.2552	0.8828	-0.1799	down
metab_2028	(Z)-3-Hexenal	pos	0.0008527	0.007543	1.2677	1.2322	0.8914	-0.1659	down
metab_4664	Neoxanthin	pos	0.01573	0.04724	1.2674	1.2139	0.8959	-0.1586	down
metab_1212	1-Phenoxy-2-Propanol	pos	0.0001468	0.002434	1.2672	1.2599	0.8713	-0.1988	down
metab_6499	5'-Deoxy-5-Fluorocytidine	pos	0.00007186	0.001599	1.267	1.2513	1.1196	0.163	up
metab_13336	3-Hydroxybenzoic Acid-3-O-Sulphate	neg	0.00669	0.02948	1.2638	1.2193	1.1738	0.2311	up
metab_2947	(10Z,12Z)-Octadeca-10,12-Dienoylcarnitine	pos	0.003922	0.01966	1.263	1.238	1.1222	0.1664	up
metab_1835	6-Amino-5-Chloropyrimidine-2,4(1H,3H)-Dione	pos	0.000665	0.006394	1.2625	1.2165	0.8884	-0.1707	down
metab_10401	4-Methylumbelliferone Sulfate	neg	0.04763	0.1178	1.2618	1.1977	0.7913	-0.3377	down
metab_1417	17-O-Deacetylvindoline	pos	0.00005544	0.001334	1.261	1.2338	1.0847	0.1173	up
metab_1217	Hydroxyphenylacetylglycine	pos	0.0006237	0.006105	1.258	1.2234	1.1105	0.1512	up
metab_7443	4-Hydroxymandelonitrile	pos	0.000146	0.002434	1.2552	1.2199	0.9032	-0.1468	down
metab_9842	Secologanate	neg	0.0005615	0.005255	1.2551	1.2404	1.1057	0.1449	up
metab_13473	2-(Beta-D-Mannopyranosyl)-L-Tryptophan	neg	0.00008424	0.001336	1.2549	1.2414	1.1069	0.1465	up
metab_848	2,5-Furandicarboxylic Acid	pos	0.002015	0.01274	1.2512	1.2426	0.9002	-0.1517	down
metab_1837	Noopept	pos	0.0108	0.038	1.2456	1.2464	1.1535	0.206	up
metab_3518	Concanamycin	pos	0.0001092	0.002079	1.2449	1.2199	0.9127	-0.1318	down
metab_7590	4-Aminovaleric Acid Betaine	pos	0.02095	0.05759	1.2446	1.1654	0.8905	-0.1673	down
metab_13091	Deoxyloganin	neg	0.03298	0.09001	1.2428	1.2272	1.2187	0.2854	up
metab_3493	7,8-Dihydrovomifoliol 9-[Apiosyl-(1->6)-Glucoside]	pos	0.0494	0.1063	1.242	1.2268	0.8238	-0.2797	down
metab_7056	Digitoxigenin Bisdigitoxide	pos	0.0001244	0.002223	1.241	1.2126	1.0856	0.1185	up
metab_2158	Ps(22:6(5Z,8E,10Z,13Z,15E,19Z)-2Oh(7S, 17S)/16:1(9Z))	pos	0.01679	0.04927	1.2405	1.1681	1.1119	0.1531	up
metab_6936	Caffeoylcholine	pos	0.0005522	0.005687	1.2393	1.2118	0.9283	-0.1074	down
metab_2025	Thr Asp Trp	pos	0.004782	0.02224	1.239	1.218	1.1313	0.178	up
metab_6930	Glu Glu Val	pos	0.009771	0.03574	1.239	1.1996	1.1404	0.1896	up
metab_7545	3-Hydroxy-4-Oxo-4H-Pyran-2-Carboxylic Acid	pos	0.001174	0.009256	1.2376	1.2251	0.912	-0.1329	down
metab_12702	Dihydrophaseic Acid	neg	0.001892	0.01235	1.2374	1.1875	1.1438	0.1939	up
metab_1811	Geniposidic Acid	pos	0.0001828	0.002787	1.2368	1.1978	1.0747	0.1039	up
metab_661	Aspartic Acid Methyl Ester	pos	0.023	0.0613	1.2361	1.2022	0.8723	-0.1971	down
metab_12963	Perilloside B	neg	0.01136	0.04235	1.2348	1.2403	1.1588	0.2127	up
metab_885	Ile Gln	pos	0.01672	0.04913	1.2346	1.2049	1.1602	0.2144	up
metab_12630	2-(P-Acetamidophenyl)-2-Ethylglutarimide	neg	0.003624	0.01889	1.2338	1.169	1.1462	0.1969	up
metab_7258	Etheno-Dg	pos	0.03426	0.08145	1.2332	1.2538	1.2139	0.2796	up
metab_7496	Norleucine	pos	0.003098	0.0168	1.233	1.2447	1.0925	0.1277	up
metab_13015	Swertiamarin	neg	0.0004824	0.004686	1.2329	1.2169	1.0934	0.1288	up
metab_6218	S-4-Hydroxymephenytoin	pos	0.01257	0.0414	1.231	1.188	0.876	-0.191	down
metab_6247	5-Hydroxydec-5-Enoylcarnitine	pos	0.0122	0.04078	1.2298	1.1642	1.1264	0.1717	up
metab_1722	(5E)-3-Hydroxyhept-5-Enoylcarnitine	pos	0.004429	0.02113	1.2292	1.2175	0.8784	-0.187	down
metab_13454	2-Ethyl-5-Imino-1-Cyclopenten-1-Ol	neg	0.03579	0.09559	1.2271	1.2203	0.8379	-0.2552	down
metab_6879	Flavin Adenine Dinucleotide (Fad)	pos	0.005918	0.02583	1.2245	1.2105	0.9066	-0.1415	down
metab_9763	S-(9-Hydroxy-Pga1)-Glutathione	neg	0.04938	0.1207	1.2235	1.1433	1.1609	0.2152	up
metab_11026	Pe-Nme2(16:1(9Z)/14:1(9Z))	neg	0.01913	0.0607	1.2229	1.331	0.838	-0.255	down
metab_7715	3,4-Methylenedioxyamphetamine	pos	0.001744	0.0116	1.2217	1.2272	0.9233	-0.1152	down
metab_6770	N-Acetyl-7-O-Acetylneuraminic Acid	pos	0.0006817	0.006478	1.2173	1.2298	1.1004	0.1381	up
metab_6662	Phlorizin	pos	0.00004713	0.001221	1.2169	1.1808	1.0789	0.1096	up
metab_2346	N'-[2-(4-Chlorophenyl)Ethyl]-N-(3-Hydroxypropyl)Oxamide	pos	0.001492	0.01078	1.2168	1.2473	1.1292	0.1753	up
metab_1726	Gemcitabine	pos	0.00001873	0.0007386	1.2152	1.1842	1.0855	0.1184	up
metab_10880	Sulfatide(D17:1/18:1)	neg	0.0007766	0.006767	1.2128	1.2254	0.8978	-0.1555	down
metab_1207	Bruceine D	pos	0.01875	0.05354	1.2118	1.1404	1.1606	0.2148	up
metab_7281	(2S)-4-(2-Aminophenyl)-2-Formamido-4-Oxobutanoic Acid	pos	0.03714	0.08635	1.2092	1.2421	0.9006	-0.151	down
metab_10131	5-Amino-1-[(2R,3R,4S,5R)-5-[(Benzylamino)Methyl]-3,4-Dihydroxyoxolan-2-Yl]Imidazole-4-Carboxamide	neg	0.00197	0.01266	1.2068	1.2291	1.1414	0.1908	up
metab_9860	2-Phenylpyrazolo(4,3-C)Quinolin-3(5H)-One	neg	0.0208	0.06424	1.2058	1.1932	1.1966	0.259	up
metab_11245	Pactimibe	neg	0.01881	0.06001	1.2048	1.1893	1.1699	0.2264	up
metab_13342	Dihydrozeatin-9-N-Glucoside	neg	0.01953	0.06152	1.2018	1.1718	1.1402	0.1892	up
metab_13223	Phe4Cl-Tyr-Oh	neg	0.00008315	0.001329	1.2002	1.1746	1.0995	0.1368	up
metab_10699	(9S,10S)-9,10-Dihydroxyoctadecanoate	neg	0.001204	0.008977	1.1993	1.2179	0.9015	-0.1496	down
metab_1724	1,2-Dihydronaphthalene-1,2-Diol	pos	0.01554	0.0469	1.1964	1.1666	1.1368	0.185	up
metab_7501	Piperidine	pos	0.004225	0.02049	1.1959	1.2065	1.1034	0.1419	up
metab_11759	Dihydroxybergamottin	neg	0.02901	0.08233	1.1951	1.1426	0.8894	-0.1691	down
metab_1996	Alpha-Zearalenol	pos	0.002449	0.0145	1.1917	1.1718	0.8983	-0.1547	down
metab_12000	Palmitoyl Glucuronide	neg	0.02134	0.06542	1.1908	1.1567	1.149	0.2003	up
metab_6722	Triaziquone	pos	0.001339	0.01007	1.1884	1.1336	1.0939	0.1294	up
metab_1124	N-Acetylmuramate	pos	0.002355	0.01414	1.1873	1.1477	1.1004	0.1381	up
metab_6562	3-Tert-Butyladipic Acid	pos	0.008621	0.03302	1.1869	1.2087	0.8405	-0.2507	down
metab_1490	Hydroxyprolyl-Valine	pos	0.0009046	0.007839	1.1848	1.1377	1.1181	0.161	up
metab_9651	Dopa Sulfate	neg	0.008423	0.03466	1.1785	1.1272	1.1177	0.1605	up
metab_7291	Hydrazinonicotinamide	pos	0.0104	0.03713	1.1784	1.103	1.1395	0.1884	up
metab_10585	Hydroxyvalerenic Acid	neg	0.002205	0.01365	1.1752	1.1827	0.878	-0.1877	down
metab_3106	Dimethylsphingosine	pos	0.006198	0.02658	1.1744	1.1792	0.8987	-0.1541	down
metab_2316	3-Amino-2-Naphthoic Acid	pos	0.004075	0.0201	1.1726	1.2087	0.8902	-0.1678	down
metab_1205	Isoleucyl-Prolyl-Proline	pos	0.01134	0.03908	1.1675	1.1677	1.1246	0.1694	up
metab_13116	N-Acetylanthranilic Acid	neg	0.00724	0.03125	1.1663	1.0796	0.9289	-0.1064	down
metab_6648	5-(3',5'-Dihydroxyphenyl)-Gamma-Valerolactone-O-Glucuronide-O-Methyl	pos	0.0005874	0.005895	1.1629	1.1413	1.0791	0.1098	up
metab_6555	Phenylacetylglycine	pos	0.00007551	0.001654	1.1615	1.1255	0.9433	-0.0842	down
metab_9301	Guanosine 5'-Monophosphate	neg	0.01368	0.04795	1.1612	1.0779	0.9096	-0.1367	down
metab_1077	4-Fluoro-L-Phenylalanine	pos	0.0001641	0.002626	1.1598	1.1644	1.0847	0.1173	up
metab_1173	Pc(4:0/0:0)	pos	0.004117	0.02022	1.1594	1.1731	0.9192	-0.1216	down
metab_2454	Pyridine N-Oxide Glucuronide	pos	0.01012	0.03655	1.1592	1.12	1.1203	0.1639	up
metab_10220	Hymenoxon	neg	0.002428	0.01457	1.1568	1.1168	1.1241	0.1688	up
metab_6072	Ascomycin	pos	0.02313	0.06149	1.1566	1.2029	1.1547	0.2075	up
metab_6769	Ligustroside	pos	0.001502	0.01082	1.1566	1.1785	1.1002	0.1377	up
metab_6440	4-Hydroxyphenylacetylglutamic Acid	pos	0.003494	0.01813	1.1561	1.1175	1.1093	0.1497	up
metab_1116	(2-Oxo-2,3-Dihydro-1H-Indol-3-Yl)Acetic Acid	pos	0.03082	0.07554	1.1553	1.171	0.8905	-0.1672	down
metab_10566	N-Palmitoyl Tyrosine	neg	0.006501	0.02876	1.1551	1.1452	1.0896	0.1238	up
metab_10255	Lacosamide-Glucuronide	neg	0.003077	0.01686	1.1547	1.1028	0.9152	-0.1278	down
metab_7445	Hypoxanthine	pos	0.01738	0.05056	1.1533	1.1652	0.8928	-0.1637	down
metab_4583	Avocadyne 4-Acetate	pos	0.009486	0.03521	1.15	1.1552	0.9085	-0.1384	down
metab_6712	Phenytoin Dihydrodiol	pos	0.04972	0.1067	1.1474	1.0942	0.8731	-0.1958	down
metab_3112	16-Alpha-Hydroxyandrosterone	pos	0.0402	0.09128	1.1474	1.0938	0.8638	-0.2113	down
metab_7141	Ceanothine E	pos	0.00715	0.02919	1.1464	1.1523	0.9254	-0.1118	down
metab_13820	Diketogulonic Acid	neg	0.01483	0.05087	1.1463	1.1356	1.1368	0.1849	up
metab_12914	Glaucine	neg	0.002068	0.01309	1.1443	1.1111	0.8995	-0.1529	down
metab_6898	Ps(Pgj2/18:2(9Z,12Z))	pos	0.005206	0.02363	1.1441	1.0879	1.0795	0.1103	up
metab_13776	Glucose 1-Phosphate	neg	0.004279	0.02123	1.142	1.0767	0.9308	-0.1034	down
metab_6589	Ethyl Paraben	pos	0.002962	0.01638	1.1416	1.1055	1.1112	0.1522	up
metab_9742	2-Hydroxy-4,7-Dimethoxy-2H-1,4-Benzoxazin-3(4H)-One	neg	0.01477	0.05077	1.1406	1.05	0.9012	-0.1501	down
metab_6286	4(1H)-Pyridinone, 2-Ethyl-3-Hydroxy-1-(2-Hydroxyethyl)-	pos	0.0002469	0.003391	1.1399	1.0973	0.9026	-0.1478	down
metab_6727	3,3',5,5'-Tetrahydroxy-6,7-Methyleneoxy-4'-Methoxyflavone 3-Glucuronide	pos	0.01693	0.0495	1.1387	1.0742	0.915	-0.1282	down
metab_13410	Isoniazid Alpha-Ketoglutaric Acid	neg	0.0005225	0.004958	1.1377	1.1379	1.1279	0.1736	up
metab_9785	4-O-Deacetylvinflunine	neg	0.01433	0.04962	1.1363	1.1214	1.1145	0.1564	up
metab_9692	5-(4-Carboxybutylperoxy)Pentanoic Acid	neg	0.01239	0.04481	1.1351	1.1636	0.8809	-0.183	down
metab_9094	Sedoheptulose 7-Phosphate	neg	0.00773	0.0326	1.135	1.0524	0.916	-0.1266	down
metab_11839	Pe(18:1(11Z)/18:3(9,11,15)-Oh(13))	neg	0.01015	0.03946	1.1346	1.2034	0.8917	-0.1653	down
metab_7861	Choline Phosphate	pos	0.001878	0.01228	1.1344	1.1459	0.9334	-0.0994	down
metab_8918	2-Amino-3-Methylsuccinic Acid	neg	0.01694	0.05546	1.1328	1.1479	0.8886	-0.1704	down
metab_11926	N-Octanoyl-L-Homoserine Lactone	neg	0.0136	0.04772	1.132	1.1097	1.1243	0.1691	up
metab_9566	Hhpaa Sulfate	neg	0.03352	0.0911	1.1317	1.1597	0.8394	-0.2526	down
metab_1109	Tryptophyl-Valine	pos	0.01203	0.04042	1.1309	1.065	1.107	0.1466	up
metab_7862	Carnitine	pos	0.005149	0.02345	1.1305	1.1205	0.9331	-0.0999	down
metab_13957	Florfenicol Amine	neg	0.001634	0.01115	1.1302	1.1109	1.1125	0.1538	up
metab_4928	Glycerol Trihexanoate	pos	0.005293	0.02389	1.1296	1.0861	0.9068	-0.1411	down
metab_9025	(2E)-Non-2-Enedioyl-Coa	neg	0.04114	0.106	1.1284	1.1057	1.1139	0.1557	up
metab_501	Choline	pos	0.01034	0.03708	1.1278	1.1215	1.0863	0.1195	up
metab_5655	10-Hydroxy-2-Oxabicyclo[6.2.2]Dodeca-1(10),8,11-Trien-3-One	pos	0.03579	0.08418	1.1277	1.0798	1.15	0.2017	up
metab_7497	Phenylacetic Acid	pos	0.01131	0.03905	1.1269	1.1548	1.1509	0.2028	up
metab_12239	3-Allylphenol Sulfate	neg	0.001758	0.01177	1.1264	1.1421	1.1089	0.1491	up
metab_1721	Veranisatin C	pos	0.001977	0.01264	1.1223	1.0796	1.0966	0.133	up
metab_6735	Riboflavin Cyclic-4',5'-Phosphate	pos	0.01809	0.05211	1.1205	1.0793	1.112	0.1531	up
metab_11831	Pe(16:1(9Z)/18:2(9Z,12Z))	neg	0.01049	0.04012	1.1164	1.1919	0.8987	-0.154	down
metab_5327	Alpha-Dimorphecolic Acid	pos	0.005005	0.023	1.1133	1.0948	0.9081	-0.139	down
metab_9122	Turanose	neg	0.02056	0.06375	1.1129	1.0625	0.922	-0.1172	down
metab_2150	3-Hydroxynona-4,6-Dienoylcarnitine	pos	0.01808	0.05211	1.1126	1.0722	1.1158	0.1581	up
metab_3191	Lysope(18:3(9Z,12Z,15Z)/0:0)	pos	0.04693	0.1023	1.1118	1.0825	0.8956	-0.1591	down
metab_2774	Milbemycin A3	pos	0.03519	0.08306	1.1108	1.1199	0.8644	-0.2103	down
metab_12145	9,11-Methane-Epoxy Pgf1Alpha	neg	0.03875	0.1014	1.1107	1.1624	0.8233	-0.2806	down
metab_10554	Flavonol Sulphate	neg	0.0371	0.09816	1.1063	1.1228	0.8569	-0.2228	down
metab_9482	Hippuric Acid Sulfate	neg	0.02291	0.06878	1.1004	1.059	1.1029	0.1413	up
metab_10160	2-(2-Carboxy-4-Methylthiazol-5-Yl)Ethyl Phosphate	neg	0.004202	0.02096	1.0991	1.1021	0.8975	-0.156	down
metab_13531	3-Deoxyguanosine	neg	0.008273	0.03435	1.0944	1.1376	0.8939	-0.1618	down
metab_1666	Ala-Hophe-Oh	pos	0.009764	0.03574	1.0925	1.0268	0.9119	-0.1331	down
metab_949	Fapy-Adenine	pos	0.01643	0.04847	1.0891	1.1203	0.9058	-0.1427	down
metab_9637	2-Hydroxypyridine	neg	0.03188	0.08804	1.0891	1.0444	0.8799	-0.1846	down
metab_2379	2'-Deoxymugineic Acid	pos	0.02626	0.06733	1.0833	1.0612	0.8662	-0.2073	down
metab_1692	N6-Carbamoyl-L-Threonyladenosine	pos	0.003009	0.01649	1.081	1.0668	1.0854	0.1182	up
metab_11755	Gpetn(18:2/18:3)	neg	0.00007713	0.001253	1.0794	1.0766	0.9326	-0.1007	down
metab_1449	N6-Threonylcarbamoyladenosine	pos	0.0003251	0.00402	1.0774	1.0551	1.0568	0.0797	up
metab_13512	Ribose-5-Phosphate	neg	0.02372	0.07067	1.0735	1.0335	0.892	-0.1649	down
metab_6913	(4Z,6Z)-3-Hydroxyocta-4,6-Dienoylcarnitine	pos	0.01213	0.04064	1.0733	1.0327	1.0853	0.1181	up
metab_7849	N-Methyl-1-Deoxynojirimycin	pos	0.01345	0.04285	1.0702	1.0171	1.0858	0.1187	up
metab_13708	Uridine 5'-Monophosphate	neg	0.0009722	0.007792	1.0667	1.0074	1.0618	0.0865	up
metab_5994	Zilascorb	pos	0.006479	0.02726	1.0661	1.0981	0.8861	-0.1745	down
metab_8964	Alpha-D-Gal-(1->3)-Beta-D-Gal-(1->4)-D-Glcnac	neg	0.04311	0.1097	1.0642	1.0947	1.1077	0.1475	up
metab_1448	Ascorbalamic Acid	pos	0.0004485	0.005001	1.0638	1.0435	1.0606	0.0848	up
metab_9404	N'-Formylkynurenine	neg	0.03313	0.09023	1.0624	1.0553	0.9148	-0.1285	down
metab_4553	Ganoderic Acid Mi	pos	0.02354	0.06226	1.0617	1.0196	0.9115	-0.1337	down
metab_1194	4-Hydroxyhexanoycarnitine	pos	0.01303	0.04216	1.0617	0.9942	1.0723	0.1006	up
metab_6836	Xanthurenic Acid	pos	0.007279	0.02952	1.0582	1.0399	0.9157	-0.127	down
metab_9512	3-Hydroxy-3-(3-Hydroxyphenyl)Propanoic Acid-O-Sulphate	neg	0.000852	0.007226	1.0552	1.0494	1.1022	0.1404	up
metab_12905	Fluometuron	neg	0.009566	0.03776	1.0551	1.0742	1.136	0.1839	up
metab_7282	2-Aminoacetophenone	pos	0.03418	0.0813	1.0504	1.0535	0.9046	-0.1447	down
metab_13174	Salidroside	neg	0.005433	0.02537	1.0486	1.0472	0.8822	-0.1808	down
metab_829	Ecgonine	pos	0.01481	0.04549	1.0461	1.0581	0.8961	-0.1582	down
metab_12610	Precocene Ii	neg	0.027	0.0782	1.0433	1.0255	0.8815	-0.1819	down
metab_9571	4-Sulfooxybenzoic Acid	neg	0.02844	0.08126	1.0431	0.9969	1.1313	0.1779	up
metab_9347	2-Methylcitric Acid	neg	0.000624	0.005702	1.0411	1.0148	0.9285	-0.1071	down
metab_11813	Chrysin	neg	0.0001915	0.002439	1.0374	1.0599	0.9314	-0.1025	down
metab_7493	L-Tyrosine	pos	0.02079	0.0573	1.0364	1.0563	1.0889	0.1229	up
metab_6942	Isoxanthopterin	pos	0.0007839	0.007176	1.0348	1.0051	1.0735	0.1023	up
metab_6382	Sweroside	pos	0.008016	0.03138	1.0336	1.0386	0.9197	-0.1208	down
metab_1108	Prodolic Acid	pos	0.01822	0.05235	1.0325	1.0686	0.8999	-0.1521	down
metab_6501	16-Ketoestradiol	pos	0.02487	0.06464	1.0323	1.1038	1.1232	0.1676	up
metab_11069	Pe(16:1(9Z)/P-18:1(11Z))	neg	0.042	0.1075	1.0316	1.1339	0.8813	-0.1823	down
metab_13007	Amiloride	neg	0.000759	0.006646	1.0311	0.9729	0.9376	-0.0929	down
metab_7070	Scopoline	pos	0.0232	0.06157	1.0309	1.0461	0.8932	-0.1629	down
metab_770	2-Hydroxyphenylalanine	pos	0.03027	0.07481	1.0278	1.0538	1.1115	0.1526	up
metab_503	L-Glutamine	pos	0.0255	0.06602	1.027	0.9908	0.9135	-0.1306	down
metab_1685	Dl-4-Hydroxyphenyllactic Acid	pos	0.0002755	0.00362	1.0269	1.0268	0.9264	-0.1103	down
metab_9929	Isoleucyl-Tryptophan	neg	0.03897	0.1018	1.0268	1.0344	1.1459	0.1965	up
metab_1395	Comfrey	pos	0.03655	0.0855	1.0237	1.0831	1.1217	0.1657	up
metab_13816	3-((Ethylphenylamino)Methyl)Benzenesulfonic Acid	neg	0.01236	0.04481	1.0195	1.0054	1.095	0.131	up
metab_9609	S-Japonin	neg	0.001133	0.008554	1.0176	0.9852	1.0861	0.1192	up
metab_13313	A-L-Threo-4-Hex-4-Enopyranuronosyl-D-Galacturonic Acid	neg	0.004201	0.02096	1.0173	0.9817	0.9285	-0.107	down
metab_2911	(7Z)-Pentadec-7-Enoylcarnitine	pos	0.03644	0.08533	1.0159	0.9544	1.1066	0.1462	up
metab_6840	Nimustine	pos	0.03318	0.07945	1.0145	0.9805	0.9031	-0.147	down
metab_9255	Citric Acid	neg	0.002676	0.01527	1.0138	0.9695	0.9526	-0.07	down
metab_5261	3-Hydroxytridecanoyl Carnitine	pos	0.001876	0.01228	1.013	1.0207	0.9329	-0.1002	down
metab_6871	Curdione	pos	0.004648	0.02187	1.0125	0.9817	1.0887	0.1226	up
metab_8179	L-Lysine	pos	0.01481	0.04549	1.0108	1.0324	1.1255	0.1706	up
metab_13021	Psilocybine	neg	0.02376	0.07072	1.0106	0.9723	1.1025	0.1407	up
metab_3131	15-Methyl-15(S)-Pge1	pos	0.03466	0.08211	1.0076	0.9811	0.8988	-0.1539	down
metab_2879	Methylgingerol	pos	0.003455	0.01801	1.0059	1.0241	0.921	-0.1187	down
metab_2291	3-Hydroxycotinine Glucuronide	pos	0.007029	0.02887	1.0047	1.0035	1.091	0.1257	up
metab_6552	7-Amino-4-Methylcoumarin	pos	0.00002462	0.0008388	1.0035	0.9755	0.9412	-0.0875	down
metab_7124	Adrenosterone	pos	0.01306	0.04219	1.0034	1.0086	1.0973	0.134	up
metab_6528	Ergovaline	pos	0.01236	0.04104	1.003	1.0185	0.907	-0.1408	down
metab_13372	Serylmethionine	neg	0.01961	0.06168	1.0024	0.9391	0.9232	-0.1152	down
metab_1494	3A,4B,12A-Trihydroxy-5B-Cholanoic Acid	pos	0.01318	0.04243	1.0006	0.9464	1.0635	0.0889	up
metab_7686	Pyrrolidine	pos	0.005379	0.02422	1.0005	1.003	1.0872	0.1207	up
