# Supplementary material for: Untargeted metabolomics reveals stage-specific metabolic signatures in yak colostrum, transitional milk and mature milk
Source: Food Chem X. 2025 Jun 2;28:102614. doi: 10.1016/j.fochx.2025.102614 (PMC12181027; doi:10.1016/j.fochx.2025.102614)
Supplement: Supplementary file 6 — Supplementary material 6 [file mmc6.csv]

Table S5. Mfuzz time-series analysis showing expression trends of metabolites in cluster 1, 2, 3 and 4
Metab ID	Metabolite	Mode	Cluster id
metab_420	6-Succinoaminopurine	pos	1
metab_545	Isovitexin 2''-(6'''-P-Coumaroylglucoside)	pos	1
metab_569	Deoxycarnitine	pos	1
metab_584	Phosphocreatine	pos	1
metab_598	Sodium Demethylcantharidate	pos	1
metab_609	Methyl Picolinate	pos	1
metab_661	Aspartic Acid Methyl Ester	pos	1
metab_665	L-Carnitine	pos	1
metab_673	Kaempferol 3-[4''-(P-Coumaroylglucosyl)Rhamnoside]	pos	1
metab_675	Furfural	pos	1
metab_712	8-Hydroxyadenine	pos	1
metab_740	Lucerastat	pos	1
metab_774	Penicillic Acid	pos	1
metab_894	(R)-Salsolinol	pos	1
metab_915	2-Hydroxyadenine	pos	1
metab_916	Guanidylic Acid (Guanosine Monophosphate)	pos	1
metab_931	7-Methylguanosine	pos	1
metab_952	6-Hydroxy-2-Aminopurine	pos	1
metab_975	D-4'-Phosphopantothenate	pos	1
metab_1103	Salsolinol	pos	1
metab_1108	Prodolic Acid	pos	1
metab_1114	4-(5-Fluoro-1,3-Benzothiazol-2-Yl)-2-Methylaniline	pos	1
metab_1115	Anthranilic Acid	pos	1
metab_1116	(2-Oxo-2,3-Dihydro-1H-Indol-3-Yl)Acetic Acid	pos	1
metab_1173	Pc(4:0/0:0)	pos	1
metab_1197	Galactaric Acid	pos	1
metab_1199	Succinyladenosine	pos	1
metab_1201	2-Hydroxybenzonitrile	pos	1
metab_1221	3-(1-Benzyltriazol-4-Yl)-5-Phenyl-1,2,4-Oxadiazole	pos	1
metab_1330	Isopetasoside	pos	1
metab_1357	Resorcinol	pos	1
metab_1359	4-Hydroxybenzoic Acid	pos	1
metab_1360	2-Hydroxyhippuric Acid	pos	1
metab_1398	6-Acetyl-2,3-Dihydro-2-(Hydroxymethyl)-4(1H)-Pyridinone	pos	1
metab_1428	Chrysogine	pos	1
metab_1452	4-Amino-1-[(2R,5R)-5-(Hydroxymethyl)-4-Sulfanyloxolan-2-Yl]Pyrimidin-2-One	pos	1
metab_1457	Lys Met Arg	pos	1
metab_1493	5(6)-Epoxy Prostaglandin E1	pos	1
metab_1510	(6Z)-Oct-6-Enedioylcarnitine	pos	1
metab_1535	Decoquinate	pos	1
metab_1546	Benzenebutanoic Acid, Alpha-(Acetylamino)-2-Amino-Gamma-Oxo-	pos	1
metab_1598	2-Hydroxyhept-5-Enoylcarnitine	pos	1
metab_1627	Beta-Eudesmol	pos	1
metab_1636	Lycoctonine	pos	1
metab_1654	Phenol	pos	1
metab_1656	3-Chlorotyrosine	pos	1
metab_1659	6-Thioguanosine Monophosphate	pos	1
metab_1662	Benzoic Acid	pos	1
metab_1663	2-Phenylbutyric Acid	pos	1
metab_1664	Erbstatin	pos	1
metab_1666	Ala-Hophe-Oh	pos	1
metab_1672	Desmethyl Bosentan	pos	1
metab_1706	Ascorbyl Palmitate	pos	1
metab_1707	Delcorine	pos	1
metab_1722	(5E)-3-Hydroxyhept-5-Enoylcarnitine	pos	1
metab_1809	Benzoic Aldehyde	pos	1
metab_1812	Benzene	pos	1
metab_1835	6-Amino-5-Chloropyrimidine-2,4(1H,3H)-Dione	pos	1
metab_1857	Hept-4-Enoylcarnitine	pos	1
metab_1868	Sebacoyl-L-Carnitine	pos	1
metab_1996	Alpha-Zearalenol	pos	1
metab_2013	2,5-Dihydroxybenzaldehyde	pos	1
metab_2014	Zalcitabine	pos	1
metab_2028	(Z)-3-Hexenal	pos	1
metab_2029	3,4,5,6-Tetrahydrohippuric Acid	pos	1
metab_2079	Violet-Leaf Aldehyde	pos	1
metab_2080	Isovalerylcarnitine	pos	1
metab_2082	Morphiceptin	pos	1
metab_2097	Glycylprolylarginine	pos	1
metab_2098	Lysopc(22:4(7Z,10Z,13Z,16Z)/0:0)	pos	1
metab_2122	3-Methylhexanoylcarnitine	pos	1
metab_2184	Ubiquinone-1	pos	1
metab_2240	Methylphenobarbital	pos	1
metab_2264	4-Ethylphenol	pos	1
metab_2265	Phenylpropionylglycine	pos	1
metab_2378	Ppa	pos	1
metab_2379	2'-Deoxymugineic Acid	pos	1
metab_2383	Gliocladic Acid	pos	1
metab_2416	Galalpha1-3Galbeta1-4Glcbeta-Sp	pos	1
metab_2516	Glyzarin	pos	1
metab_2590	P-Coumaroyltriacetic Acid Lactone	pos	1
metab_2643	Ps(22:5(4Z,7Z,10Z,13Z,16Z)/20:4(7E,9E,11Z,13E)-3Oh(5S,6R,15S))	pos	1
metab_2648	Cyclo(Glycylglycylleucylleucylleucylprolylprolylphenylalanyl)	pos	1
metab_2649	Flurithromycin	pos	1
metab_2773	Urolithin A-8-O-Glucuronide	pos	1
metab_2774	Milbemycin A3	pos	1
metab_2776	3-(Hydroxymethyl)-5,5-Diphenylimidazolidine-2,4-Dione	pos	1
metab_2893	Humuladienone	pos	1
metab_2939	22-Hydroxydocosanoic Acid	pos	1
metab_2973	Pe(18:4/0:0)	pos	1
metab_2984	12(S)-Leukotriene B4	pos	1
metab_2991	8(R)-Hydroperoxylinoleic Acid	pos	1
metab_3045	Lysope(0:0/20:3(11Z,14Z,17Z))	pos	1
metab_3106	Dimethylsphingosine	pos	1
metab_3248	3-Hydroxytrideca-4,6-Dienoylcarnitine	pos	1
metab_3267	Lysope(22:5(7Z,10Z,13Z,16Z,19Z)/0:0)	pos	1
metab_3319	6-Pentadecyl Salicylic Acid	pos	1
metab_3396	Lysope(0:0/18:3(6Z,9Z,12Z))	pos	1
metab_3438	5-Pentyl-2-Furanheptanoic Acid	pos	1
metab_3518	Concanamycin	pos	1
metab_3555	Lysope(0:0/20:3(8Z,11Z,14Z))	pos	1
metab_3557	Dg(Pgj2/12:0/0:0)	pos	1
metab_3568	4-O-Methyl-12-O-Tetradecanoylphorbol 13-Acetate	pos	1
metab_3700	Ps(18:0/20:3(8Z,11Z,14Z))	pos	1
metab_3734	3Alpha,7Alpha,12Alpha-Trihydroxy-5Beta-Cholestanate	pos	1
metab_3758	Dg(A-13:0/20:3(6,8,11)-Oh(5)/0:0)	pos	1
metab_3777	3,4-Dimethyl-5-Pentyl-2-Furanpropanoic Acid	pos	1
metab_3792	Gpcho(17:2/15:1)	pos	1
metab_3877	Styrene	pos	1
metab_3879	Epinepetalactone	pos	1
metab_3906	(8S,9S,10S,11S,13S,14S,17R)-11,17-Dihydroxy-17-(2-Hydroxyacetyl)-10,13-Dimethyl-9-Nonyl-1,2,6,7,8,11,12,14,15,16-Decahydrocyclopenta[A]Phenanthren-3-One	pos	1
metab_4144	Acetylisoniazid	pos	1
metab_4199	2'-Deoxy-2'-Methylenecytidine	pos	1
metab_4583	Avocadyne 4-Acetate	pos	1
metab_4664	Neoxanthin	pos	1
metab_4761	Dg(Pgj2/0:0/13:0)	pos	1
metab_4764	Cp 47,497-C8-Homolog C-8-Hydroxy Metabolite	pos	1
metab_4806	Pe(18:0/0:0)	pos	1
metab_4809	(2'E,4'Z,8E)-Colneleic Acid	pos	1
metab_4853	Dg(20:5(7Z,9Z,11E,13E,17Z)-3Oh(5,6,15)/0:0/10:0)	pos	1
metab_4868	5-(16-Heneicosenyl)-1,3-Benzenediol	pos	1
metab_4879	2-Hydroxy-6-Pentadecylbenzoic Acid	pos	1
metab_4882	Pe(Pge2/15:0)	pos	1
metab_4925	Asparagoside A	pos	1
metab_4928	Glycerol Trihexanoate	pos	1
metab_5132	16,17-Dihydroxykauran-18-Oic Acid	pos	1
metab_5150	Lysope(0:0/22:6(4Z,7Z,10Z,13Z,16Z,19Z))	pos	1
metab_5191	Lysope(20:5(5Z,8Z,11Z,14Z,17Z)/0:0)	pos	1
metab_5251	Prostaglandin B1	pos	1
metab_5261	3-Hydroxytridecanoyl Carnitine	pos	1
metab_5269	3-Oxotridecanoylcarnitine	pos	1
metab_5329	1,3-Dicyclohexylurea	pos	1
metab_5357	Lysosm(D18:0)	pos	1
metab_5382	Cerebronic Acid	pos	1
metab_5384	Koninginin A	pos	1
metab_5389	6-Gingerol	pos	1
metab_5405	Jasmolone	pos	1
metab_5418	Arachidoyl Ethanolamide	pos	1
metab_5436	7-Hydroxytrideca-9,11-Dienoylcarnitine	pos	1
metab_5437	N-3-Oxo-Hexadec-11(Z)-Enoyl-L-Homoserine Lactone	pos	1
metab_5539	Pc(8:0/0:0)	pos	1
metab_5550	Vernakalant Hcl	pos	1
metab_5718	Pi(20:2(11Z,14Z)/Pgj2)	pos	1
metab_5786	Rokitamycin	pos	1
metab_5875	(+/-)-Enterolactone	pos	1
metab_5970	N-[(4-Methylphenyl)Methyl]-6-Pyrazol-1-Ylpyrimidin-4-Amine	pos	1
metab_5982	4-Heptyloxyphenol	pos	1
metab_6099	Loliolide	pos	1
metab_6129	Aniracetam	pos	1
metab_6210	Synephrine	pos	1
metab_6218	S-4-Hydroxymephenytoin	pos	1
metab_6230	Pc(6:0/0:0)	pos	1
metab_6286	4(1H)-Pyridinone, 2-Ethyl-3-Hydroxy-1-(2-Hydroxyethyl)-	pos	1
metab_6298	7-Epi-12-Hydroxyjasmonic Acid	pos	1
metab_6301	Desthiobiotin	pos	1
metab_6351	P-Cresol	pos	1
metab_6361	N-Nervonoyl Cysteine	pos	1
metab_6364	Alpha-Hydroxyhippuric Acid	pos	1
metab_6382	Sweroside	pos	1
metab_6419	9-Hydroxydecanoylcarnitine	pos	1
metab_6510	2,3,4,5-Tetrahydroxy-6-(1,2,3,4-Tetrahydroxybutyl)Oxane-2-Carbaldehyde	pos	1
metab_6530	Prenyl Glucoside	pos	1
metab_6546	3-Methylpentanoylcarnitine	pos	1
metab_6552	7-Amino-4-Methylcoumarin	pos	1
metab_6555	Phenylacetylglycine	pos	1
metab_6628	Lovastatin Acid	pos	1
metab_6650	Elafibranor	pos	1
metab_6696	(+/-)-Hexanoylcarnitine	pos	1
metab_6710	2-Oxindole	pos	1
metab_6712	Phenytoin Dihydrodiol	pos	1
metab_6716	Flavin Mononucleotide	pos	1
metab_6720	Cefaclor	pos	1
metab_6726	4-Hydroxybenzaldehyde	pos	1
metab_6727	3,3',5,5'-Tetrahydroxy-6,7-Methyleneoxy-4'-Methoxyflavone 3-Glucuronide	pos	1
metab_6836	Xanthurenic Acid	pos	1
metab_6839	Undeca-3,6,9-Trienedioylcarnitine	pos	1
metab_6840	Nimustine	pos	1
metab_6879	Flavin Adenine Dinucleotide (Fad)	pos	1
metab_6902	Desoxycortisone Acetate	pos	1
metab_6912	Dl-5-Methoxytryptophan	pos	1
metab_6927	Tsangane L 3-Glucoside	pos	1
metab_6936	Caffeoylcholine	pos	1
metab_6945	Isoquinoline	pos	1
metab_6968	4-Hydroxy-2-(2-Hydroxyethyl)-1,2-Dihydrophthalazin-1-One	pos	1
metab_6996	Ile Tyr Lys	pos	1
metab_7017	Glu Thr Leu	pos	1
metab_7031	Benzoxazine-6-Carboxylic Acid	pos	1
metab_7033	3,4-Dihydroxybenzaldehyde	pos	1
metab_7043	Mopidamol	pos	1
metab_7141	Ceanothine E	pos	1
metab_7145	Octa-3,5-Dienedioylcarnitine	pos	1
metab_7154	Cinncassiol A	pos	1
metab_7166	Glycerol 1-Propanoate Diacetate	pos	1
metab_7191	Glycyl-Tryptophan	pos	1
metab_7209	4-Hydroxy-5-Phenyltetrahydro-1,3-Oxazin-2-One	pos	1
metab_7211	Malvidin 3-Alpha-L-Galactoside	pos	1
metab_7214	Pantothenic Acid	pos	1
metab_7215	Levonordefrin	pos	1
metab_7263	8-Hydroxyguanine	pos	1
metab_7265	1-Methylpseudouridine	pos	1
metab_7281	(2S)-4-(2-Aminophenyl)-2-Formamido-4-Oxobutanoic Acid	pos	1
metab_7282	2-Aminoacetophenone	pos	1
metab_7283	8-Methoxykynurenate	pos	1
metab_7285	2-Quinolinecarboxylic Acid	pos	1
metab_7289	4-Acetamidobenzaldehyde	pos	1
metab_7339	Butenylcarnitine	pos	1
metab_7417	Adenosine 2',3'-Cyclic Phosphate	pos	1
metab_7555	L-Quinate	pos	1
metab_7590	4-Aminovaleric Acid Betaine	pos	1
metab_7643	1-Methyladenosine	pos	1
metab_7668	Nicotinic Acid	pos	1
metab_7676	Pyridoxal	pos	1
metab_7680	Pipecolic Acid	pos	1
metab_7690	2(5H)-Furanone	pos	1
metab_7696	Sesamose	pos	1
metab_7707	Gentiobiose	pos	1
metab_7709	Gentianose	pos	1
metab_7715	3,4-Methylenedioxyamphetamine	pos	1
metab_7719	Acetoacetic Acid	pos	1
metab_7725	Dacinostat	pos	1
metab_7737	N-Acetyl-Alpha-D-Galactosamine 1-Phosphate	pos	1
metab_7755	Delta-Valerobetaine	pos	1
metab_7781	Alpha-Methylene-Gamma-Butyrolactone	pos	1
metab_7782	Tricyclo[1.1.0.02,4]Butane-1-Carbaldehyde	pos	1
metab_7796	4-Amino-2-Methylenebutanoic Acid	pos	1
metab_7860	[(2R,3S,4R,5R)-5-(3-Carboxypyridin-1-Ium-1-Yl)-3,4-Dihydroxy-Tetrahydrofuran-2-Yl]Methyl Hydrogen Phosphate	pos	1
metab_7861	Choline Phosphate	pos	1
metab_7862	Carnitine	pos	1
metab_8002	Laminine	pos	1
metab_8301	2-Oxobutanoic Acid	pos	1
metab_8347	2-Amino-2-Methyl-1-Propanol	pos	1
metab_8440	8-Chloroadenosine	pos	1
metab_9029	Cytidine-3'-Monophosphate	neg	1
metab_9046	N-Acetyl-B-Neuraminic Acid	neg	1
metab_9053	Ureidosuccinic Acid	neg	1
metab_9087	N-Acetyl-D-Hexosamine 1-Phosphate	neg	1
metab_9095	Cefetamet	neg	1
metab_9122	Turanose	neg	1
metab_9301	Guanosine 5'-Monophosphate	neg	1
metab_9347	2-Methylcitric Acid	neg	1
metab_9352	N5-(3,4-Dioxo-1,5-Cyclohexadien-1-Yl)-L-Glutamine	neg	1
metab_9354	Inosine	neg	1
metab_9359	Isoguanosine	neg	1
metab_9360	Acrasin	neg	1
metab_9403	Indoleacetic Acid	neg	1
metab_9404	N'-Formylkynurenine	neg	1
metab_9407	Desmethyldeschlorobenzoyl Indomethacin	neg	1
metab_9501	Mevalonic Acid	neg	1
metab_9517	Beta-D-Glucopyranuronic Acid	neg	1
metab_9542	3-Hydroxyhippuric Acid	neg	1
metab_9548	Dopaxanthin	neg	1
metab_9584	3,5-Dihydroxybenzoic Acid Sulfate	neg	1
metab_9598	Protocatechuic Acid	neg	1
metab_9619	6-Hydroxyindole Sulfate	neg	1
metab_9637	2-Hydroxypyridine	neg	1
metab_9664	Flavin Adenine Dinucleotide	neg	1
metab_9682	(+/-)-Tryptophan	neg	1
metab_9692	5-(4-Carboxybutylperoxy)Pentanoic Acid	neg	1
metab_9702	Pe(5-Iso Pgf2Vi/18:4(6Z,9Z,12Z,15Z))	neg	1
metab_9722	2-Isopropylmalic Acid	neg	1
metab_9738	Hippuric Acid	neg	1
metab_9742	2-Hydroxy-4,7-Dimethoxy-2H-1,4-Benzoxazin-3(4H)-One	neg	1
metab_9747	Kaltostat	neg	1
metab_9758	Phenylacetylglutamine	neg	1
metab_9766	{2-Methoxy-4-[(5-Oxooxolan-2-Yl)Methyl]Phenyl}Oxidanesulfonic Acid	neg	1
metab_9803	D-3-Phenyllactic Acid Sulfate	neg	1
metab_9854	Alpha-Amino-3-Hydroxy-5-Methyl-4-Isoxazolepropionic Acid	neg	1
metab_9881	Genipic Acid	neg	1
metab_9894	3-Hydroxybenzoic Acid	neg	1
metab_9914	3-Methoxyphenol Sulfate	neg	1
metab_9933	Isovalerylglucuronide	neg	1
metab_9973	Dopamine Quinone	neg	1
metab_10007	P-Coumaryl Alcohol	neg	1
metab_10045	(1-(5-Fluoropentyl)-1H-Indol-3-Yl)(Naphthalen-1-Yl)Methanone	neg	1
metab_10063	Pe(6:0/0:0)	neg	1
metab_10074	2-Hydroxyphenylacetic Acid Glucuronide	neg	1
metab_10098	7,8-Dihydroxy-4-Methylcoumarin	neg	1
metab_10129	4-Hydroxycoumarin Sulfate	neg	1
metab_10201	Bergaptol Sulfate	neg	1
metab_10276	2-Phenylethanol Glucuronide	neg	1
metab_10286	Homovanillic Acid Sulfate	neg	1
metab_10288	(2S)-3-(4H-Imidazol-4-Yl)-2-[[(2S)-5-Oxopyrrolidine-2-Carbonyl]Amino]Propanoic Acid	neg	1
metab_10289	Batatasin I	neg	1
metab_10414	Vanillylacetone	neg	1
metab_10445	Enterolactone	neg	1
metab_10485	2-Hydroxy-4-[(1R)-1-Hydroxy-8-Methyl-6-Oxononyl]-3-Methyl-2H-Furan-5-One	neg	1
metab_10493	20-Carboxy-Leukotriene B4	neg	1
metab_10539	Sphingosine 1-Phosphate (D16:1-P)	neg	1
metab_10565	Thromboxane B2	neg	1
metab_10660	1-(4-Hydroxy-3-Methoxyphenyl)-3-Decanone	neg	1
metab_10707	16,16-Dimethyl-Pga1	neg	1
metab_10717	Oxandrolone	neg	1
metab_10738	Euscaphic Acid	neg	1
metab_10754	Pc(28:0)	neg	1
metab_10878	Pe(18:1(11Z)/18:4(6Z,9Z,12Z,15Z))	neg	1
metab_10913	Thioxanthine Monophosphate	neg	1
metab_10981	Urolithin-3-Sulfate	neg	1
metab_11270	Thymol Sulfate	neg	1
metab_11786	2,3,4'-Trihydroxy-4-Methoxybenzophenone	neg	1
metab_11893	Squamocin K	neg	1
metab_11901	Pe(16:1(9Z)/18:1(9Z)-O(12,13))	neg	1
metab_11973	Pe(20:4(8Z,11Z,14Z,17Z)/18:4(6Z,9Z,12Z,15Z))	neg	1
metab_12063	Carboprost	neg	1
metab_12091	Chlormidazole	neg	1
metab_12095	Ps(15:0/22:0)	neg	1
metab_12117	Pe(14:0/0:0)	neg	1
metab_12144	Mg(20:3(6,8,11)-Oh(5)/0:0/0:0)	neg	1
metab_12151	Isoprostane F2Alpha-I	neg	1
metab_12157	Pe(20:5/0:0)	neg	1
metab_12159	Lysopa(8:0/0:0)	neg	1
metab_12165	Terephthalic Acid	neg	1
metab_12320	6-Gingesulfonic Acid	neg	1
metab_12360	5-Hydroxytryptophol Sulfate	neg	1
metab_12409	Vulgarin	neg	1
metab_12410	3-Deoxy-D-Arabino-Heptulosonate-7-Phosphate	neg	1
metab_12414	Guan-Fu Base A	neg	1
metab_12416	Lysyltyrosine	neg	1
metab_12515	Tyrosol 4-Sulfate	neg	1
metab_12520	Urolithin C 3-Sulfate	neg	1
metab_12610	Precocene Ii	neg	1
metab_12628	Aflatoxin G1	neg	1
metab_12634	Necatorine	neg	1
metab_12642	4-Hydroxy-5-(Phenyl)-Valeric Acid-O-Sulphate	neg	1
metab_12650	Tyrosol Glucuronide	neg	1
metab_12660	Benzoic Acid,2-[[[(4S)-4-Carboxy-4-[[4-[[(2,4-Diamino-6-Pteridinyl)Methyl]Amino]Benzoyl]Amino]Butyl]Amino]Carbonyl]-	neg	1
metab_12666	Dalbergin	neg	1
metab_12678	Urolithin A 3-Sulfate	neg	1
metab_12700	Caffeic Acid Ester	neg	1
metab_12716	4-Hydroxy-5-(Phenyl)-Valeric Acid-O-Glucuronide	neg	1
metab_12724	Ethyl 2-Cyano-3-[(6-Methoxy-8-Quinolyl)Amino]Acrylate	neg	1
metab_12757	N-Formyl-Dl-Phenylalanine	neg	1
metab_12759	3,4-Dihydroxyphenylglycol O-Sulfate	neg	1
metab_12836	Dimethylallylpyrophosphate	neg	1
metab_12846	3-(2,5-Dimethoxyphenyl)Propanoic Acid	neg	1
metab_12857	Mandelic Acid Sulfate	neg	1
metab_12867	Epinephrine	neg	1
metab_12894	2,6-Dihydroxybenzoic Acid	neg	1
metab_12914	Glaucine	neg	1
metab_12946	4-(4-Hydroxyphenyl)-2-Butanone	neg	1
metab_13045	Vanylglycol	neg	1
metab_13046	Arctic Acid C	neg	1
metab_13050	Phospho-Ibuprofen	neg	1
metab_13068	15-Acetyl-4-Deoxynivalenol	neg	1
metab_13093	[(2S,3S,4S,5S,6R)-4,5-Dihydroxy-2,6-Dimethyloxan-3-Yl] Hydrogen Sulfate	neg	1
metab_13102	Flavine Mononucleotide (Fmn)	neg	1
metab_13111	Indole-3-Carboxylic Acid	neg	1
metab_13116	N-Acetylanthranilic Acid	neg	1
metab_13121	Carisbamate	neg	1
metab_13127	Portulacaxanthin Ii	neg	1
metab_13129	Vanilloylglycine	neg	1
metab_13132	4-Methylcatechol 1-Glucuronide	neg	1
metab_13134	3-(3,5-Dihydroxyphenyl)-1-Propanoic Acid Sulphate	neg	1
metab_13135	Neopterin	neg	1
metab_13202	4-Methylcatechol 2-Glucuronide	neg	1
metab_13207	Caffeic Acid 4-O-Sulfate	neg	1
metab_13236	5-Hydroxykynurenine	neg	1
metab_13237	Dantrolene	neg	1
metab_13272	Diflunisal Glucuronide Ester	neg	1
metab_13290	1-(2-Furylmethyl)-5-Oxopyrrolidine-3-Carboxylic Acid	neg	1
metab_13319	Noradrenaline	neg	1
metab_13372	Serylmethionine	neg	1
metab_13396	2-((3-Sulfooxybenzoyl)Amino)Acetic Acid	neg	1
metab_13425	Oxytetracycline	neg	1
metab_13427	Pemoline	neg	1
metab_13454	2-Ethyl-5-Imino-1-Cyclopenten-1-Ol	neg	1
metab_13457	N-Phenylmaleimide	neg	1
metab_13479	Albaconazole	neg	1
metab_13482	Humilixanthin	neg	1
metab_13495	Guanosine 2'-Monophosphate	neg	1
metab_13504	Guanosine	neg	1
metab_13512	Ribose-5-Phosphate	neg	1
metab_13519	Guanine	neg	1
metab_13552	Glutamate Carbon	neg	1
metab_13670	2-Chloroadenosine	neg	1
metab_13688	Guanosine 3'-Monophosphate	neg	1
metab_13700	2-Ketoglutaric Acid	neg	1
metab_13725	Cmp-N-Acetylneuraminic Acid	neg	1
metab_13779	N-Acetyl-D-Glucosamine 6-Phosphate	neg	1
metab_13856	Phosphoenolpyruvic Acid	neg	1
metab_13948	5'-Hydroxypiroxicam	neg	1
metab_14398	7-(Trifluoromethoxy)Indolin-2-One	neg	1
metab_33	Sorbose	pos	2
metab_34	2-((2H-Pyrazolo[3,4-D]Pyrimidin-4-Yl)Amino)Ethanol	pos	2
metab_35	Galactosamine	pos	2
metab_56	Aspirin	pos	2
metab_58	2-Furanmethanol	pos	2
metab_63	Protoanemonin	pos	2
metab_69	Glutaric Acid	pos	2
metab_151	Ifosfamide	pos	2
metab_503	L-Glutamine	pos	2
metab_519	Fructose 1-Phosphate	pos	2
metab_537	L-Serine	pos	2
metab_539	L-Glutamic Acid	pos	2
metab_559	Betaine	pos	2
metab_585	(1R,6R)-6-Hydroxy-2-Succinylcyclohexa-2,4-Diene-1-Carboxylate	pos	2
metab_596	Acetylhomoserine	pos	2
metab_610	6-Oxopiperidine-2-Carboxylic Acid	pos	2
metab_678	Levoglucosan	pos	2
metab_690	N-Methyl-D-Aspartic Acid	pos	2
metab_692	Difructose Anhydride Iii	pos	2
metab_706	Acetylcarnitine	pos	2
metab_739	D-Glucaro-1,4-Lactone	pos	2
metab_771	Lactulose	pos	2
metab_786	5-Methoxysalicylic Acid	pos	2
metab_813	Beta-D-Glucosamine	pos	2
metab_829	Ecgonine	pos	2
metab_847	3-Oxoglutaric Acid	pos	2
metab_848	2,5-Furandicarboxylic Acid	pos	2
metab_849	Dehydroascorbate (Bicyclic Form)	pos	2
metab_852	Ticarcillin	pos	2
metab_854	Urocanic Acid	pos	2
metab_884	N-Acetyl-L-Glutamic Acid	pos	2
metab_970	3-Hydroxyvalerylcarnitine	pos	2
metab_989	4-Pyridoxic Acid	pos	2
metab_1012	Morpholine	pos	2
metab_1157	Dioxolane Guanosine	pos	2
metab_1159	N4-Acetylcytidine	pos	2
metab_1212	1-Phenoxy-2-Propanol	pos	2
metab_1214	(S,E)-Zearalenone	pos	2
metab_1222	Folinic Acid	pos	2
metab_1248	N-(5-Acetamidopentyl)Acetamide	pos	2
metab_1363	Isopropyl Beta-D-Glucoside	pos	2
metab_1364	Triacsin C	pos	2
metab_1373	4-Ethynylaniline	pos	2
metab_1374	Isoindoline	pos	2
metab_1541	7-(4-Hydroxy-3-Methoxyphenyl)-5-Methoxy-1-Phenyl-3-Heptanone	pos	2
metab_1685	Dl-4-Hydroxyphenyllactic Acid	pos	2
metab_1865	Pyridoxine	pos	2
metab_1896	2-Methyl-5-Propionylfuran	pos	2
metab_1927	4H-Chromen-4-One	pos	2
metab_1946	Albendazole Sulfoxide	pos	2
metab_2006	Urolithin A	pos	2
metab_2008	Acetyl Adenylate	pos	2
metab_2065	4-Hydroxyindole	pos	2
metab_2101	Dioxoaminopyrine	pos	2
metab_2249	(E)-8-(2-(4-(Diphenylamino)Benzylidene)Hydrazinyl)-N-Hydroxy-8-Oxooctanamide	pos	2
metab_2316	3-Amino-2-Naphthoic Acid	pos	2
metab_2320	Buthionine Sulfoximine	pos	2
metab_2391	Cinnamic Acid	pos	2
metab_2392	3-Methyl-1-Phenyl-1-Butanone	pos	2
metab_2393	Cinnamoylglycine	pos	2
metab_2437	Ethyl 3-Hydroxydodecanoate	pos	2
metab_2465	(S)-10,16-Dihydroxyhexadecanoic Acid	pos	2
metab_2473	Kessane	pos	2
metab_2515	3-Methyloxindole	pos	2
metab_2522	3,4-Dimethyl-5-Pentyl-2-Furanpentanoic Acid	pos	2
metab_2524	Nerolidol	pos	2
metab_2529	(-)-Alpha-Cedrene	pos	2
metab_2537	Tetrahydrofurfuryl Butyrate	pos	2
metab_2552	1-(3-Carboxypropylcarbamoyl)-5-Fluorouracil	pos	2
metab_2667	Embelin	pos	2
metab_2761	3-Hydroxynona-4,7-Dienoylcarnitine	pos	2
metab_2781	Mg(A-15:0/0:0/0:0)[Rac]	pos	2
metab_2801	3-(L-Menthoxy)-2-Methylpropane-1,2-Diol	pos	2
metab_2807	N-Acetyl-L-Tyrosine	pos	2
metab_2811	Ecklonialactone A	pos	2
metab_2816	Gly-Pro-Arg-Pro	pos	2
metab_2839	Solutol Hs 15	pos	2
metab_2845	Lauryldiethanolamine	pos	2
metab_2847	Benzylideneacetone	pos	2
metab_2865	Stearaldehyde	pos	2
metab_2879	Methylgingerol	pos	2
metab_2884	12-Hydroxy-16-Heptadecynoic Acid	pos	2
metab_2885	12-Opda	pos	2
metab_2888	Polyoxyethylene 40 Monostearate	pos	2
metab_2901	(Z)-5-[(2R,3S,4S)-4-Hydroxy-2-[(E)-3-Hydroxyoct-1-Enyl]Oxan-3-Yl]Pent-3-Enoic Acid	pos	2
metab_2910	Trihydroxystearic Acid	pos	2
metab_2915	Ligusticide	pos	2
metab_2927	Tridecanedioylcarnitine	pos	2
metab_2928	Assafoetidin	pos	2
metab_2933	7-Hydroxyoct-3-Enedioylcarnitine	pos	2
metab_2949	1H-Pyrazolo[3,4-D]Pyrimidin-4-Amine	pos	2
metab_2950	(4S,8R)-8,9-Dihydroxy-P-Menth-1(6)-En-2-One	pos	2
metab_3001	Stearidonic Acid	pos	2
metab_3002	13-Oxoode	pos	2
metab_3019	Prostaglandin E1	pos	2
metab_3025	Lysope(0:0/18:3(9Z,12Z,15Z))	pos	2
metab_3038	Linolenic Acid	pos	2
metab_3050	2-Aminopurine	pos	2
metab_3051	2',5'-Dideoxyadenosine	pos	2
metab_3052	Riesling Acetal	pos	2
metab_3087	Gpcho(14:1/4:0)	pos	2
metab_3112	16-Alpha-Hydroxyandrosterone	pos	2
metab_3121	Dihydrozeatin	pos	2
metab_3122	Phytuberin	pos	2
metab_3123	Grayanotoxin	pos	2
metab_3131	15-Methyl-15(S)-Pge1	pos	2
metab_3149	5,7-Megastigmadien-9-Ol Glucoside	pos	2
metab_3177	Pc(18:3/0:0)	pos	2
metab_3180	3-Ethyl-4-(9-Hydroxy-4,6,8,10-Tetramethyl-7-Oxododec-4-En-2-Yl)Oxetan-2-One	pos	2
metab_3181	Aphidicolin	pos	2
metab_3191	Lysope(18:3(9Z,12Z,15Z)/0:0)	pos	2
metab_3213	13,14-Dihydro-15-Keto-20-Ethyl Prostaglandin F2Alpha	pos	2
metab_3256	3-Oxododecanoic Acid	pos	2
metab_3276	2-Linoleoyl Glycerol	pos	2
metab_3308	Lpe(18:2)	pos	2
metab_3310	Lysope(0:0/20:5(5Z,8Z,11Z,14Z,17Z))	pos	2
metab_3323	Mesoporphyrin Ix	pos	2
metab_3420	Lysope(0:0/20:4(5Z,8Z,11Z,14Z))	pos	2
metab_3493	7,8-Dihydrovomifoliol 9-[Apiosyl-(1->6)-Glucoside]	pos	2
metab_3604	28-Norbrassinolide	pos	2
metab_3656	Dg(20:3(8Z,11Z,14Z)-O(5,6)/2:0/0:0)	pos	2
metab_3732	Cilostamide	pos	2
metab_3733	Octocrylene	pos	2
metab_3742	Pe(18:2(9Z,12Z)/15:0)	pos	2
metab_3746	Pe(15:0/20:4(8Z,11Z,14Z,17Z))	pos	2
metab_3765	Pg(A-13:0/I-12:0)	pos	2
metab_3845	Glutaminylarginine	pos	2
metab_3876	Tiglic Acid	pos	2
metab_3878	Isophorone	pos	2
metab_3880	Sebacic Acid	pos	2
metab_3881	Menthyl Ethylene Glycol Carbonate	pos	2
metab_3882	Dibutyl Sebacate	pos	2
metab_4030	4-(6,6-Dimethyl-4-Oxo-3-(Trifluoromethyl)-4,5,6,7-Tetrahydro-1H-Indazol-1-Yl)-2-((1R,4R)-4-Hydroxycyclohexylamino)Benzamide	pos	2
metab_4035	Pe(P-16:0/2:0)	pos	2
metab_4198	2-(Ethylamino)Ethanol	pos	2
metab_4308	Lysopa(0:0/18:0)	pos	2
metab_4333	Hexamethylene Tetramine	pos	2
metab_4447	Fagomine	pos	2
metab_4462	Triethanolamine	pos	2
metab_4477	5-Acetoxydihydrotheaespirane	pos	2
metab_4480	4-Hydroxy Nonenal	pos	2
metab_4481	(3Z,6Z)-3,6-Nonadienal	pos	2
metab_4482	2-Methyl-1,3-Cyclohexadiene	pos	2
metab_4492	Alpha-[3-(Nitrosoamino)Propyl]-3-Pyridinemethanol	pos	2
metab_4530	Gpetn(18:2/18:1)	pos	2
metab_4542	Pe(18:0/18:3(9,11,15)-Oh(13))	pos	2
metab_4553	Ganoderic Acid Mi	pos	2
metab_4579	Ps(15:0/22:4(7Z,10Z,13Z,16Z))	pos	2
metab_4619	Phytolaccinic Acid	pos	2
metab_4670	25-Hydroxyvitamin D3-26,23-Lactol	pos	2
metab_4729	Pe(P-16:0/Pgj2)	pos	2
metab_4747	3,4-Dimethyl-5-Propyl-2-Furantridecanoic Acid	pos	2
metab_4754	Dg(12:0/20:5(7Z,9Z,11E,13E,17Z)-3Oh(5,6,15)/0:0)	pos	2
metab_4771	Pe(Pgf1Alpha/16:1(9Z))	pos	2
metab_4804	7,8-Dihydrovomifoliol 9-[Rhamnosyl-(1->6)-Glucoside]	pos	2
metab_4950	Mg(18:1(11Z)/0:0/0:0)	pos	2
metab_5108	Corchorifatty Acid D	pos	2
metab_5118	(13E)-11A-Hydroxy-9,15-Dioxoprost-13-Enoic Acid	pos	2
metab_5188	2-[(1S,3R)-3-Hydroxycyclohexyl]-5-(8-Hydroxy-2-Methyloctan-2-Yl)Phenol	pos	2
metab_5214	(1R,3S,5Z)-5-[(2E)-2-[(1R,3As,7Ar)-1-[(2R)-3-Ethoxy-7-Ethyl-7-Hydroxynon-4-Yn-2-Yl]-7A-Methyl-2,3,3A,5,6,7-Hexahydro-1H-Inden-4-Ylidene]Ethylidene]-4-Methylidenecyclohexane-1,3-Diol	pos	2
metab_5218	20-Hydroxy-Pgf2A	pos	2
metab_5221	6-Hydroxypentadecanedioic Acid	pos	2
metab_5223	2',3'-Dideoxyadenosine	pos	2
metab_5246	Tanacetol B	pos	2
metab_5247	2-Exo-Hydroxy-1,8-Cineole	pos	2
metab_5255	1-Acetoxy-2-Hydroxy-16-Heptadecyn-4-One	pos	2
metab_5267	Lysope(0:0/18:2(9Z,12Z))	pos	2
metab_5300	Gpcho(9:0/9:0)	pos	2
metab_5302	19-Hydroxyprostaglandin E1	pos	2
metab_5327	Alpha-Dimorphecolic Acid	pos	2
metab_5337	M-Xylene	pos	2
metab_5342	Cinobufagin	pos	2
metab_5344	Mycorradicin	pos	2
metab_5345	2,5-Dimethylbenzaldehyde	pos	2
metab_5350	7(14)-Bisabolene-2,3,10,11-Tetrol	pos	2
metab_5395	12S-Hht	pos	2
metab_5404	Triphenylphosphine Oxide	pos	2
metab_5411	3-(6-Aminopurin-9-Yl)-5-(Hydroxymethyl)Cyclopentane-1,2-Diol	pos	2
metab_5412	N-Acetyl-B-Glucosaminylamine	pos	2
metab_5431	6-Deoxypenciclovir	pos	2
metab_5439	13-Hotre	pos	2
metab_5455	Vernolic Acid	pos	2
metab_5456	Pinolenic Acid	pos	2
metab_5465	4-Vinylcyclohexene Dioxide	pos	2
metab_5478	Tetradecyldiethanolamine	pos	2
metab_5484	Mg(19:0/0:0/0:0)	pos	2
metab_5518	Hexadecanamide	pos	2
metab_5551	W Hydroxy Testosterone	pos	2
metab_5552	9-Oxootre	pos	2
metab_5566	N-[(3,4,5-Trimethoxyphenyl)Methyl]-2-(3,3,5-Trimethyl-2-Oxoindol-1-Yl)Acetamide	pos	2
metab_5576	6-Methylpteridine-2,4-Diamine	pos	2
metab_5583	12-Methyltridecanoic Acid	pos	2
metab_5587	5-(Phenylethynyl)Furan-2-Carboxylic Acid	pos	2
metab_5592	(6E,9E)-Tetradeca-6,9-Dienedioylcarnitine	pos	2
metab_5615	2-Naphthol	pos	2
metab_5620	Pro Glu Tyr	pos	2
metab_5817	4-Chlorophenyl	pos	2
metab_5835	L-4-Chlorotryptophan	pos	2
metab_5897	Methyl Cis-9-Tetradecenoate	pos	2
metab_5898	Beta-Farnesene	pos	2
metab_5922	Phenacetine	pos	2
metab_5930	Urolithin B	pos	2
metab_5932	Urolithin B 3-O-Glucuronide	pos	2
metab_5960	Dodecanoic Acid	pos	2
metab_5967	N-(2-Phenylethyl)Acetamide	pos	2
metab_5984	Acetophenone	pos	2
metab_5994	Zilascorb	pos	2
metab_6068	Indole-3-Acetyl-L-Alanine	pos	2
metab_6137	Albendazole Sulfone	pos	2
metab_6369	Urolithin A 8-Glucuronide	pos	2
metab_6378	Isoketocamphoric Acid	pos	2
metab_6379	(-)-Corey Lactone Diol	pos	2
metab_6389	3-Hydroxy-Hexanoyl-Dl-Homoserine Lactone	pos	2
metab_6492	4-Hydroxycinnamic Acid	pos	2
metab_6495	N-Acetyl-5-Hydroxytryptamine	pos	2
metab_6528	Ergovaline	pos	2
metab_6562	3-Tert-Butyladipic Acid	pos	2
metab_6679	2-(1,3,4-Oxadiazol-2-Yl)Phenyl 5-Methyl-1,2,3-Thiadiazole-4-Carboxylate	pos	2
metab_6694	Clofop-Isobutyl	pos	2
metab_6799	[1-(3,3-Dimethyloxiran-2-Yl)-3-[(8S,10S,11S,14R)-11-Hydroxy-4,4,8,10,14-Pentamethyl-3-Oxo-1,2,5,6,7,9,11,12,15,16-Decahydrocyclopenta[A]Phenanthren-17-Yl]Butyl] Acetate	pos	2
metab_6808	Prednisone	pos	2
metab_6832	4-Bis(2-Hydroxyethyl)Amino-L-Phenylalanine	pos	2
metab_6849	Tropolone A	pos	2
metab_6852	Azasetron	pos	2
metab_6878	Hispolon	pos	2
metab_6890	Caffeic Acid	pos	2
metab_6907	Alpha-Carboxy-Delta-Nonalactone	pos	2
metab_6937	Eugenin	pos	2
metab_6949	N-Isovaleroylglycine	pos	2
metab_6950	Cinnzeylanol	pos	2
metab_6980	Harmaline	pos	2
metab_7006	2-Amino-5-Nitrophenol	pos	2
metab_7012	Chlorobenzene	pos	2
metab_7015	Indole	pos	2
metab_7026	2-Methylbutyroylcarnitine	pos	2
metab_7070	Scopoline	pos	2
metab_7098	Phenylalanylhydroxyproline	pos	2
metab_7185	Agar	pos	2
metab_7238	Coformycin	pos	2
metab_7443	4-Hydroxymandelonitrile	pos	2
metab_7447	5-Methylcytosine	pos	2
metab_7450	Didanosine	pos	2
metab_7532	4-Aminonicotinic Acid	pos	2
metab_7543	Dehydroascorbic Acid	pos	2
metab_7545	3-Hydroxy-4-Oxo-4H-Pyran-2-Carboxylic Acid	pos	2
metab_7560	7-Methylguanine	pos	2
metab_7567	N6-Methyladenosine	pos	2
metab_7568	3-Methyladenine	pos	2
metab_7617	Cellobiose	pos	2
metab_7630	Ascladiol	pos	2
metab_7665	2-Pyrimidine Acetic Acid	pos	2
metab_7682	2-(4-Methyl-5-Thiazolyl)Ethyl Formate	pos	2
metab_7722	Glucosylgalactosyl Hydroxylysine	pos	2
metab_7738	2-[Carbamimidoyl(Phosphonomethyl)Amino]Acetic Acid	pos	2
metab_7790	N-Acetyl-L-2-Aminoadipate(2-)	pos	2
metab_7808	2-Cyclopentene-1,4-Dione	pos	2
metab_7863	5-Hydroxypentanoic Acid	pos	2
metab_8308	5-(Hydroxymethyl)-4-Methoxy-2(5H)-Furanone	pos	2
metab_8311	Levulinic Acid	pos	2
metab_8313	4-Hydroxybutanoic Acid	pos	2
metab_8318	Ferulic Acid	pos	2
metab_8319	Mellein	pos	2
metab_8323	4-Hydroxyphenylglycolic Acid	pos	2
metab_8326	4-Hydroxy-3-Methoxybenzenemethanol	pos	2
metab_8327	1,2,3-Trihydroxybenzene	pos	2
metab_8329	Glutaraldehyde	pos	2
metab_8340	2,3-Methyleneglutaric Acid	pos	2
metab_8377	Mjdbissp00000001	pos	2
metab_8381	Cysteinyl-Asparagine	pos	2
metab_8383	Mjdbissp00000002	pos	2
metab_8384	(2S)-2-(4-Chloroanilino)Propanoic Acid	pos	2
metab_8385	Mjdbissp00000009	pos	2
metab_8389	2-(6-Hydroxy-4-Oxo-2-Sulfanylidene-1H-Pyrimidin-5-Yl)Propanedial	pos	2
metab_8437	Lutein	pos	2
metab_8898	L-Aspartic Acid	neg	2
metab_8911	5-Aminoimidazole Ribonucleotide	neg	2
metab_8918	2-Amino-3-Methylsuccinic Acid	neg	2
metab_8957	2-Deoxy-6-O-Phospho-D-Glucopyranose	neg	2
metab_8984	Threonic Acid	neg	2
metab_9034	2-Hydroxyadipic Acid	neg	2
metab_9052	Dihydroorotic Acid	neg	2
metab_9088	Mangiferin	neg	2
metab_9094	Sedoheptulose 7-Phosphate	neg	2
metab_9125	Galactinol	neg	2
metab_9150	N-Nitrosodiethanolamine	neg	2
metab_9152	Orotic Acid	neg	2
metab_9167	Citramalic Acid	neg	2
metab_9243	3-Hydroxyglutaric Acid	neg	2
metab_9255	Citric Acid	neg	2
metab_9294	Trans-Aconitic Acid	neg	2
metab_9339	Dimethyl-3-Hydroxypyrid-4-One	neg	2
metab_9467	5-Acetamidovalerate	neg	2
metab_9486	9-Beta-D-Arabinofuranosylguanine	neg	2
metab_9507	Benzyl Sulfate	neg	2
metab_9546	Dihyroxy-1H-Indole Glucuronide I	neg	2
metab_9557	5-Hydroxyindolin-2-One Sulfate	neg	2
metab_9566	Hhpaa Sulfate	neg	2
metab_9574	(4-Sulfamoylphenyl) 4-(Diaminomethylideneamino)Benzoate	neg	2
metab_9596	2-Methoxyacetaminophen Sulfate	neg	2
metab_9613	Herierin Iv	neg	2
metab_9629	Morph	neg	2
metab_9666	3-[(1-Carboxyvinyl)Oxy]Benzoic Acid	neg	2
metab_9668	2-Methoxy-4-Methylphenol	neg	2
metab_9696	(+/-)-Threo-1-(4-Hydroxyphenyl)-1,2,3-Propanetriol	neg	2
metab_9698	Vanillin-4-Sulfate	neg	2
metab_9771	4-Hydroxy-5-(Dihydroxyphenyl)-Valeric Acid-O-Sulphate	neg	2
metab_9866	4-Methylumbelliferone	neg	2
metab_9869	Acetaminophen Sulfate	neg	2
metab_9891	8-Methoxyquinolin-2(1H)-One	neg	2
metab_9993	Leucinic Acid	neg	2
metab_10044	1-Carboxycyclohexaneacetic Acid	neg	2
metab_10052	3-Methoxyphenylacetic Acid	neg	2
metab_10097	Torvoside D	neg	2
metab_10143	9-(2,3-Dihydroxypropoxy)-9-Oxononanoic Acid	neg	2
metab_10160	2-(2-Carboxy-4-Methylthiazol-5-Yl)Ethyl Phosphate	neg	2
metab_10173	Methoxyphenylacetic Acid	neg	2
metab_10180	Lactarorufin B	neg	2
metab_10200	R-2-Hydroxy-3-Methylbutanoic Acid 3-Methylbutanoyl	neg	2
metab_10255	Lacosamide-Glucuronide	neg	2
metab_10291	Piperonyl Butoxide	neg	2
metab_10312	N-Palmitoyl Asparagine	neg	2
metab_10401	4-Methylumbelliferone Sulfate	neg	2
metab_10402	Nafazatrom	neg	2
metab_10420	2-Azetidinecarboxylic Acid, 3-(3-((Aminoiminomethyl)Amino)Propyl)-1-((4-(((1,1-Dimethylethyl)Amino)Carbonyl)-1-Piperazinyl)Carbonyl)-4-Oxo-, (2S,3R)-	neg	2
metab_10435	Juniperoside Iii	neg	2
metab_10529	Dg(Pge1/0:0/8:0)	neg	2
metab_10537	Dodecanedioic Acid	neg	2
metab_10554	Flavonol Sulphate	neg	2
metab_10585	Hydroxyvalerenic Acid	neg	2
metab_10597	Floionolic Acid	neg	2
metab_10601	Mg(0:0/5-Iso Pgf2Vi/0:0)	neg	2
metab_10608	Tetradecanedioic Acid	neg	2
metab_10625	Cholic Acid	neg	2
metab_10661	13,14-Dihydro-15-Keto-Pge1	neg	2
metab_10666	Adipostatin A	neg	2
metab_10693	Hexadecanedioic Acid	neg	2
metab_10699	(9S,10S)-9,10-Dihydroxyoctadecanoate	neg	2
metab_10706	Triton X-100	neg	2
metab_10710	Carboprost Methyl	neg	2
metab_10711	Pe(18:3/0:0)	neg	2
metab_10730	3-(3,5-Di-Tert-Butyl-4-Hydroxyphenyl)Propionic Acid	neg	2
metab_10731	Dihomo-Gamma-Linolenic Acid	neg	2
metab_10749	Pe(22:5/0:0)	neg	2
metab_10810	2-Hydroxymyristic Acid	neg	2
metab_10880	Sulfatide(D17:1/18:1)	neg	2
metab_10887	16-Hydroxyhexadecanoic Acid	neg	2
metab_10895	Androstenediol 3-Sulfate	neg	2
metab_10927	Stearoyl Lysophosphatidylethanolamine	neg	2
metab_10928	Pyropheophorbide A	neg	2
metab_10943	Palmitaldehyde	neg	2
metab_10964	Pe(18:3(9Z,12Z,15Z)/18:1(9Z)-O(12,13))	neg	2
metab_10979	2-Furyl(5-Hydroxy-1-Benzofuran-3-Yl)Methanone	neg	2
metab_10985	Cryptotanshinone	neg	2
metab_11026	Pe-Nme2(16:1(9Z)/14:1(9Z))	neg	2
metab_11053	Ps(18:1(9Z)/Pgf1Alpha)	neg	2
metab_11065	Cortisone Acetate	neg	2
metab_11069	Pe(16:1(9Z)/P-18:1(11Z))	neg	2
metab_11598	Lysopi(16:0/0:0)	neg	2
metab_11600	L-A-Lysophosphatidylserine	neg	2
metab_11607	Auraptene	neg	2
metab_11701	Ps(20:3(5Z,8Z,11Z)/16:0)	neg	2
metab_11703	Gpetn(18:3/18:1)	neg	2
metab_11723	2(R)-Hydroxydocosanoic Acid	neg	2
metab_11755	Gpetn(18:2/18:3)	neg	2
metab_11808	Pe(18:1/13-Hode)	neg	2
metab_11813	Chrysin	neg	2
metab_11831	Pe(16:1(9Z)/18:2(9Z,12Z))	neg	2
metab_11839	Pe(18:1(11Z)/18:3(9,11,15)-Oh(13))	neg	2
metab_11873	11-Hydroxyandrosterone	neg	2
metab_11882	(R)-2-Hydroxystearic Acid	neg	2
metab_11887	Pe(16:1(9Z)/18:3(9Z,12Z,15Z))	neg	2
metab_11905	Pe(18:3(9,11,15)-Oh(13)/16:0)	neg	2
metab_11939	(+/-)9-Hpode	neg	2
metab_12001	Caudatin	neg	2
metab_12049	3-Hydroxytetradecanedioic Acid	neg	2
metab_12123	Pe(22:6/0:0)	neg	2
metab_12126	Cp 47,497-C9-Homolog	neg	2
metab_12140	16,16-Dimethyl Pgf2Beta	neg	2
metab_12145	9,11-Methane-Epoxy Pgf1Alpha	neg	2
metab_12178	15-Methylprostaglandin E1	neg	2
metab_12187	7-Octen-4-Ol	neg	2
metab_12197	9,10-Dihome	neg	2
metab_12210	(6R,8Z)-6-Hydroxy-3-Oxotetradecenoic Acid	neg	2
metab_12251	3,13-Dihydroxytetradecanoylcarnitine	neg	2
metab_12270	Vignatic Acid B	neg	2
metab_12301	Murralongin	neg	2
metab_12339	Metalaxyl Acid	neg	2
metab_12344	Undecanedioic Acid	neg	2
metab_12381	4-Acetyl-1-Cyclopropyl-2,5-Dimethyl-1H-Pyrrole-3-Carboxylic Acid	neg	2
metab_12398	Pimpinellidine	neg	2
metab_12457	(2S)-1-(6-Chloro-5-Fluoroindol-1-Yl)Propan-2-Amine	neg	2
metab_12500	Furylacryloylalanyllysine	neg	2
metab_12586	Taraxacolide 1-O-B-D-Glucopyranoside	neg	2
metab_12631	Bisnoryangonin	neg	2
metab_12676	Pifithrin	neg	2
metab_12805	Dihydrocoumarin	neg	2
metab_12868	Isoswertisin 4'-Glucoside	neg	2
metab_12893	Urolithin A-3-O-Glucuronide	neg	2
metab_12899	2-Hydroxy-3-Methylpentanoic Acid	neg	2
metab_12938	2-Hydroxydecanedioic Acid	neg	2
metab_12943	N-Tert-Butyl-1-(2-Sulfophenyl)Methanimine Oxide	neg	2
metab_12987	3-Acetamidophenol	neg	2
metab_13007	Amiloride	neg	2
metab_13090	Umbelliferone Sulfate	neg	2
metab_13100	1,2-Dehydrosalsolinol	neg	2
metab_13128	Caffeic Acid 3-O-Sulfate	neg	2
metab_13174	Salidroside	neg	2
metab_13239	3-Methylcrotonylglycine	neg	2
metab_13257	6-Hydroxynorketamine	neg	2
metab_13268	3-Methyldioxyindole	neg	2
metab_13278	Benzeneacetamide-4-O-Sulphate	neg	2
metab_13313	A-L-Threo-4-Hex-4-Enopyranuronosyl-D-Galacturonic Acid	neg	2
metab_13348	Mefox	neg	2
metab_13411	A-L-Fucopyranosyl-(1->2)-B-D-Galactopyranosyl-(1->2)-D-Xylose	neg	2
metab_13417	N-Acetylcytidine	neg	2
metab_13501	Imidazoleacetic Acid Riboside	neg	2
metab_13542	Queuine	neg	2
metab_13601	Glutathione Trisulfide	neg	2
metab_13615	Glucaric Acid Lactone	neg	2
metab_13693	Isocitric Acid	neg	2
metab_13711	4-Mercaptopyridine	neg	2
metab_13776	Glucose 1-Phosphate	neg	2
metab_13786	L-Malic Acid	neg	2
metab_13801	3,4-Dihydroxyphenylethanol-4-Diglucoside	neg	2
metab_13875	Glycerophosphoric Acid	neg	2
metab_501	Choline	pos	3
metab_529	Glycerophosphocholine	pos	3
metab_553	Maltotetraose	pos	3
metab_554	Flavone Base+3O,2Meo,O-Guaiacylglyceryl-Hex	pos	3
metab_558	Melezitose	pos	3
metab_600	N-Acetyl-D-Galactosamine	pos	3
metab_623	Isowertin 2''-Rhamnoside	pos	3
metab_635	3-Sialyl-N-Acetyllactosamine	pos	3
metab_652	Flavonol 3-O-D-Glucoside	pos	3
metab_699	3'-N-Acetylneuraminyl-N-Acetyllactosamine	pos	3
metab_770	2-Hydroxyphenylalanine	pos	3
metab_799	Aminofructose 6-Phosphate	pos	3
metab_810	2-Amino-4-Oxo-6-(1',2'-Dioxoprolyl)-7,8-Dihydroxypteridine	pos	3
metab_835	Tuliposide A	pos	3
metab_876	L-Alanyl-L-Valine	pos	3
metab_885	Ile Gln	pos	3
metab_887	Lotaustralin	pos	3
metab_899	Salicylaldehyde	pos	3
metab_917	D-Dopachrome	pos	3
metab_951	2-Amino-4-Ethoxy-3-Hydroxybutanoic Acid	pos	3
metab_985	2-Pyrrolidinone	pos	3
metab_1069	Gly Pro Val	pos	3
metab_1076	L-Phenylalanine	pos	3
metab_1078	P-Coumaraldehyde	pos	3
metab_1080	Indoline	pos	3
metab_1085	(5R)-5-Hydroxyhexanoylcarnitine	pos	3
metab_1095	4-Amino-6,7-Dimethoxy-2-(1-Piperazinyl)Quinazoline	pos	3
metab_1109	Tryptophyl-Valine	pos	3
metab_1122	3-Oxohexanoylcarnitine	pos	3
metab_1124	N-Acetylmuramate	pos	3
metab_1146	N-[2-Oxo-2-(4-Pyridin-2-Ylpiperazin-1-Yl)Ethyl]-4-(Trifluoromethoxy)Benzamide	pos	3
metab_1147	Oleuropein	pos	3
metab_1163	N,N-Dimethylguanosine	pos	3
metab_1176	Dolasetron	pos	3
metab_1194	4-Hydroxyhexanoycarnitine	pos	3
metab_1202	Asp Leu	pos	3
metab_1207	Bruceine D	pos	3
metab_1217	Hydroxyphenylacetylglycine	pos	3
metab_1229	Leucylproline	pos	3
metab_1240	(3-Hydroxy-7-Azaspiro[3.5]Nonan-7-Yl)-(3-Methylfuran-2-Yl)Methanone	pos	3
metab_1259	Beta-Tyrosine	pos	3
metab_1270	1-O-E-Cinnamoyl-(6-Arabinosylglucose)	pos	3
metab_1295	Didemethylcitalopram	pos	3
metab_1301	Gln Met Asp	pos	3
metab_1343	2-Naphthylamine	pos	3
metab_1345	Trans-3-Indoleacrylic Acid	pos	3
metab_1346	L-Tryptophan	pos	3
metab_1414	Osmaronin	pos	3
metab_1440	Indolepyruvate	pos	3
metab_1464	Caproic Acid	pos	3
metab_1480	2-Methylhippuric Acid	pos	3
metab_1511	Piperdial	pos	3
metab_1532	Dopamine	pos	3
metab_1565	Manumycin A	pos	3
metab_1569	4-Formyl-3-(Formylmethyl)-4-Hexenoic Acid	pos	3
metab_1586	Cycloheximide	pos	3
metab_1626	Ps(20:4(6Z,8E,10E,14Z)-2Oh(5S,12R)/18:0)	pos	3
metab_1646	Dihydrozeatin O-Beta-D-Glucoside	pos	3
metab_1678	Dihydroouabain	pos	3
metab_1702	Enrofloxacin	pos	3
metab_1710	(2S)-2-Hydroxy-2-(Propan-2-Yl)Butanedioylcarnitine	pos	3
metab_1721	Veranisatin C	pos	3
metab_1724	1,2-Dihydronaphthalene-1,2-Diol	pos	3
metab_1798	Everninic Acid	pos	3
metab_1811	Geniposidic Acid	pos	3
metab_1827	Minaxolone	pos	3
metab_1828	Erinacine D	pos	3
metab_1838	Ethyl 7-Epi-12-Hydroxyjasmonate Glucoside	pos	3
metab_1842	Taurolithocholic Acid	pos	3
metab_1877	5-Methyl-N,4-Bis(4-Methylphenyl)-1,3-Thiazol-2-Amine	pos	3
metab_1887	L-Tyrosine Ethyl Ester	pos	3
metab_1940	Leu Pro Ile	pos	3
metab_2025	Thr Asp Trp	pos	3
metab_2102	Gentamicin A Sulfate	pos	3
metab_2125	Asperuloside	pos	3
metab_2160	Ile His Glu	pos	3
metab_2188	Trp Ser Asp	pos	3
metab_2192	Ps(16:0/22:4(7Z,10Z,13Z,16Z))	pos	3
metab_2198	Ile-Glu-Thr-Asp-Fluoromethyl Ketone	pos	3
metab_2219	N-((Hexahydro-1-Azepinyl)Carbonyl)-Leucyl(1-Methyl)-Tryptophyl-Tryptophan	pos	3
metab_2272	Thapsigargin	pos	3
metab_2291	3-Hydroxycotinine Glucuronide	pos	3
metab_2324	Mesobilirubinogen	pos	3
metab_2335	Nor-Dentatin	pos	3
metab_2363	Indole-3-Carboxaldehyde	pos	3
metab_2402	Ser-Leu-Ile-Gly-Lys-Val	pos	3
metab_2436	5-Nitro-2-Phenylpropylaminobenzoic Acid [Nppb]	pos	3
metab_2454	Pyridine N-Oxide Glucuronide	pos	3
metab_2693	Blumenol C O-[Rhamnosyl-(1->6)-Glucoside]	pos	3
metab_2715	Lacto-N-Triose I	pos	3
metab_2826	Hexadecanedioic Acid Mono-L-Carnitine Ester	pos	3
metab_2850	Myristoyl Ethanolamide	pos	3
metab_2882	Anisperimus	pos	3
metab_2911	(7Z)-Pentadec-7-Enoylcarnitine	pos	3
metab_2912	(10Z,12E)-Hexadecadienoylcarnitine	pos	3
metab_2947	(10Z,12Z)-Octadeca-10,12-Dienoylcarnitine	pos	3
metab_3187	Dibutyl Phthalate	pos	3
metab_3199	Gpetn(18:4/20:1)	pos	3
metab_3301	Azelaic Acid	pos	3
metab_3304	2-[1-Oxo-1-(4-Pyridin-2-Ylpiperazin-1-Yl)Propan-2-Yl]-3H-Isoindol-1-One	pos	3
metab_3381	N-Isobutyloctadeca-Trans-2-Trans-4-Dienamide	pos	3
metab_3413	Oleoyl-L-Alpha-Lysophosphatidic Acid	pos	3
metab_3425	Lysopc(20:4(8Z,11Z,14Z,17Z)/0:0)	pos	3
metab_3461	13E-Docosenamide	pos	3
metab_3573	Gpetn(16:0/22:6)	pos	3
metab_3592	N-Arachidonylethanolamine	pos	3
metab_3657	Methyl-[12]-Gingerdiol	pos	3
metab_3856	Gpetn(16:1/22:4)	pos	3
metab_3936	Filipin Ii	pos	3
metab_4194	Bicine	pos	3
metab_4205	4-Hydroxyisoleucine	pos	3
metab_4310	Deoxycholylphenylalanine	pos	3
metab_4342	Lpc(18:1)	pos	3
metab_4359	[3-(2-Aminopropyl)-6-Methylidenecyclohexa-1,3-Dien-1-Yl]Methanediol	pos	3
metab_4474	Mg(0:0/A-21:0/0:0)[Rac]	pos	3
metab_4555	Erucamide	pos	3
metab_4808	N-Stearoyl Valine	pos	3
metab_4939	Pc(18:1/0:0)	pos	3
metab_5066	1,4-Ipomeadiol	pos	3
metab_5067	Cuminaldehyde	pos	3
metab_5068	P-Mentha-1,3,5,8-Tetraene	pos	3
metab_5115	Lysopc(18:4(6Z,9Z,12Z,15Z)/0:0)	pos	3
metab_5138	8Beta-Angeloyloxy-15-Hydroxy-1Alpha,10R-Dimethoxy-3-Oxo-11(13)-Germacren-12,6Alpha-Olide	pos	3
metab_5172	Ps(22:0/15:0)	pos	3
metab_5196	Tributyl Citrate	pos	3
metab_5341	Withaferin A	pos	3
metab_5367	2,2,6,6-Tetramethyl-4-Piperidinol	pos	3
metab_5655	10-Hydroxy-2-Oxabicyclo[6.2.2]Dodeca-1(10),8,11-Trien-3-One	pos	3
metab_5801	N-Acetylvanilalanine	pos	3
metab_5823	1-Benzoyl-N-(5-Benzyl-1,3,4-Thiadiazol-2-Yl)Piperidine-4-Carboxamide	pos	3
metab_5857	2-Octenoyl Carnitine	pos	3
metab_5909	Capsianoside Vi	pos	3
metab_5971	Lumichrome	pos	3
metab_5976	3-Des(Dimethylaminoethyl)-3-Acetic Acid Zolmitriptan	pos	3
metab_6005	Ps(14:1(9Z)/Pgj2)	pos	3
metab_6019	N-Isopropyl-N'-Phenyl-P-Phenylenediamine	pos	3
metab_6047	Nizatidine	pos	3
metab_6067	Pro Val Leu	pos	3
metab_6072	Ascomycin	pos	3
metab_6094	1-[5-(Trifluoromethyl)-2-Pyridyl]Piperidine-4-Carboxylic Acid	pos	3
metab_6142	4-[(Hydroxymethyl)Nitrosoamino]-1-(3-Pyridinyl)-1-Butanone	pos	3
metab_6160	Monomethyl Phthalate	pos	3
metab_6247	5-Hydroxydec-5-Enoylcarnitine	pos	3
metab_6252	Cinncassiol D4 2-Glucoside	pos	3
metab_6282	Sarmentosin	pos	3
metab_6316	Gly Glu Trp	pos	3
metab_6343	Janthitrem C	pos	3
metab_6440	4-Hydroxyphenylacetylglutamic Acid	pos	3
metab_6449	Vanillin	pos	3
metab_6506	Sambunigrin	pos	3
metab_6538	Sulfolithocholic Acid	pos	3
metab_6578	Gln Asp Met	pos	3
metab_6589	Ethyl Paraben	pos	3
metab_6619	Dextran-70	pos	3
metab_6624	6-(4-Hydroxy-6-Methoxy-7-Methyl-3-Oxo-1H-Isobenzofuran-5-Yl)-4-Methyl-4-Hexenoic Acid 2-(4-Morpholinyl)Ethyl Ester	pos	3
metab_6635	Ps(20:5(7Z,9Z,11E,13E,17Z)-3Oh(5,6,15)/20:0)	pos	3
metab_6644	Fluorescein 5-Maleimide	pos	3
metab_6660	2-Phenylacetamide	pos	3
metab_6678	Pro Val Ile	pos	3
metab_6701	Gentamicin C	pos	3
metab_6737	3-Hydroxynona-5,7-Dienoylcarnitine	pos	3
metab_6741	3-(Imidazo[4,5-B]Pyridin-3-Ylmethyl)-N-Propan-2-Ylpiperidine-1-Carboxamide	pos	3
metab_6768	3-Trans-P-Coumaroylrotundic Acid	pos	3
metab_6785	Coumaryl Acetate	pos	3
metab_6792	N'-{[5-(2-Thienyl)-3-Pyridinyl]Carbonyl}-1-Naphthohydrazide	pos	3
metab_6805	8-Iso-17-Phenyl Trinor Prostaglandin F2Alpha	pos	3
metab_6821	Leukotriene F4	pos	3
metab_6865	Acetaminophen	pos	3
metab_6875	Sepiapterin	pos	3
metab_6896	Gynocardin	pos	3
metab_6914	3-Hydroxy-N-(2-Oxooxolan-3-Yl)Hexanamide	pos	3
metab_6929	1,2-Cyclohexanedicarboxylic Acid, 4-Methyl-	pos	3
metab_6930	Glu Glu Val	pos	3
metab_6941	Gibberellin A14	pos	3
metab_6961	Loganate	pos	3
metab_7045	3-(3-Oxobutanoyloxy)Butanoic Acid	pos	3
metab_7046	Metanephrine	pos	3
metab_7048	Serotonin	pos	3
metab_7068	Sulfamethazine	pos	3
metab_7074	Miglitol	pos	3
metab_7075	Indole-3-Glycol Aldehyde	pos	3
metab_7095	Ptaquiloside	pos	3
metab_7164	Ser Phe	pos	3
metab_7175	3-Methylcatechol	pos	3
metab_7190	6-[[2-[[2-Amino-4-(Methylamino)-4-Oxobutanoyl]Amino]-2-(4-Hydroxyphenyl)Acetyl]Amino]-3,3-Dimethyl-7-Oxo-4-Thia-1-Azabicyclo[3.2.0]Heptane-2-Carboxylic Acid	pos	3
metab_7196	3,4-Dimethylidenehexanedioylcarnitine	pos	3
metab_7216	Sarcosine	pos	3
metab_7217	Crocin 5	pos	3
metab_7225	Demethylated Antipyrine	pos	3
metab_7228	1,3-Benzodioxolylbutanamine	pos	3
metab_7247	Pyroglutamylproline	pos	3
metab_7249	Carmofur	pos	3
metab_7258	Etheno-Dg	pos	3
metab_7291	Hydrazinonicotinamide	pos	3
metab_7322	Valylproline	pos	3
metab_7325	2-Methylbenzaldehyde	pos	3
metab_7406	Prolylproline	pos	3
metab_7415	5-Hydroxytryptophol Glucuronide	pos	3
metab_7426	1-(Beta-D-Ribofuranosyl)-1,4-Dihydronicotinamide	pos	3
metab_7436	Glu Ala	pos	3
metab_7451	Coniferyl Aldehyde	pos	3
metab_7460	Ethyl 4-(Tetrahydro-1H-Pyrrol-1-Ylcarbothioyl)Benzoate	pos	3
metab_7483	Asp Val	pos	3
metab_7493	L-Tyrosine	pos	3
metab_7494	Norfenefrine	pos	3
metab_7496	Norleucine	pos	3
metab_7497	Phenylacetic Acid	pos	3
metab_7501	Piperidine	pos	3
metab_7511	2-Fluoro-6-(4-Methoxyphenoxy)Benzonitrile	pos	3
metab_7616	Octopamine	pos	3
metab_7661	1-Methylguanine	pos	3
metab_7666	Ureidopropionic Acid	pos	3
metab_7686	Pyrrolidine	pos	3
metab_7693	2,6-Dimethyl Morpholine	pos	3
metab_7748	3'-Sialyl-N-Acetyllactosamine	pos	3
metab_7762	Panthenol	pos	3
metab_7829	Manninotriose	pos	3
metab_7844	Narirutin 4'-Glucoside	pos	3
metab_7849	N-Methyl-1-Deoxynojirimycin	pos	3
metab_8414	Quercetin 3-O-Xylosyl-Rutinoside	pos	3
metab_8426	Arachidyl Alcohol	pos	3
metab_8439	N-Palmitoyl Isoleucine	pos	3
metab_8903	Sn-Glycero-3-Phosphoethanolamine	neg	3
metab_8908	2'-C-Methylcytidine	neg	3
metab_8939	Tiazofurin	neg	3
metab_8941	N-Glycolylneuraminic Acid	neg	3
metab_8943	Ethyl 4-[5-[(2-Ethoxypyrimidin-5-Yl)Methyl]-2-[(4-Fluorophenyl)Methylsulfanyl]-4-Oxopyrimidin-1-Yl]Benzoate	neg	3
metab_8955	Alpha-D-Glucose	neg	3
metab_9171	D-Glucoheptose	neg	3
metab_9302	Beta-Citryl-L-Glutamic Acid	neg	3
metab_9304	(4S)-4-Amino-1,3-Dioxohexane-1,2,6-Tricarboxylic Acid	neg	3
metab_9345	Gly-Ile	neg	3
metab_9357	N-(1-Deoxy-1-Fructosyl)Leucine	neg	3
metab_9422	D-Glucuronolactone	neg	3
metab_9433	Gly Ile	neg	3
metab_9440	Porphobilinogen	neg	3
metab_9442	N-Acetylvaline	neg	3
metab_9457	Chitobiose	neg	3
metab_9482	Hippuric Acid Sulfate	neg	3
metab_9493	Diminazene	neg	3
metab_9508	Midodrine	neg	3
metab_9536	Astringin	neg	3
metab_9571	4-Sulfooxybenzoic Acid	neg	3
metab_9572	4-Hydroxy-3-Methoxy-Cinnamoylglycine	neg	3
metab_9582	N-(4-Methoxyphenyl)-3-Oxobutanamide	neg	3
metab_9651	Dopa Sulfate	neg	3
metab_9656	Apigenin 7-Arabinoside	neg	3
metab_9680	Guanidine, (4-Chloro-3-Methoxy-1-Oxo-1H-2-Benzopyran-7-Yl)-	neg	3
metab_9689	Urobilinogen	neg	3
metab_9703	3-Oxo-2-(2-Entenyl)Cyclopentaneoctanoic Acid	neg	3
metab_9706	Rivenprost	neg	3
metab_9707	Cyclo-Dopa 5-O-Glucoside	neg	3
metab_9717	H-D-Tyr-Val-Gly-Oh	neg	3
metab_9727	Pe(20:3(8Z,11Z,14Z)/22:6(4Z,7Z,10Z,12E,16Z,19Z)-Oh(14))	neg	3
metab_9763	S-(9-Hydroxy-Pga1)-Glutathione	neg	3
metab_9784	Glycosides	neg	3
metab_9786	5-Hydroxyindole-3-Acetic Acid	neg	3
metab_9788	13-Demethyl Tacrolimus	neg	3
metab_9795	Riboflavin	neg	3
metab_9799	Besifloxacin	neg	3
metab_9841	3-Furanmethanol Glucoside	neg	3
metab_9842	Secologanate	neg	3
metab_9858	5-Megastigmen-7-Yne-3,9-Diol 3-Glucoside	neg	3
metab_9860	2-Phenylpyrazolo(4,3-C)Quinolin-3(5H)-One	neg	3
metab_9865	Amastatin	neg	3
metab_9873	5-Hydroxyindoleacetylglycine	neg	3
metab_9877	2-{[(1R,2S)-2-Aminocyclohexyl]Amino}-4-{[3-(2H-1,2,3-Triazol-2-Yl)Phenyl]Amino}Pyrimidine-5-Carboxamide	neg	3
metab_9884	Methylarbutin	neg	3
metab_9886	Nomilinic Acid 17-O-Beta-D-Glucoside	neg	3
metab_9905	Jasmolone Glucoside	neg	3
metab_9928	Physagulin G	neg	3
metab_9929	Isoleucyl-Tryptophan	neg	3
metab_9931	Collagen	neg	3
metab_9944	1-O-Sinapoyl-Beta-D-Glucose	neg	3
metab_9977	Coniferin	neg	3
metab_10019	Methyl Nomilinate 17-Glucoside	neg	3
metab_10026	P-Cresol Sulfate	neg	3
metab_10038	Fenflumizole	neg	3
metab_10050	Alpha-Solanine	neg	3
metab_10054	3-Hydroxysebacic Acid	neg	3
metab_10079	Alpha-Cyano-4-Hydroxycinnamic Acid	neg	3
metab_10176	2-Amino-6-Methyldipyrido[1,2-A:3',2'-D]Imidazole	neg	3
metab_10181	Equol 4'-O-Glucuronide	neg	3
metab_10215	Examorelin	neg	3
metab_10220	Hymenoxon	neg	3
metab_10253	Xi-2,3-Dihydro-3,5-Dihydroxy-6-Methyl-4H-Pyran-4-One	neg	3
metab_10256	Methyl (2-((R)-(3-Chlorophenyl)((R)-1-(((S)-2-(Methylamino)-3-((R)-Tetrahydro-2H-Pyran-3-Yl)Propyl)Carbamoyl)Piperidin-3-Yl)Methoxy)Ethyl)Carbamate	neg	3
metab_10274	10-Hydroxy-2E-Decenoic Acid	neg	3
metab_10316	Rose Oxide (Cis)	neg	3
metab_10317	1H-2-Benzopyran-6-Carboxamide, 1-(2-(4-(4-(Aminocarbonyl)Phenyl)-1-Piperazinyl)Ethyl)-3,4-Dihydro-N-Methyl-, (1S)-	neg	3
metab_10318	11-Beta-Hydroxyandrosterone-3-Glucuronide	neg	3
metab_10332	Estrone-3-Sulfate	neg	3
metab_10349	17Beta-Estradiol 3-Sulfate	neg	3
metab_10360	Esmolol	neg	3
metab_10372	N-Myristoyl Aspartic Acid	neg	3
metab_10377	(R)-Heraclenol	neg	3
metab_10395	Parylene C	neg	3
metab_10405	N-Arachidonoyl Glutamine	neg	3
metab_10501	3-[4-(3-Trifluoromethyl-Phenyl)-Piperazin-1-Yl]-Dihydrofuran-2-One	neg	3
metab_10566	N-Palmitoyl Tyrosine	neg	3
metab_10568	(4,6-Dimethylpyrimidin-5-Yl)-[4-[4-[2-[2-Methoxy-4-(Trifluoromethyl)Phenyl]Ethyl]-3-Methylpiperazin-1-Yl]-4-Methylpiperidin-1-Yl]Methanone	neg	3
metab_10832	1-Nonadecanoyl-Glycero-3-Phosphoethanolamine	neg	3
metab_10841	Ecdysone	neg	3
metab_10926	Glycohyocholic Acid	neg	3
metab_10946	Lysopc(P-18:0/0:0)	neg	3
metab_11010	N-Stearoyl Histidine	neg	3
metab_11245	Pactimibe	neg	3
metab_11249	Palmitoyl Ara-C	neg	3
metab_11500	Dehydroisoandrosterone Sulfate	neg	3
metab_11692	Estradiol-17Beta 3-Sulfate	neg	3
metab_11717	Estrone Sulfate	neg	3
metab_11926	N-Octanoyl-L-Homoserine Lactone	neg	3
metab_11955	N-Oleoyl Histidine	neg	3
metab_11967	Cholylphenylalanine	neg	3
metab_12022	Isopalmitic Acid	neg	3
metab_12042	Pe(22:4/0:0)	neg	3
metab_12109	Pe(20:4/0:0)	neg	3
metab_12111	Lysopc(22:5(7Z,10Z,13Z,16Z,19Z)/0:0)	neg	3
metab_12155	Cucurbitacin Iia	neg	3
metab_12195	Glycodeoxycholic Acid	neg	3
metab_12235	D-Arabinono-1,4-Lactone	neg	3
metab_12283	Glycocholenate Sulfate	neg	3
metab_12363	18-Nitrooctadeca-9,12-Dienoic Acid	neg	3
metab_12436	4-Phenylbutanic Acid-O-Sulphate	neg	3
metab_12484	2',4',6'-Trihydroxydihydrochalcone	neg	3
metab_12598	Mg(Pgd1/0:0/0:0)	neg	3
metab_12630	2-(P-Acetamidophenyl)-2-Ethylglutarimide	neg	3
metab_12656	Gonyautoxin I	neg	3
metab_12683	4-Indolecarbaldehyde	neg	3
metab_12702	Dihydrophaseic Acid	neg	3
metab_12732	Phloroacetophenone 6'-[Xylosyl-(1->6)-Glucoside]	neg	3
metab_12747	(R)-2-Hydroxy-2H-1,4-Benzoxazin-3(4H)-One	neg	3
metab_12787	N-Methoxysuccinyl-Ala-Ala-Pro-Val	neg	3
metab_12804	Aesculetin	neg	3
metab_12818	Amylose	neg	3
metab_12852	Cisapride	neg	3
metab_12879	Glutamylphenylalanine	neg	3
metab_12905	Fluometuron	neg	3
metab_12918	6-Benzylaminopurine	neg	3
metab_12935	Nalidixic Acid	neg	3
metab_12937	Ile Pro Ile	neg	3
metab_12969	[(2R,3S,4S,6R,7S,8R)-4-Ethenyl-3-Hydroxy-2,4,7,14-Tetramethyl-9-Oxo-6-Tricyclo[5.4.3.01,8]Tetradecanyl] 2-[2-(Diethylamino)Ethylsulfanyl]Acetate	neg	3
metab_12977	Carbuterol	neg	3
metab_12999	Trocimine	neg	3
metab_13015	Swertiamarin	neg	3
metab_13021	Psilocybine	neg	3
metab_13033	Vicine	neg	3
metab_13049	Erythromycin 2'-Acetate	neg	3
metab_13060	Shanzhiside	neg	3
metab_13061	Ziprasidone	neg	3
metab_13065	Lumiflavin	neg	3
metab_13091	Deoxyloganin	neg	3
metab_13139	Gamma-Butyrolactone	neg	3
metab_13140	2-Hydroxycaprylic Acid	neg	3
metab_13178	Ag-99	neg	3
metab_13192	P-Hydroxyfelbamate	neg	3
metab_13223	Phe4Cl-Tyr-Oh	neg	3
metab_13256	Leukotriene E4	neg	3
metab_13303	N-Acetyl-S-(N-Allylthiocarbamoyl)-L-Cysteine	neg	3
metab_13306	Stachyoside A	neg	3
metab_13323	2,8-Quinolinediol 2-Sulfate	neg	3
metab_13324	Arbutin	neg	3
metab_13342	Dihydrozeatin-9-N-Glucoside	neg	3
metab_13373	Ethyl Beta-D-Glucopyranoside	neg	3
metab_13405	Aspartyl-Leucine	neg	3
metab_13410	Isoniazid Alpha-Ketoglutaric Acid	neg	3
metab_13451	N2-Methylguanosine	neg	3
metab_13489	O-Succinyl-L-Homoserine	neg	3
metab_13497	3-(3-Amino-3-Carboxypropyl)Uridine	neg	3
metab_13520	4-Acetamidobutanoic Acid	neg	3
metab_13553	Glu-Thr	neg	3
metab_13574	3-Methoxy-4-Hydroxyphenylglycol Sulfate	neg	3
metab_13588	Ala Val	neg	3
metab_13643	8-Oxoguanosine	neg	3
metab_13811	Iralukast	neg	3
metab_13820	Diketogulonic Acid	neg	3
metab_13824	Disialyllactose	neg	3
metab_13825	(N-Acetylneuraminosyl(A2-6)Lactosamine)	neg	3
metab_13859	3'-Sialyllactose	neg	3
metab_13896	Maltotriose	neg	3
metab_13911	7,8-Dihydro-7-Hydroxy-8-S-Glutathionyl-Benzo[A]Pyrene	neg	3
metab_13923	5'-((Z)-Feruloyl) 3-(2'-Methylarabinosylxylose)	neg	3
metab_13957	Florfenicol Amine	neg	3
metab_14003	2-Mercaptonicotinic Acid	neg	3
metab_37	L-Isoleucine	pos	4
metab_601	Ethenoadenosine	pos	4
metab_612	Acetylleucine	pos	4
metab_620	Tolmetin	pos	4
metab_681	1,N6-Ethenoadenosine	pos	4
metab_711	L-Valine	pos	4
metab_743	8-Amino-7-Oxononanoic Acid	pos	4
metab_822	Pro-Leu	pos	4
metab_833	Succinylcarnitine	pos	4
metab_838	Germacrone	pos	4
metab_860	2-Aminoindan-2-Carboxylic Acid	pos	4
metab_877	8-Deoxy-11,13-Dihydroxygrosheimin	pos	4
metab_933	Glu Glu	pos	4
metab_943	N-Fructosyl Isoleucine	pos	4
metab_974	Glutarylcarnitine	pos	4
metab_1008	Pro-Pro-Pro	pos	4
metab_1033	Dimethyl Adipate	pos	4
metab_1077	4-Fluoro-L-Phenylalanine	pos	4
metab_1081	2-Aminooctanedioic Acid	pos	4
metab_1099	1-Methylhypoxanthine	pos	4
metab_1131	Pro Lys Tyr	pos	4
metab_1135	(22S)-Acetoxy-3Alpha,15Alpha-Dihydroxylanosta-7,9(11),24-Trien-26-Oic Acid	pos	4
metab_1151	Deoxyadenosine	pos	4
metab_1158	Tyr-Pro	pos	4
metab_1162	Sialosyl-Tn Saccharide	pos	4
metab_1166	Glycyl-Leucine	pos	4
metab_1181	Glutamylisoleucine	pos	4
metab_1188	Gamma-Glu-Leu	pos	4
metab_1205	Isoleucyl-Prolyl-Proline	pos	4
metab_1226	Ephedrine	pos	4
metab_1227	Alpha-Methyltryptamine	pos	4
metab_1236	N-Acetylserotonin	pos	4
metab_1283	Candicine	pos	4
metab_1291	3-Hydroxyhept-4-Enoylcarnitine	pos	4
metab_1309	Kainic Acid	pos	4
metab_1320	N-Acetylmuramoyl-Ala	pos	4
metab_1323	4A-Carbinolamine Tetrahydrobiopterin	pos	4
metab_1332	3-Methyl-1-Phenyl-1H-Pyrazol-5-Amine	pos	4
metab_1348	Mometasone	pos	4
metab_1368	Virginiamycin M1	pos	4
metab_1371	Val Leu	pos	4
metab_1395	Comfrey	pos	4
metab_1417	17-O-Deacetylvindoline	pos	4
metab_1433	2,3-Methylene Suberic Acid	pos	4
metab_1448	Ascorbalamic Acid	pos	4
metab_1449	N6-Threonylcarbamoyladenosine	pos	4
metab_1462	Betavulgaroside Ii	pos	4
metab_1463	Nodularin	pos	4
metab_1484	Leu Leu	pos	4
metab_1490	Hydroxyprolyl-Valine	pos	4
metab_1494	3A,4B,12A-Trihydroxy-5B-Cholanoic Acid	pos	4
metab_1506	(3E)-Glutaconylcarnitin	pos	4
metab_1512	Suberoyl-L-Carnitine	pos	4
metab_1519	Leu Gly Val	pos	4
metab_1522	Acetaminophen Glucuronide	pos	4
metab_1547	3-Hydroxyoctanoyl Carnitine	pos	4
metab_1558	Proscillaridin	pos	4
metab_1566	Ozagrel	pos	4
metab_1578	16(17)-Epoxy-21-Acetoxy-5-Pregnenolone	pos	4
metab_1582	Fruleuile	pos	4
metab_1588	8-Hydroxyquinoline	pos	4
metab_1589	4-Hydroxy-6-Octenoylcarnitine	pos	4
metab_1600	Kynurenic Acid	pos	4
metab_1619	Gallacetophenone	pos	4
metab_1692	N6-Carbamoyl-L-Threonyladenosine	pos	4
metab_1716	Hdba	pos	4
metab_1717	N-(3-Methyl-[1,2,4]Triazolo[4,3-A]Pyridin-8-Yl)Pyridine-4-Carboxamide	pos	4
metab_1726	Gemcitabine	pos	4
metab_1740	Troxerutin	pos	4
metab_1743	Glu Ile Val	pos	4
metab_1758	Octenoyl-L-Carnitine	pos	4
metab_1762	(-)-Abscisic Acid	pos	4
metab_1782	(2S,3R)-3-Hydroxy-2-Methylpentanedioylcarnitine	pos	4
metab_1837	Noopept	pos	4
metab_1843	9-Hydroxymegastigma-4,6,7-Trien-3-One	pos	4
metab_1869	Kukoamine D	pos	4
metab_1875	Muramic Acid	pos	4
metab_1886	Furcogenin 3-[2''-Glucosyl-6''-Arabinosylglucoside]	pos	4
metab_1971	N-(2,4-Dimethylphenyl)Formamide	pos	4
metab_1972	N-Acetyl-L-Phenylalanine	pos	4
metab_1984	Indole-3-Acetylglycine	pos	4
metab_1986	Indole-3-Acetic Acid	pos	4
metab_2020	4-Octenoylcarnitine	pos	4
metab_2033	Phe Asn Asp	pos	4
metab_2118	2-[4-(Cyclopropylcarbamoylamino)Phenyl]-N-(2,2,2-Trifluoroethyl)Acetamide	pos	4
metab_2121	Caryoptosidic Acid	pos	4
metab_2132	Dg(22:6(4Z,7Z,10Z,13E,15E,19Z)-Oh(17)/2:0/0:0)	pos	4
metab_2142	7-Hydroxyoctanoylcarnitine	pos	4
metab_2150	3-Hydroxynona-4,6-Dienoylcarnitine	pos	4
metab_2155	Pro Leu	pos	4
metab_2156	Phe Pro Ile	pos	4
metab_2158	Ps(22:6(5Z,8E,10Z,13Z,15E,19Z)-2Oh(7S, 17S)/16:1(9Z))	pos	4
metab_2221	(4,6)-Decadienoylcarnitine	pos	4
metab_2239	Pulchinenoside A	pos	4
metab_2242	N2-[2-Methoxy-4-[4-(4-Methyl-1-Piperazinyl)-1-Piperidinyl]Phenyl]-N4-[2-[(1-Methylethyl)Sulfonyl]Phenyl]-1,3,5-Triazine-2,4-Diamine	pos	4
metab_2267	Majoroside F6	pos	4
metab_2333	Picroside I	pos	4
metab_2346	N'-[2-(4-Chlorophenyl)Ethyl]-N-(3-Hydroxypropyl)Oxamide	pos	4
metab_2399	Afn-1252	pos	4
metab_2410	4-Hydroxy-3-(3-Methyl-2-Butenyl)Acetophenone	pos	4
metab_2483	Phenethylamine Glucuronide	pos	4
metab_2625	Nystatin	pos	4
metab_2692	Tanacetol A	pos	4
metab_2751	6-Hydroxydecanoylcarnitine	pos	4
metab_2752	Pro Pro Phe	pos	4
metab_2831	4,8 Dimethylnonanoyl Carnitine	pos	4
metab_2855	Spergualin	pos	4
metab_2859	Lauroylcarnitine	pos	4
metab_2860	(+-)-Zoapatanol	pos	4
metab_2880	Hydroxytetradecadienyl-L-Carnitine	pos	4
metab_2900	N,N-Dimethyltetradecylamine-N-Oxide	pos	4
metab_2929	13-Hydroxyhexadecanoylcarnitine	pos	4
metab_2937	Sphingosine	pos	4
metab_2995	Glycocholic Acid	pos	4
metab_2996	Terfenadine	pos	4
metab_3140	Asperagenin	pos	4
metab_3240	O-Arachidonoyl Glycidol	pos	4
metab_3335	Scymnol	pos	4
metab_3405	Lysopc(18:3(6Z,9Z,12Z)/0:0)	pos	4
metab_3412	23S,25,26-Trihydroxyvitamin D3	pos	4
metab_3467	Pe(P-16:0/0:0)	pos	4
metab_3484	Ponasterone A	pos	4
metab_3779	Gpcho(22:5/16:1)	pos	4
metab_3796	Gpcho(16:0/20:5)	pos	4
metab_3864	7-A,27-Dihydroxycholesterol	pos	4
metab_4582	Pc(P-18:0/18:3(10,12,15)-Oh(9))	pos	4
metab_4867	Lpc(17:0)	pos	4
metab_4956	1-Palmitoyl-Sn-Glycero-3-Phosphocholine	pos	4
metab_5094	Pc(22:5/0:0)	pos	4
metab_5123	Pc(20:4/0:0)	pos	4
metab_5152	Myristoyllysophosphatidylcholine	pos	4
metab_5175	Pi(16:0/18:1(9Z))	pos	4
metab_5373	Gant61	pos	4
metab_5374	Antibiotic Sb 202742	pos	4
metab_5394	Oleoyl-L-Carnitine	pos	4
metab_5400	Palmitoylcarnitine	pos	4
metab_5452	Tetradecanoylcarnitine	pos	4
metab_5523	11-Hydroxydodecanoylcarnitine	pos	4
metab_5540	8-Hydroxydodecanoylcarnitine	pos	4
metab_5541	Betaxolol	pos	4
metab_5556	Sterebin A	pos	4
metab_5557	Decanoyl-L-Carnitine	pos	4
metab_5569	(4E)-3-Hydroxydodec-4-Enoylcarnitine	pos	4
metab_5672	Digoxin	pos	4
metab_5680	Emamectin	pos	4
metab_5721	Octanoyl-L-Carnitine	pos	4
metab_5826	Dihydrostreptomycin	pos	4
metab_5868	Penitrem E	pos	4
metab_5891	Bisacurone Epoxide	pos	4
metab_5933	N-Lactoyl-Phenylalanine	pos	4
metab_5945	(S)-Nerolidol 3-O-[A-L-Rhamnopyranosyl-(1->2)-B-D-Glucopyranoside]	pos	4
metab_5965	Citicoline	pos	4
metab_6010	Lucidenic Acid B	pos	4
metab_6134	Digoxigenin Bisdigitoxoside	pos	4
metab_6138	Picfeltarraenin Iv	pos	4
metab_6146	Blumenol C Glucoside	pos	4
metab_6156	5-Octenoylcarnitine	pos	4
metab_6231	2-Hydroxyquinoline	pos	4
metab_6258	Derhamnosylmaysin	pos	4
metab_6265	Oleandomycin	pos	4
metab_6346	6-Hydroxyoctanoylcarnitine	pos	4
metab_6358	Glu Phe	pos	4
metab_6395	Indole-3-Carbinol	pos	4
metab_6398	Pip(Txb2/16:0)	pos	4
metab_6408	Hydroxy Tyrosol -Acetate	pos	4
metab_6409	1,2,3,4,5,6-Hexahydro-5-(1-Hydroxyethylidene)-7H-Cyclopenta[B]Pyridin-7-One	pos	4
metab_6413	3,4-Epoxycyclohexylmethyl 3,4-Epoxycyclohexanecarboxylate	pos	4
metab_6420	Leu-Trp	pos	4
metab_6476	Pyroglutamylisoleucine	pos	4
metab_6480	2,6-Dimethoxybenzoic Acid	pos	4
metab_6491	Ile Ile Val	pos	4
metab_6499	5'-Deoxy-5-Fluorocytidine	pos	4
metab_6501	16-Ketoestradiol	pos	4
metab_6605	Pimelic Acid	pos	4
metab_6618	3,7-Octadienoylglycine	pos	4
metab_6648	5-(3',5'-Dihydroxyphenyl)-Gamma-Valerolactone-O-Glucuronide-O-Methyl	pos	4
metab_6649	7,8-Dimethyl-10-[(2R,3R,4S)-2,3,4,5-Tetrahydroxypentyl]Benzo[G]Pteridine-2,4-Dione	pos	4
metab_6662	Phlorizin	pos	4
metab_6664	Phe-Pro	pos	4
metab_6672	Levomenol	pos	4
metab_6675	Val Trp Trp	pos	4
metab_6722	Triaziquone	pos	4
metab_6725	1,5-Isoquinolinediol	pos	4
metab_6735	Riboflavin Cyclic-4',5'-Phosphate	pos	4
metab_6766	4-Hydroxyoctanoylcarnitine	pos	4
metab_6769	Ligustroside	pos	4
metab_6770	N-Acetyl-7-O-Acetylneuraminic Acid	pos	4
metab_6773	3-Acetyl-4-Hydroxy-6-Methyl-2H-Pyran-2-One	pos	4
metab_6826	4-Formylaminoantipyrine	pos	4
metab_6833	4-(2-Aminophenyl)-2,4-Dioxobutanoic Acid	pos	4
metab_6838	Butirosina	pos	4
metab_6856	Tyr Ile	pos	4
metab_6871	Curdione	pos	4
metab_6884	Tenuifolin	pos	4
metab_6898	Ps(Pgj2/18:2(9Z,12Z))	pos	4
metab_6900	N-Palmitoyl Cysteine	pos	4
metab_6903	3-V-2-Propylpentanoylcarnitine	pos	4
metab_6913	(4Z,6Z)-3-Hydroxyocta-4,6-Dienoylcarnitine	pos	4
metab_6915	Vignatic Acid A	pos	4
metab_6942	Isoxanthopterin	pos	4
metab_6959	Pro Phe	pos	4
metab_6975	Desacetylvinblastine Amide	pos	4
metab_7018	Glu Val	pos	4
metab_7042	3-Hydroxykynurenine	pos	4
metab_7051	Non-6-Enedioylcarnitine	pos	4
metab_7056	Digitoxigenin Bisdigitoxide	pos	4
metab_7076	Americine	pos	4
metab_7083	Gamma-Glutamylvaline	pos	4
metab_7094	Fluciclovine	pos	4
metab_7124	Adrenosterone	pos	4
metab_7133	Glu Asn Leu	pos	4
metab_7161	6-(Pyridin-3-Yl)Hexanoic Acid	pos	4
metab_7195	7-Benzylidenenaltrexone	pos	4
metab_7290	1-Methylguanosine	pos	4
metab_7292	2-Amino-6-Methoxypurine	pos	4
metab_7375	6-Lactoyltetrahydropterin	pos	4
metab_7413	Dermatan L-Iduronate	pos	4
metab_7439	Indole-3-Acetamide	pos	4
metab_7481	Tyrosyl-Threonine	pos	4
metab_7505	6-Guanidino-2-Oxocaproic Acid	pos	4
metab_7582	Asparaginylglutamic Acid	pos	4
metab_7613	Fraxin	pos	4
metab_7659	1,2,3,4-Tetrahydroisoquinolin-1-Yl Formate	pos	4
metab_7679	Beta-L-Dioxolane-Cytidine	pos	4
metab_7712	N-Acetyl-D-Lactosamine	pos	4
metab_7714	Aceneuramic Acid	pos	4
metab_7751	Cytarabine	pos	4
metab_7759	6-Mercaptopurine Ribonucleoside 5'-Diphosphate	pos	4
metab_7784	6'-Sialyllactose	pos	4
metab_7807	L-Proline	pos	4
metab_7853	8-Hydroxypinoresinol 4-Glucoside	pos	4
metab_7854	5-Methylcytidine	pos	4
metab_8179	L-Lysine	pos	4
metab_8965	Carboxydextran	neg	4
metab_8977	Medicarpin 3-O-(6'-Malonylglucoside)	neg	4
metab_9025	(2E)-Non-2-Enedioyl-Coa	neg	4
metab_9185	Ruberythric Acid	neg	4
metab_9408	Xanthosine	neg	4
metab_9412	Alanine Lactate Pyruvate	neg	4
metab_9441	Monensin	neg	4
metab_9462	Telmisartan	neg	4
metab_9494	1,2,10-Trihydroxydihydro-Trans-Linalyl Oxide 7-O-Beta-D-Glucopyranoside	neg	4
metab_9503	Norquetiapine	neg	4
metab_9512	3-Hydroxy-3-(3-Hydroxyphenyl)Propanoic Acid-O-Sulphate	neg	4
metab_9513	Hydroxyzine	neg	4
metab_9609	S-Japonin	neg	4
metab_9624	Gamma-Glutamyltyrosine	neg	4
metab_9645	2-[1-(2-Oxo-2-{[3-(Trifluoromethyl)Benzyl]Amino}Ethyl)Cyclohexyl]Acetic Acid	neg	4
metab_9648	Fluprednisolone	neg	4
metab_9673	Aristospan	neg	4
metab_9701	Adenosine, 8-(Butylamino)-N-Cyclopentyl-	neg	4
metab_9709	Alpha-Cyano-3-Hydroxycinnamic Acid	neg	4
metab_9724	Ac-Pro-Gly-Pro-Oh	neg	4
metab_9759	6-[5-(4-Carboxy-2-Hydroxybutyl)-2-Hydroxyphenoxy]-3,4,5-Trihydroxyoxane-2-Carboxylic Acid	neg	4
metab_9762	Tryptophyl-Tryptophan	neg	4
metab_9785	4-O-Deacetylvinflunine	neg	4
metab_9800	2,4(1H,3H)-Pyrimidinedione, 3-((2R)-2-Amino-2-Phenylethyl)-1-((2,6-Difluorophenyl)Methyl)-5-(2-Fluoro-3-Methoxyphenyl)-6-Methyl-	neg	4
metab_9802	Glu Val Phe	neg	4
metab_9817	(3A,5B,7A,12A)-24-[(Carboxymethyl)Amino]-1,12-Dihydroxy-24-Oxocholan-3-Yl-B-D-Glucopyranosiduronic Acid	neg	4
metab_9827	5-Benzylacyclouridine	neg	4
metab_9868	N1-(Alpha-D-Ribosyl)-5,6-Dimethyl-Benzimidazole	neg	4
metab_9935	5-(3-Pyridyl)-2-Hydroxytetrahydrofuran	neg	4
metab_9945	Pi(22:5(7Z,10Z,13Z,16Z,19Z)/Pgj2)	neg	4
metab_9960	5-Megastigmen-7-Yne-3,9-Diol	neg	4
metab_10037	Phenylalanyl-Gamma-Glutamate	neg	4
metab_10077	Hemorphin-7	neg	4
metab_10119	Midecamycin	neg	4
metab_10124	Propiverine N-Oxide	neg	4
metab_10130	2-Cyclohex-3-Enyl-6-Nitro-1,2,3,4-Tetrahydroquinazolin-4-One	neg	4
metab_10131	5-Amino-1-[(2R,3R,4S,5R)-5-[(Benzylamino)Methyl]-3,4-Dihydroxyoxolan-2-Yl]Imidazole-4-Carboxamide	neg	4
metab_10205	3-Phenylpropionic Acid Sulfate	neg	4
metab_10285	Homovanillyl Alcohol Sulfate	neg	4
metab_10313	Thymol-Beta-D-Glucoside	neg	4
metab_10342	10H-Pyrido(3,2-B)(1,4)Benzothiazine, 10-(2-(Dibutylamino)Ethyl)-	neg	4
metab_10382	Ketoisophorone	neg	4
metab_10872	Lysope(P-16:0/0:0)	neg	4
metab_10877	Lysope(P-18:1(9Z)/0:0)	neg	4
metab_10957	Platelet-Activating Factor	neg	4
metab_10963	Lysope(P-18:0/0:0)	neg	4
metab_11013	N-Docosahexaenoyl Glutamine	neg	4
metab_11127	Gpetn(18:1/20:5)	neg	4
metab_12000	Palmitoyl Glucuronide	neg	4
metab_12108	Vicriviroc	neg	4
metab_12120	11,12-Epoxyeicosatrienoic Acid	neg	4
metab_12127	Ciprostene	neg	4
metab_12239	3-Allylphenol Sulfate	neg	4
metab_12252	Arenobufagin	neg	4
metab_12295	2,4-Dimethylhexanedioylcarnitine	neg	4
metab_12489	(5Z)-7-[(1R,2R,5S)-5-Hydroxy-2-[(1E,3S,5Z)-3-Hydroxyocta-1,5-Dien-1-Yl]-3-Oxocyclopentyl]Hept-5-Enoylcarnitine	neg	4
metab_12494	N-[(2R)-6,7-Dihydroxy-3-Oxo-1-Sulfanylheptan-2-Yl]Acetamide	neg	4
metab_12604	6-Hydroxy-4-Methoxy-3-(3-Methyl-2-Butenyl)-2-(2-Phenylethenyl)Benzoic Acid	neg	4
metab_12611	2,3-Dimethoxyphenol Sulfate	neg	4
metab_12645	(5E)-7-{4,6-Dihydroxy-2-[(1E,5E)-3-Hydroxyocta-1,5-Dien-1-Yl]Oxan-3-Yl}Hept-5-Enoylcarnitine	neg	4
metab_12657	2-(3-Carboxy-3-(Methylammonio)Propyl)-L-Histidine	neg	4
metab_12723	1-(3-Methyl-2-Butenoyl)-6-Apiosylglucose	neg	4
metab_12727	Epothilone B	neg	4
metab_12922	Pip(16:0/Txb2)	neg	4
metab_12958	Balofloxacin	neg	4
metab_12963	Perilloside B	neg	4
metab_12975	Threonyllysine	neg	4
metab_12981	Pinometostat	neg	4
metab_13071	Indole Carboxylic Acid Sulfate	neg	4
metab_13078	Methylone	neg	4
metab_13083	Paxilline	neg	4
metab_13137	N-Acetyl-L-Glutamate 5-Semialdehyde	neg	4
metab_13155	Thurfyl Nicotinate	neg	4
metab_13198	Celgosivir	neg	4
metab_13241	Buflomedil	neg	4
metab_13264	(5Alpha,6Beta,14Alpha,20R,22R)-5,6,14,20,27-Pentahydroxy-1-Oxowith-24-Enolide	neg	4
metab_13276	Trans-Zeatin	neg	4
metab_13279	Prolylhydroxyproline	neg	4
metab_13336	3-Hydroxybenzoic Acid-3-O-Sulphate	neg	4
metab_13352	6-Hydroxypseudooxynicotine	neg	4
metab_13354	(3A,5B)-24-Oxo-24-[(2-Sulfoethyl)Amino]Cholan-3-Yl-B-D-Glucopyranosiduronic Acid	neg	4
metab_13359	Uracil Analogue	neg	4
metab_13412	Sinapine	neg	4
metab_13433	N-(2-Furoyl)Glycine	neg	4
metab_13473	2-(Beta-D-Mannopyranosyl)-L-Tryptophan	neg	4
metab_13515	2-Keto-6-Acetamidocaproate	neg	4
metab_13534	4-Hydroxy-3-Methoxyphenylglycol Sulfate	neg	4
metab_13550	Glutamylglutamic Acid	neg	4
metab_13708	Uridine 5'-Monophosphate	neg	4
metab_13782	Glucose 6-Phosphate	neg	4
metab_13816	3-((Ethylphenylamino)Methyl)Benzenesulfonic Acid	neg	4
metab_13817	N2-Succinyl-L-Glutamic Acid 5-Semialdehyde	neg	4
metab_13830	Oligoadenylate	neg	4
metab_13835	Uridine Diphosphate-N-Acetylgalactosamine	neg	4
metab_13863	2-Fucosyllactose	neg	4
metab_13887	3-Hydroxy-4-Butanolide	neg	4
metab_14405	Pe(14:1(9Z)/20:5(7Z,9Z,11E,13E,17Z)-3Oh(5,6,15))	neg	4
