# Supplementary material for: Untargeted metabolomics reveals stage-specific metabolic signatures in yak colostrum, transitional milk and mature milk
Source: Food Chem X. 2025 Jun 2;28:102614. doi: 10.1016/j.fochx.2025.102614 (PMC12181027; doi:10.1016/j.fochx.2025.102614)
Supplement: Supplementary file 7 — Supplementary material 7 [file mmc7.csv]

Table S6. Highly significant correlation between Metabolite significance (Ms) vs. Module Membership (MM) in blue, pink and brown module
Metab ID	Metabolite	MM	MS	group	Module
metab_37	L-Isoleucine	0.801155276	0.739	YC	blue
metab_501	Choline	0.542878649	0.51	YC	blue
metab_529	Glycerophosphocholine	0.674672909	0.559	YC	blue
metab_601	Ethenoadenosine	0.822404286	0.726	YC	blue
metab_612	Acetylleucine	0.414748145	0.445	YC	blue
metab_620	Tolmetin	0.943332932	0.913	YC	blue
metab_623	Isowertin 2''-Rhamnoside	0.710414468	0.724	YC	blue
metab_635	3-Sialyl-N-Acetyllactosamine	0.976319417	0.975	YC	blue
metab_636	Cytosine	0.190919027	0.11	YC	blue
metab_681	1,N6-Ethenoadenosine	0.655109555	0.532	YC	blue
metab_699	3'-N-Acetylneuraminyl-N-Acetyllactosamine	0.970323587	0.975	YC	blue
metab_743	8-Amino-7-Oxononanoic Acid	0.917865295	0.884	YC	blue
metab_799	Aminofructose 6-Phosphate	0.809697431	0.791	YC	blue
metab_822	Pro-Leu	0.949945941	0.919	YC	blue
metab_833	Succinylcarnitine	0.496362028	0.483	YC	blue
metab_835	Tuliposide A	0.759021823	0.816	YC	blue
metab_838	Germacrone	0.942307813	0.899	YC	blue
metab_877	8-Deoxy-11,13-Dihydroxygrosheimin	0.380025948	0.268	YC	blue
metab_887	Lotaustralin	0.951798683	0.975	YC	blue
metab_933	Glu Glu	0.910361601	0.905	YC	blue
metab_943	N-Fructosyl Isoleucine	0.896576928	0.891	YC	blue
metab_953	2(1H)-Quinolinone, 3-Methoxy-	0.326918237	0.28	YC	blue
metab_974	Glutarylcarnitine	0.863685266	0.865	YC	blue
metab_1008	Pro-Pro-Pro	0.908632422	0.874	YC	blue
metab_1033	Dimethyl Adipate	0.701786507	0.604	YC	blue
metab_1077	4-Fluoro-L-Phenylalanine	0.777462891	0.726	YC	blue
metab_1081	2-Aminooctanedioic Acid	0.547843013	0.504	YC	blue
metab_1095	4-Amino-6,7-Dimethoxy-2-(1-Piperazinyl)Quinazoline	0.404870986	0.364	YC	blue
metab_1099	1-Methylhypoxanthine	0.493407027	0.431	YC	blue
metab_1109	Tryptophyl-Valine	0.565714529	0.513	YC	blue
metab_1122	3-Oxohexanoylcarnitine	0.621334067	0.537	YC	blue
metab_1124	N-Acetylmuramate	0.534957733	0.549	YC	blue
metab_1131	Pro Lys Tyr	0.750631318	0.643	YC	blue
metab_1135	(22S)-Acetoxy-3Alpha,15Alpha-Dihydroxylanosta-7,9(11),24-Trien-26-Oic Acid	0.885741774	0.868	YC	blue
metab_1146	N-[2-Oxo-2-(4-Pyridin-2-Ylpiperazin-1-Yl)Ethyl]-4-(Trifluoromethoxy)Benzamide	0.940819261	0.924	YC	blue
metab_1147	Oleuropein	0.959828469	0.975	YC	blue
metab_1151	Deoxyadenosine	0.577967675	0.548	YC	blue
metab_1162	Sialosyl-Tn Saccharide	0.775378444	0.729	YC	blue
metab_1163	N,N-Dimethylguanosine	0.444745826	0.482	YC	blue
metab_1181	Glutamylisoleucine	0.790577853	0.773	YC	blue
metab_1188	Gamma-Glu-Leu	0.80325479	0.791	YC	blue
metab_1194	4-Hydroxyhexanoycarnitine	0.759097128	0.718	YC	blue
metab_1205	Isoleucyl-Prolyl-Proline	0.69022458	0.659	YC	blue
metab_1207	Bruceine D	0.799859913	0.714	YC	blue
metab_1270	1-O-E-Cinnamoyl-(6-Arabinosylglucose)	0.70350094	0.612	YC	blue
metab_1283	Candicine	0.326086429	0.292	YC	blue
metab_1291	3-Hydroxyhept-4-Enoylcarnitine	0.678792786	0.561	YC	blue
metab_1295	Didemethylcitalopram	0.533281294	0.592	YC	blue
metab_1301	Gln Met Asp	0.939027533	0.917	YC	blue
metab_1320	N-Acetylmuramoyl-Ala	0.907770033	0.9	YC	blue
metab_1348	Mometasone	0.819146842	0.781	YC	blue
metab_1368	Virginiamycin M1	0.711987208	0.723	YC	blue
metab_1395	Comfrey	0.754558926	0.709	YC	blue
metab_1417	17-O-Deacetylvindoline	0.954628508	0.902	YC	blue
metab_1433	2,3-Methylene Suberic Acid	0.804753448	0.787	YC	blue
metab_1448	Ascorbalamic Acid	0.89494422	0.844	YC	blue
metab_1449	N6-Threonylcarbamoyladenosine	0.90163932	0.849	YC	blue
metab_1462	Betavulgaroside Ii	0.898868903	0.908	YC	blue
metab_1463	Nodularin	0.685335292	0.604	YC	blue
metab_1490	Hydroxyprolyl-Valine	0.917619015	0.86	YC	blue
metab_1494	3A,4B,12A-Trihydroxy-5B-Cholanoic Acid	0.886665008	0.779	YC	blue
metab_1506	(3E)-Glutaconylcarnitin	0.538436263	0.57	YC	blue
metab_1511	Piperdial	0.305692975	0.351	YC	blue
metab_1512	Suberoyl-L-Carnitine	0.855274698	0.83	YC	blue
metab_1519	Leu Gly Val	0.773580699	0.723	YC	blue
metab_1558	Proscillaridin	0.80717958	0.731	YC	blue
metab_1565	Manumycin A	0.732834931	0.8	YC	blue
metab_1566	Ozagrel	0.858741826	0.771	YC	blue
metab_1578	16(17)-Epoxy-21-Acetoxy-5-Pregnenolone	0.92443903	0.93	YC	blue
metab_1582	Fruleuile	0.838115723	0.807	YC	blue
metab_1586	Cycloheximide	0.783324877	0.81	YC	blue
metab_1588	8-Hydroxyquinoline	0.342241275	0.242	YC	blue
metab_1589	4-Hydroxy-6-Octenoylcarnitine	0.855351995	0.8	YC	blue
metab_1600	Kynurenic Acid	0.953248176	0.891	YC	blue
metab_1620	Cichoriin	0.276021778	0.12	YC	blue
metab_1646	Dihydrozeatin O-Beta-D-Glucoside	0.927974473	0.932	YC	blue
metab_1678	Dihydroouabain	0.869600149	0.808	YC	blue
metab_1692	N6-Carbamoyl-L-Threonyladenosine	0.820933744	0.749	YC	blue
metab_1702	Enrofloxacin	0.628243674	0.705	YC	blue
metab_1721	Veranisatin C	0.667843386	0.667	YC	blue
metab_1726	Gemcitabine	0.944106446	0.901	YC	blue
metab_1740	Troxerutin	0.923897362	0.87	YC	blue
metab_1743	Glu Ile Val	0.909431012	0.889	YC	blue
metab_1758	Octenoyl-L-Carnitine	0.887784345	0.833	YC	blue
metab_1762	(-)-Abscisic Acid	0.966380791	0.921	YC	blue
metab_1782	(2S,3R)-3-Hydroxy-2-Methylpentanedioylcarnitine	0.623621824	0.621	YC	blue
metab_1798	Everninic Acid	0.555952954	0.538	YC	blue
metab_1811	Geniposidic Acid	0.91025247	0.858	YC	blue
metab_1828	Erinacine D	0.501921511	0.513	YC	blue
metab_1837	Noopept	0.744650798	0.698	YC	blue
metab_1838	Ethyl 7-Epi-12-Hydroxyjasmonate Glucoside	0.482111938	0.615	YC	blue
metab_1842	Taurolithocholic Acid	0.909814068	0.936	YC	blue
metab_1866	Cichorioside F	0.344960655	0.335	YC	blue
metab_1875	Muramic Acid	0.835121262	0.788	YC	blue
metab_1877	5-Methyl-N,4-Bis(4-Methylphenyl)-1,3-Thiazol-2-Amine	0.887366458	0.879	YC	blue
metab_1886	Furcogenin 3-[2''-Glucosyl-6''-Arabinosylglucoside]	0.627817804	0.672	YC	blue
metab_1898	Hexanoyl-L-Carnitine	0.65954389	0.552	YC	blue
metab_1984	Indole-3-Acetylglycine	0.626071777	0.583	YC	blue
metab_1986	Indole-3-Acetic Acid	0.656971477	0.616	YC	blue
metab_2020	4-Octenoylcarnitine	0.925433927	0.896	YC	blue
metab_2025	Thr Asp Trp	0.881706352	0.795	YC	blue
metab_2033	Phe Asn Asp	0.928013948	0.898	YC	blue
metab_2118	2-[4-(Cyclopropylcarbamoylamino)Phenyl]-N-(2,2,2-Trifluoroethyl)Acetamide	0.926019912	0.87	YC	blue
metab_2121	Caryoptosidic Acid	0.979254758	0.946	YC	blue
metab_2125	Asperuloside	0.944346753	0.93	YC	blue
metab_2142	7-Hydroxyoctanoylcarnitine	0.870921784	0.803	YC	blue
metab_2150	3-Hydroxynona-4,6-Dienoylcarnitine	0.729053112	0.654	YC	blue
metab_2155	Pro Leu	0.841392358	0.897	YC	blue
metab_2156	Phe Pro Ile	0.768185586	0.774	YC	blue
metab_2158	Ps(22:6(5Z,8E,10Z,13Z,15E,19Z)-2Oh(7S, 17S)/16:1(9Z))	0.842006409	0.736	YC	blue
metab_2188	Trp Ser Asp	0.435206653	0.478	YC	blue
metab_2192	Ps(16:0/22:4(7Z,10Z,13Z,16Z))	0.764458742	0.749	YC	blue
metab_2212	L-Dopa 3'-Glucoside	0.314348397	0.221	YC	blue
metab_2219	N-((Hexahydro-1-Azepinyl)Carbonyl)-Leucyl(1-Methyl)-Tryptophyl-Tryptophan	0.748574121	0.816	YC	blue
metab_2221	(4,6)-Decadienoylcarnitine	0.755432295	0.694	YC	blue
metab_2239	Pulchinenoside A	0.309804204	0.322	YC	blue
metab_2242	N2-[2-Methoxy-4-[4-(4-Methyl-1-Piperazinyl)-1-Piperidinyl]Phenyl]-N4-[2-[(1-Methylethyl)Sulfonyl]Phenyl]-1,3,5-Triazine-2,4-Diamine	0.883979401	0.874	YC	blue
metab_2272	Thapsigargin	0.893361872	0.898	YC	blue
metab_2291	3-Hydroxycotinine Glucuronide	0.612714317	0.61	YC	blue
metab_2292	Riboprine	0.60963609	0.541	YC	blue
metab_2324	Mesobilirubinogen	0.940049418	0.956	YC	blue
metab_2333	Picroside I	0.707495335	0.636	YC	blue
metab_2335	Nor-Dentatin	0.740521885	0.724	YC	blue
metab_2346	N'-[2-(4-Chlorophenyl)Ethyl]-N-(3-Hydroxypropyl)Oxamide	0.75625396	0.809	YC	blue
metab_2347	5-(4-Chlorophenyl)-N-(3-Pyridinylmethyl)-2-(Trifluoromethyl)-3-Furamide	0.250635339	0.138	YC	blue
metab_2363	Indole-3-Carboxaldehyde	0.352946857	0.383	YC	blue
metab_2399	Afn-1252	0.831646553	0.812	YC	blue
metab_2402	Ser-Leu-Ile-Gly-Lys-Val	0.974618622	0.969	YC	blue
metab_2436	5-Nitro-2-Phenylpropylaminobenzoic Acid [Nppb]	0.634451586	0.621	YC	blue
metab_2454	Pyridine N-Oxide Glucuronide	0.695446706	0.632	YC	blue
metab_2483	Phenethylamine Glucuronide	0.788402801	0.689	YC	blue
metab_2625	Nystatin	0.496529083	0.456	YC	blue
metab_2692	Tanacetol A	0.711345485	0.63	YC	blue
metab_2693	Blumenol C O-[Rhamnosyl-(1->6)-Glucoside]	0.825194293	0.794	YC	blue
metab_2715	Lacto-N-Triose I	0.935746651	0.936	YC	blue
metab_2751	6-Hydroxydecanoylcarnitine	0.837303564	0.769	YC	blue
metab_2752	Pro Pro Phe	0.815305848	0.718	YC	blue
metab_2826	Hexadecanedioic Acid Mono-L-Carnitine Ester	0.897015489	0.826	YC	blue
metab_2831	4,8 Dimethylnonanoyl Carnitine	0.852737512	0.786	YC	blue
metab_2855	Spergualin	0.932807918	0.91	YC	blue
metab_2859	Lauroylcarnitine	0.930012686	0.878	YC	blue
metab_2880	Hydroxytetradecadienyl-L-Carnitine	0.882263568	0.858	YC	blue
metab_2882	Anisperimus	0.767870755	0.695	YC	blue
metab_2911	(7Z)-Pentadec-7-Enoylcarnitine	0.704431894	0.65	YC	blue
metab_2912	(10Z,12E)-Hexadecadienoylcarnitine	0.810449293	0.781	YC	blue
metab_2929	13-Hydroxyhexadecanoylcarnitine	0.648558564	0.563	YC	blue
metab_2937	Sphingosine	0.935856838	0.935	YC	blue
metab_2947	(10Z,12Z)-Octadeca-10,12-Dienoylcarnitine	0.855723691	0.818	YC	blue
metab_2995	Glycocholic Acid	0.904819019	0.842	YC	blue
metab_2996	Terfenadine	0.754962672	0.715	YC	blue
metab_3187	Dibutyl Phthalate	0.311143694	0.249	YC	blue
metab_3199	Gpetn(18:4/20:1)	0.536454129	0.469	YC	blue
metab_3301	Azelaic Acid	0.488876655	0.511	YC	blue
metab_3304	2-[1-Oxo-1-(4-Pyridin-2-Ylpiperazin-1-Yl)Propan-2-Yl]-3H-Isoindol-1-One	0.348037591	0.357	YC	blue
metab_3381	N-Isobutyloctadeca-Trans-2-Trans-4-Dienamide	0.416181547	0.425	YC	blue
metab_3461	13E-Docosenamide	0.467816498	0.407	YC	blue
metab_3467	Pe(P-16:0/0:0)	0.623744234	0.599	YC	blue
metab_3484	Ponasterone A	0.521127611	0.524	YC	blue
metab_3573	Gpetn(16:0/22:6)	0.314815422	0.348	YC	blue
metab_3592	N-Arachidonylethanolamine	0.520952589	0.5	YC	blue
metab_3612	Lysopc(20:3(8Z,11Z,14Z)/0:0)	0.443978275	0.352	YC	blue
metab_3657	Methyl-[12]-Gingerdiol	0.755482589	0.856	YC	blue
metab_3779	Gpcho(22:5/16:1)	0.609485219	0.587	YC	blue
metab_3796	Gpcho(16:0/20:5)	0.603291103	0.579	YC	blue
metab_3864	7-A,27-Dihydroxycholesterol	0.6110397	0.47	YC	blue
metab_3936	Filipin Ii	0.422359899	0.52	YC	blue
metab_4194	Bicine	0.517518466	0.571	YC	blue
metab_4205	4-Hydroxyisoleucine	0.757521111	0.739	YC	blue
metab_4359	[3-(2-Aminopropyl)-6-Methylidenecyclohexa-1,3-Dien-1-Yl]Methanediol	0.347852303	0.287	YC	blue
metab_4474	Mg(0:0/A-21:0/0:0)[Rac]	0.36956678	0.369	YC	blue
metab_4555	Erucamide	0.47743769	0.497	YC	blue
metab_4582	Pc(P-18:0/18:3(10,12,15)-Oh(9))	0.540138357	0.492	YC	blue
metab_4741	Gpcho(18:1/18:1)	0.513352326	0.463	YC	blue
metab_4745	Lyso-Pc(18:0)	0.346801514	0.222	YC	blue
metab_5066	1,4-Ipomeadiol	0.289804448	0.296	YC	blue
metab_5067	Cuminaldehyde	0.364601209	0.371	YC	blue
metab_5068	P-Mentha-1,3,5,8-Tetraene	0.317563318	0.312	YC	blue
metab_5138	8Beta-Angeloyloxy-15-Hydroxy-1Alpha,10R-Dimethoxy-3-Oxo-11(13)-Germacren-12,6Alpha-Olide	0.388881273	0.327	YC	blue
metab_5172	Ps(22:0/15:0)	0.310918362	0.312	YC	blue
metab_5196	Tributyl Citrate	0.457417966	0.435	YC	blue
metab_5283	Pc(12:0/0:0)	0.213912232	0.169	YC	blue
metab_5341	Withaferin A	0.667746107	0.67	YC	blue
metab_5367	2,2,6,6-Tetramethyl-4-Piperidinol	0.528006721	0.492	YC	blue
metab_5373	Gant61	0.911944454	0.859	YC	blue
metab_5374	Antibiotic Sb 202742	0.91339281	0.844	YC	blue
metab_5394	Oleoyl-L-Carnitine	0.914874711	0.886	YC	blue
metab_5400	Palmitoylcarnitine	0.874518202	0.833	YC	blue
metab_5452	Tetradecanoylcarnitine	0.888373415	0.85	YC	blue
metab_5523	11-Hydroxydodecanoylcarnitine	0.867111542	0.804	YC	blue
metab_5540	8-Hydroxydodecanoylcarnitine	0.882174844	0.829	YC	blue
metab_5541	Betaxolol	0.726869365	0.662	YC	blue
metab_5556	Sterebin A	0.815690705	0.732	YC	blue
metab_5557	Decanoyl-L-Carnitine	0.790799036	0.712	YC	blue
metab_5569	(4E)-3-Hydroxydodec-4-Enoylcarnitine	0.891690027	0.825	YC	blue
metab_5582	3-Hydroxydecanoyl Carnitine	0.631293637	0.523	YC	blue
metab_5672	Digoxin	0.739720402	0.676	YC	blue
metab_5680	Emamectin	0.321058427	0.311	YC	blue
metab_5721	Octanoyl-L-Carnitine	0.809776717	0.716	YC	blue
metab_5801	N-Acetylvanilalanine	0.9146193	0.914	YC	blue
metab_5823	1-Benzoyl-N-(5-Benzyl-1,3,4-Thiadiazol-2-Yl)Piperidine-4-Carboxamide	0.201471747	0.242	YC	blue
metab_5826	Dihydrostreptomycin	0.732821211	0.727	YC	blue
metab_5857	2-Octenoyl Carnitine	0.797209721	0.751	YC	blue
metab_5891	Bisacurone Epoxide	0.83617927	0.757	YC	blue
metab_5909	Capsianoside Vi	0.63442625	0.594	YC	blue
metab_5965	Citicoline	0.877624314	0.811	YC	blue
metab_5971	Lumichrome	0.873819587	0.796	YC	blue
metab_5976	3-Des(Dimethylaminoethyl)-3-Acetic Acid Zolmitriptan	0.794974279	0.786	YC	blue
metab_6010	Lucidenic Acid B	0.7071357	0.773	YC	blue
metab_6019	N-Isopropyl-N'-Phenyl-P-Phenylenediamine	0.325026153	0.485	YC	blue
metab_6047	Nizatidine	0.219175425	0.228	YC	blue
metab_6094	1-[5-(Trifluoromethyl)-2-Pyridyl]Piperidine-4-Carboxylic Acid	0.694391582	0.659	YC	blue
metab_6134	Digoxigenin Bisdigitoxoside	0.85799494	0.904	YC	blue
metab_6138	Picfeltarraenin Iv	0.453724984	0.528	YC	blue
metab_6146	Blumenol C Glucoside	0.819212834	0.764	YC	blue
metab_6160	Monomethyl Phthalate	0.857345568	0.878	YC	blue
metab_6247	5-Hydroxydec-5-Enoylcarnitine	0.802433173	0.74	YC	blue
metab_6265	Oleandomycin	0.60575125	0.59	YC	blue
metab_6282	Sarmentosin	0.92934812	0.935	YC	blue
metab_6316	Gly Glu Trp	0.872201445	0.814	YC	blue
metab_6343	Janthitrem C	0.824910401	0.799	YC	blue
metab_6346	6-Hydroxyoctanoylcarnitine	0.90228569	0.84	YC	blue
metab_6358	Glu Phe	0.918743207	0.833	YC	blue
metab_6395	Indole-3-Carbinol	0.560055216	0.519	YC	blue
metab_6440	4-Hydroxyphenylacetylglutamic Acid	0.855503137	0.789	YC	blue
metab_6476	Pyroglutamylisoleucine	0.914279776	0.839	YC	blue
metab_6480	2,6-Dimethoxybenzoic Acid	0.493996553	0.389	YC	blue
metab_6499	5'-Deoxy-5-Fluorocytidine	0.828292462	0.77	YC	blue
metab_6506	Sambunigrin	0.733023238	0.666	YC	blue
metab_6578	Gln Asp Met	0.867337167	0.821	YC	blue
metab_6605	Pimelic Acid	0.593706538	0.595	YC	blue
metab_6619	Dextran-70	0.644572305	0.701	YC	blue
metab_6635	Ps(20:5(7Z,9Z,11E,13E,17Z)-3Oh(5,6,15)/20:0)	0.739699491	0.679	YC	blue
metab_6644	Fluorescein 5-Maleimide	0.919780762	0.868	YC	blue
metab_6648	5-(3',5'-Dihydroxyphenyl)-Gamma-Valerolactone-O-Glucuronide-O-Methyl	0.914222943	0.847	YC	blue
metab_6649	7,8-Dimethyl-10-[(2R,3R,4S)-2,3,4,5-Tetrahydroxypentyl]Benzo[G]Pteridine-2,4-Dione	0.941493376	0.875	YC	blue
metab_6662	Phlorizin	0.949483433	0.901	YC	blue
metab_6675	Val Trp Trp	0.897108454	0.892	YC	blue
metab_6722	Triaziquone	0.8965847	0.811	YC	blue
metab_6725	1,5-Isoquinolinediol	0.840594476	0.739	YC	blue
metab_6735	Riboflavin Cyclic-4',5'-Phosphate	0.826223813	0.742	YC	blue
metab_6737	3-Hydroxynona-5,7-Dienoylcarnitine	0.946154957	0.906	YC	blue
metab_6741	3-(Imidazo[4,5-B]Pyridin-3-Ylmethyl)-N-Propan-2-Ylpiperidine-1-Carboxamide	0.854106458	0.826	YC	blue
metab_6766	4-Hydroxyoctanoylcarnitine	0.905030578	0.858	YC	blue
metab_6768	3-Trans-P-Coumaroylrotundic Acid	0.835177445	0.848	YC	blue
metab_6769	Ligustroside	0.73393214	0.701	YC	blue
metab_6770	N-Acetyl-7-O-Acetylneuraminic Acid	0.752302005	0.732	YC	blue
metab_6792	N'-{[5-(2-Thienyl)-3-Pyridinyl]Carbonyl}-1-Naphthohydrazide	0.845484245	0.879	YC	blue
metab_6805	8-Iso-17-Phenyl Trinor Prostaglandin F2Alpha	0.931980657	0.947	YC	blue
metab_6821	Leukotriene F4	0.908727388	0.942	YC	blue
metab_6838	Butirosina	0.891098718	0.926	YC	blue
metab_6871	Curdione	0.842278638	0.766	YC	blue
metab_6875	Sepiapterin	0.963514217	0.956	YC	blue
metab_6884	Tenuifolin	0.927498877	0.876	YC	blue
metab_6896	Gynocardin	0.938310654	0.965	YC	blue
metab_6898	Ps(Pgj2/18:2(9Z,12Z))	0.89484458	0.806	YC	blue
metab_6903	3-V-2-Propylpentanoylcarnitine	0.806653425	0.753	YC	blue
metab_6913	(4Z,6Z)-3-Hydroxyocta-4,6-Dienoylcarnitine	0.869851164	0.763	YC	blue
metab_6915	Vignatic Acid A	0.882112518	0.836	YC	blue
metab_6922	2-Hydroxycampholonic Acid	0.406949097	0.429	YC	blue
metab_6930	Glu Glu Val	0.783564016	0.756	YC	blue
metab_6941	Gibberellin A14	0.757002547	0.749	YC	blue
metab_6942	Isoxanthopterin	0.897581542	0.863	YC	blue
metab_6961	Loganate	0.519720986	0.524	YC	blue
metab_6975	Desacetylvinblastine Amide	0.928400447	0.874	YC	blue
metab_7018	Glu Val	0.915046582	0.915	YC	blue
metab_7056	Digitoxigenin Bisdigitoxide	0.939202153	0.904	YC	blue
metab_7068	Sulfamethazine	0.764934618	0.81	YC	blue
metab_7074	Miglitol	0.833644923	0.839	YC	blue
metab_7075	Indole-3-Glycol Aldehyde	0.361770684	0.381	YC	blue
metab_7094	Fluciclovine	0.555453112	0.514	YC	blue
metab_7095	Ptaquiloside	0.896673385	0.828	YC	blue
metab_7124	Adrenosterone	0.771301956	0.707	YC	blue
metab_7133	Glu Asn Leu	0.506044992	0.505	YC	blue
metab_7142	Dimerum Acid	0.407198512	0.304	YC	blue
metab_7175	3-Methylcatechol	0.622718354	0.64	YC	blue
metab_7190	6-[[2-[[2-Amino-4-(Methylamino)-4-Oxobutanoyl]Amino]-2-(4-Hydroxyphenyl)Acetyl]Amino]-3,3-Dimethyl-7-Oxo-4-Thia-1-Azabicyclo[3.2.0]Heptane-2-Carboxylic Acid	0.896754049	0.824	YC	blue
metab_7195	7-Benzylidenenaltrexone	0.827513788	0.733	YC	blue
metab_7196	3,4-Dimethylidenehexanedioylcarnitine	0.882869706	0.931	YC	blue
metab_7217	Crocin 5	0.786536145	0.811	YC	blue
metab_7225	Demethylated Antipyrine	0.503869178	0.495	YC	blue
metab_7228	1,3-Benzodioxolylbutanamine	0.286479998	0.332	YC	blue
metab_7247	Pyroglutamylproline	0.853953431	0.785	YC	blue
metab_7249	Carmofur	0.951841718	0.923	YC	blue
metab_7258	Etheno-Dg	0.74367043	0.682	YC	blue
metab_7290	1-Methylguanosine	0.628031116	0.607	YC	blue
metab_7291	Hydrazinonicotinamide	0.58098402	0.54	YC	blue
metab_7292	2-Amino-6-Methoxypurine	0.504718506	0.458	YC	blue
metab_7345	3-Dehydroshikimate	0.233993937	0.0967	YC	blue
metab_7368	2-Acetyl-1,5,6,7-Tetrahydro-6-Hydroxy-7-(Hydroxymethyl)-4H-Azepine-4-One	0.479302075	0.411	YC	blue
metab_7369	2,4-Dihydroxypteridine	0.168579517	0.136	YC	blue
metab_7373	Tetrahydrouridine	0.488935297	0.393	YC	blue
metab_7387	(4E)-3-Hydroxyhex-4-Enoylcarnitine	0.354458291	0.181	YC	blue
metab_7406	Prolylproline	0.576151058	0.573	YC	blue
metab_7413	Dermatan L-Iduronate	0.872876525	0.816	YC	blue
metab_7415	5-Hydroxytryptophol Glucuronide	0.862578004	0.876	YC	blue
metab_7425	3-Oxopentanoylcarnitine	0.393951548	0.268	YC	blue
metab_7436	Glu Ala	0.958021504	0.948	YC	blue
metab_7439	Indole-3-Acetamide	0.355917542	0.303	YC	blue
metab_7446	3Alpha,4,7,7Alpha-Tetrahydro-4-Hydroxy-1H-Isoindole-1,3(2H)-Dione	0.347295156	0.292	YC	blue
metab_7460	Ethyl 4-(Tetrahydro-1H-Pyrrol-1-Ylcarbothioyl)Benzoate	0.79391817	0.816	YC	blue
metab_7467	Nitrofurazone	0.322266821	0.19	YC	blue
metab_7481	Tyrosyl-Threonine	0.314378774	0.209	YC	blue
metab_7505	6-Guanidino-2-Oxocaproic Acid	0.694691482	0.582	YC	blue
metab_7582	Asparaginylglutamic Acid	0.631228163	0.548	YC	blue
metab_7613	Fraxin	0.345756035	0.323	YC	blue
metab_7645	Methylmalonylcarnitine	0.540697919	0.508	YC	blue
metab_7659	1,2,3,4-Tetrahydroisoquinolin-1-Yl Formate	0.293047742	0.312	YC	blue
metab_7666	Ureidopropionic Acid	0.670156732	0.669	YC	blue
metab_7686	Pyrrolidine	0.691625571	0.736	YC	blue
metab_7693	2,6-Dimethyl Morpholine	0.776320883	0.711	YC	blue
metab_7712	N-Acetyl-D-Lactosamine	0.95197036	0.902	YC	blue
metab_7714	Aceneuramic Acid	0.634174551	0.505	YC	blue
metab_7748	3'-Sialyl-N-Acetyllactosamine	0.976499	0.978	YC	blue
metab_7751	Cytarabine	0.448296708	0.373	YC	blue
metab_7784	6'-Sialyllactose	0.908852888	0.857	YC	blue
metab_7829	Manninotriose	0.680617044	0.734	YC	blue
metab_7849	N-Methyl-1-Deoxynojirimycin	0.784841566	0.702	YC	blue
metab_7853	8-Hydroxypinoresinol 4-Glucoside	0.76208242	0.673	YC	blue
metab_7854	5-Methylcytidine	0.679479987	0.549	YC	blue
metab_8179	L-Lysine	0.761817704	0.724	YC	blue
metab_8414	Quercetin 3-O-Xylosyl-Rutinoside	0.822969999	0.84	YC	blue
metab_8426	Arachidyl Alcohol	0.516985283	0.526	YC	blue
metab_8903	Sn-Glycero-3-Phosphoethanolamine	0.6480452	0.534	YC	blue
metab_8908	2'-C-Methylcytidine	0.7931638	0.704	YC	blue
metab_8941	N-Glycolylneuraminic Acid	0.934403706	0.937	YC	blue
metab_8943	Ethyl 4-[5-[(2-Ethoxypyrimidin-5-Yl)Methyl]-2-[(4-Fluorophenyl)Methylsulfanyl]-4-Oxopyrimidin-1-Yl]Benzoate	0.951331336	0.936	YC	blue
metab_8959	Neplanocin A	0.578107988	0.432	YC	blue
metab_8977	Medicarpin 3-O-(6'-Malonylglucoside)	0.771324667	0.774	YC	blue
metab_9171	D-Glucoheptose	0.250292158	0.26	YC	blue
metab_9185	Ruberythric Acid	0.591977908	0.631	YC	blue
metab_9302	Beta-Citryl-L-Glutamic Acid	0.360568866	0.385	YC	blue
metab_9304	(4S)-4-Amino-1,3-Dioxohexane-1,2,6-Tricarboxylic Acid	0.33655204	0.367	YC	blue
metab_9345	Gly-Ile	0.807275735	0.812	YC	blue
metab_9357	N-(1-Deoxy-1-Fructosyl)Leucine	0.949075422	0.977	YC	blue
metab_9412	Alanine Lactate Pyruvate	0.634736235	0.602	YC	blue
metab_9440	Porphobilinogen	0.870313988	0.784	YC	blue
metab_9442	N-Acetylvaline	0.471352053	0.437	YC	blue
metab_9457	Chitobiose	0.900060003	0.914	YC	blue
metab_9462	Telmisartan	0.845096606	0.807	YC	blue
metab_9482	Hippuric Acid Sulfate	0.730408905	0.628	YC	blue
metab_9493	Diminazene	0.787580363	0.778	YC	blue
metab_9494	1,2,10-Trihydroxydihydro-Trans-Linalyl Oxide 7-O-Beta-D-Glucopyranoside	0.917172939	0.807	YC	blue
metab_9503	Norquetiapine	0.959979888	0.927	YC	blue
metab_9512	3-Hydroxy-3-(3-Hydroxyphenyl)Propanoic Acid-O-Sulphate	0.923014806	0.852	YC	blue
metab_9536	Astringin	0.965242596	0.952	YC	blue
metab_9571	4-Sulfooxybenzoic Acid	0.434387595	0.416	YC	blue
metab_9582	N-(4-Methoxyphenyl)-3-Oxobutanamide	0.920108433	0.927	YC	blue
metab_9609	S-Japonin	0.876577621	0.831	YC	blue
metab_9618	4-Methylbenzoic Acid	0.28703145	0.222	YC	blue
metab_9624	Gamma-Glutamyltyrosine	0.940238475	0.909	YC	blue
metab_9645	2-[1-(2-Oxo-2-{[3-(Trifluoromethyl)Benzyl]Amino}Ethyl)Cyclohexyl]Acetic Acid	0.948544173	0.937	YC	blue
metab_9646	Phenyl Hydrogen Sulfate	0.551426304	0.338	YC	blue
metab_9648	Fluprednisolone	0.892638878	0.869	YC	blue
metab_9651	Dopa Sulfate	0.807959062	0.738	YC	blue
metab_9656	Apigenin 7-Arabinoside	0.954870612	0.963	YC	blue
metab_9689	Urobilinogen	0.886382415	0.933	YC	blue
metab_9701	Adenosine, 8-(Butylamino)-N-Cyclopentyl-	0.939694342	0.94	YC	blue
metab_9703	3-Oxo-2-(2-Entenyl)Cyclopentaneoctanoic Acid	0.93995271	0.947	YC	blue
metab_9706	Rivenprost	0.824766937	0.83	YC	blue
metab_9707	Cyclo-Dopa 5-O-Glucoside	0.325104336	0.222	YC	blue
metab_9709	Alpha-Cyano-3-Hydroxycinnamic Acid	0.983867311	0.918	YC	blue
metab_9724	Ac-Pro-Gly-Pro-Oh	0.969904023	0.919	YC	blue
metab_9727	Pe(20:3(8Z,11Z,14Z)/22:6(4Z,7Z,10Z,12E,16Z,19Z)-Oh(14))	0.682704185	0.798	YC	blue
metab_9759	6-[5-(4-Carboxy-2-Hydroxybutyl)-2-Hydroxyphenoxy]-3,4,5-Trihydroxyoxane-2-Carboxylic Acid	0.913005022	0.866	YC	blue
metab_9762	Tryptophyl-Tryptophan	0.970907272	0.913	YC	blue
metab_9763	S-(9-Hydroxy-Pga1)-Glutathione	0.678315805	0.59	YC	blue
metab_9784	Glycosides	0.941576248	0.98	YC	blue
metab_9785	4-O-Deacetylvinflunine	0.732405301	0.67	YC	blue
metab_9786	5-Hydroxyindole-3-Acetic Acid	0.294699861	0.344	YC	blue
metab_9788	13-Demethyl Tacrolimus	0.937214432	0.954	YC	blue
metab_9795	Riboflavin	0.905902652	0.845	YC	blue
metab_9799	Besifloxacin	0.902122204	0.837	YC	blue
metab_9800	2,4(1H,3H)-Pyrimidinedione, 3-((2R)-2-Amino-2-Phenylethyl)-1-((2,6-Difluorophenyl)Methyl)-5-(2-Fluoro-3-Methoxyphenyl)-6-Methyl-	0.567698528	0.505	YC	blue
metab_9817	(3A,5B,7A,12A)-24-[(Carboxymethyl)Amino]-1,12-Dihydroxy-24-Oxocholan-3-Yl-B-D-Glucopyranosiduronic Acid	0.618472546	0.64	YC	blue
metab_9819	(R)-2-(4-(Tert-Butoxycarbonyl)Morpholin-3-Yl)Acetic Acid	0.520956742	0.527	YC	blue
metab_9827	5-Benzylacyclouridine	0.57376305	0.529	YC	blue
metab_9842	Secologanate	0.789636463	0.758	YC	blue
metab_9858	5-Megastigmen-7-Yne-3,9-Diol 3-Glucoside	0.615863089	0.717	YC	blue
metab_9860	2-Phenylpyrazolo(4,3-C)Quinolin-3(5H)-One	0.673101261	0.696	YC	blue
metab_9868	N1-(Alpha-D-Ribosyl)-5,6-Dimethyl-Benzimidazole	0.48097376	0.363	YC	blue
metab_9873	5-Hydroxyindoleacetylglycine	0.741208457	0.679	YC	blue
metab_9877	2-{[(1R,2S)-2-Aminocyclohexyl]Amino}-4-{[3-(2H-1,2,3-Triazol-2-Yl)Phenyl]Amino}Pyrimidine-5-Carboxamide	0.935923607	0.902	YC	blue
metab_9884	Methylarbutin	0.899972468	0.873	YC	blue
metab_9905	Jasmolone Glucoside	0.610767046	0.618	YC	blue
metab_9928	Physagulin G	0.898488777	0.911	YC	blue
metab_9931	Collagen	0.47843403	0.565	YC	blue
metab_9944	1-O-Sinapoyl-Beta-D-Glucose	0.849050875	0.772	YC	blue
metab_9945	Pi(22:5(7Z,10Z,13Z,16Z,19Z)/Pgj2)	0.622174044	0.597	YC	blue
metab_9977	Coniferin	0.960156715	0.978	YC	blue
metab_10026	P-Cresol Sulfate	0.541254902	0.52	YC	blue
metab_10037	Phenylalanyl-Gamma-Glutamate	0.890999585	0.844	YC	blue
metab_10038	Fenflumizole	0.780235506	0.741	YC	blue
metab_10050	Alpha-Solanine	0.902973877	0.888	YC	blue
metab_10079	Alpha-Cyano-4-Hydroxycinnamic Acid	0.919063551	0.848	YC	blue
metab_10119	Midecamycin	0.790086793	0.773	YC	blue
metab_10124	Propiverine N-Oxide	0.83896543	0.814	YC	blue
metab_10130	2-Cyclohex-3-Enyl-6-Nitro-1,2,3,4-Tetrahydroquinazolin-4-One	0.613501993	0.523	YC	blue
metab_10131	5-Amino-1-[(2R,3R,4S,5R)-5-[(Benzylamino)Methyl]-3,4-Dihydroxyoxolan-2-Yl]Imidazole-4-Carboxamide	0.832061214	0.787	YC	blue
metab_10176	2-Amino-6-Methyldipyrido[1,2-A:3',2'-D]Imidazole	0.743047119	0.681	YC	blue
metab_10215	Examorelin	0.77692697	0.753	YC	blue
metab_10220	Hymenoxon	0.580791943	0.553	YC	blue
metab_10256	Methyl (2-((R)-(3-Chlorophenyl)((R)-1-(((S)-2-(Methylamino)-3-((R)-Tetrahydro-2H-Pyran-3-Yl)Propyl)Carbamoyl)Piperidin-3-Yl)Methoxy)Ethyl)Carbamate	0.815158878	0.804	YC	blue
metab_10274	10-Hydroxy-2E-Decenoic Acid	0.45629574	0.433	YC	blue
metab_10285	Homovanillyl Alcohol Sulfate	0.320584017	0.307	YC	blue
metab_10302	Cladosporin	0.301762165	0.247	YC	blue
metab_10316	Rose Oxide (Cis)	0.328457797	0.33	YC	blue
metab_10317	1H-2-Benzopyran-6-Carboxamide, 1-(2-(4-(4-(Aminocarbonyl)Phenyl)-1-Piperazinyl)Ethyl)-3,4-Dihydro-N-Methyl-, (1S)-	0.842270979	0.756	YC	blue
metab_10318	11-Beta-Hydroxyandrosterone-3-Glucuronide	0.616065984	0.533	YC	blue
metab_10332	Estrone-3-Sulfate	0.785716193	0.804	YC	blue
metab_10342	10H-Pyrido(3,2-B)(1,4)Benzothiazine, 10-(2-(Dibutylamino)Ethyl)-	0.864059258	0.784	YC	blue
metab_10349	17Beta-Estradiol 3-Sulfate	0.760178187	0.771	YC	blue
metab_10382	Ketoisophorone	0.71611876	0.641	YC	blue
metab_10405	N-Arachidonoyl Glutamine	0.788157442	0.738	YC	blue
metab_10411	Lysopa(I-12:0/0:0)	0.325711842	0.257	YC	blue
metab_10501	3-[4-(3-Trifluoromethyl-Phenyl)-Piperazin-1-Yl]-Dihydrofuran-2-One	0.442233536	0.387	YC	blue
metab_10566	N-Palmitoyl Tyrosine	0.783354669	0.73	YC	blue
metab_10568	(4,6-Dimethylpyrimidin-5-Yl)-[4-[4-[2-[2-Methoxy-4-(Trifluoromethyl)Phenyl]Ethyl]-3-Methylpiperazin-1-Yl]-4-Methylpiperidin-1-Yl]Methanone	0.914466869	0.874	YC	blue
metab_10600	Pyrenophorol	0.140735215	0.0344	YC	blue
metab_10628	Sphingosine 1-Phosphate	0.355554064	0.271	YC	blue
metab_10872	Lysope(P-16:0/0:0)	0.783274775	0.728	YC	blue
metab_10926	Glycohyocholic Acid	0.762771195	0.784	YC	blue
metab_10963	Lysope(P-18:0/0:0)	0.712301893	0.67	YC	blue
metab_11013	N-Docosahexaenoyl Glutamine	0.546238087	0.449	YC	blue
metab_11127	Gpetn(18:1/20:5)	0.574255385	0.5	YC	blue
metab_11245	Pactimibe	0.67085573	0.695	YC	blue
metab_11500	Dehydroisoandrosterone Sulfate	0.767648793	0.75	YC	blue
metab_11692	Estradiol-17Beta 3-Sulfate	0.927846281	0.935	YC	blue
metab_11717	Estrone Sulfate	0.857774143	0.874	YC	blue
metab_11926	N-Octanoyl-L-Homoserine Lactone	0.594350988	0.614	YC	blue
metab_11955	N-Oleoyl Histidine	0.678372443	0.694	YC	blue
metab_11967	Cholylphenylalanine	0.668911451	0.614	YC	blue
metab_12000	Palmitoyl Glucuronide	0.787894833	0.728	YC	blue
metab_12235	D-Arabinono-1,4-Lactone	0.459161222	0.636	YC	blue
metab_12239	3-Allylphenol Sulfate	0.806054103	0.747	YC	blue
metab_12283	Glycocholenate Sulfate	0.922158351	0.88	YC	blue
metab_12295	2,4-Dimethylhexanedioylcarnitine	0.870426354	0.863	YC	blue
metab_12489	(5Z)-7-[(1R,2R,5S)-5-Hydroxy-2-[(1E,3S,5Z)-3-Hydroxyocta-1,5-Dien-1-Yl]-3-Oxocyclopentyl]Hept-5-Enoylcarnitine	0.680822768	0.684	YC	blue
metab_12494	N-[(2R)-6,7-Dihydroxy-3-Oxo-1-Sulfanylheptan-2-Yl]Acetamide	0.851523499	0.818	YC	blue
metab_12598	Mg(Pgd1/0:0/0:0)	0.767498502	0.754	YC	blue
metab_12604	6-Hydroxy-4-Methoxy-3-(3-Methyl-2-Butenyl)-2-(2-Phenylethenyl)Benzoic Acid	0.828499145	0.72	YC	blue
metab_12630	2-(P-Acetamidophenyl)-2-Ethylglutarimide	0.608881196	0.582	YC	blue
metab_12656	Gonyautoxin I	0.342261667	0.37	YC	blue
metab_12657	2-(3-Carboxy-3-(Methylammonio)Propyl)-L-Histidine	0.437691825	0.33	YC	blue
metab_12683	4-Indolecarbaldehyde	0.384864184	0.406	YC	blue
metab_12702	Dihydrophaseic Acid	0.728610155	0.684	YC	blue
metab_12723	1-(3-Methyl-2-Butenoyl)-6-Apiosylglucose	0.705673533	0.608	YC	blue
metab_12727	Epothilone B	0.924973951	0.923	YC	blue
metab_12732	Phloroacetophenone 6'-[Xylosyl-(1->6)-Glucoside]	0.776255887	0.744	YC	blue
metab_12747	(R)-2-Hydroxy-2H-1,4-Benzoxazin-3(4H)-One	0.650446818	0.585	YC	blue
metab_12787	N-Methoxysuccinyl-Ala-Ala-Pro-Val	0.916733342	0.942	YC	blue
metab_12804	Aesculetin	0.908558016	0.926	YC	blue
metab_12818	Amylose	0.971517067	0.941	YC	blue
metab_12852	Cisapride	0.73235346	0.685	YC	blue
metab_12879	Glutamylphenylalanine	0.892953057	0.868	YC	blue
metab_12905	Fluometuron	0.71232089	0.691	YC	blue
metab_12935	Nalidixic Acid	0.775424126	0.775	YC	blue
metab_12958	Balofloxacin	0.87093966	0.849	YC	blue
metab_12963	Perilloside B	0.79814754	0.742	YC	blue
metab_12969	[(2R,3S,4S,6R,7S,8R)-4-Ethenyl-3-Hydroxy-2,4,7,14-Tetramethyl-9-Oxo-6-Tricyclo[5.4.3.01,8]Tetradecanyl] 2-[2-(Diethylamino)Ethylsulfanyl]Acetate	0.756623393	0.742	YC	blue
metab_12975	Threonyllysine	0.743884367	0.662	YC	blue
metab_12977	Carbuterol	0.83095465	0.856	YC	blue
metab_12999	Trocimine	0.814919413	0.793	YC	blue
metab_13015	Swertiamarin	0.798611873	0.766	YC	blue
metab_13021	Psilocybine	0.716638918	0.628	YC	blue
metab_13033	Vicine	0.92900868	0.863	YC	blue
metab_13049	Erythromycin 2'-Acetate	0.306051793	0.458	YC	blue
metab_13060	Shanzhiside	0.907877133	0.847	YC	blue
metab_13061	Ziprasidone	0.903978228	0.842	YC	blue
metab_13065	Lumiflavin	0.893241167	0.837	YC	blue
metab_13083	Paxilline	0.892427665	0.877	YC	blue
metab_13091	Deoxyloganin	0.732020627	0.68	YC	blue
metab_13137	N-Acetyl-L-Glutamate 5-Semialdehyde	0.788530027	0.785	YC	blue
metab_13139	Gamma-Butyrolactone	0.432397917	0.47	YC	blue
metab_13140	2-Hydroxycaprylic Acid	0.808930447	0.735	YC	blue
metab_13155	Thurfyl Nicotinate	0.411611838	0.361	YC	blue
metab_13178	Ag-99	0.566438215	0.569	YC	blue
metab_13192	P-Hydroxyfelbamate	0.913085884	0.889	YC	blue
metab_13198	Celgosivir	0.606359356	0.59	YC	blue
metab_13223	Phe4Cl-Tyr-Oh	0.955539809	0.913	YC	blue
metab_13241	Buflomedil	0.947040846	0.919	YC	blue
metab_13243	4-Hydroxyphenyllactic Acid	0.266532354	0.197	YC	blue
metab_13256	Leukotriene E4	0.964482344	0.976	YC	blue
metab_13264	(5Alpha,6Beta,14Alpha,20R,22R)-5,6,14,20,27-Pentahydroxy-1-Oxowith-24-Enolide	0.692339792	0.713	YC	blue
metab_13279	Prolylhydroxyproline	0.945413987	0.944	YC	blue
metab_13303	N-Acetyl-S-(N-Allylthiocarbamoyl)-L-Cysteine	0.367429481	0.329	YC	blue
metab_13324	Arbutin	0.849608237	0.846	YC	blue
metab_13336	3-Hydroxybenzoic Acid-3-O-Sulphate	0.823084127	0.733	YC	blue
metab_13342	Dihydrozeatin-9-N-Glucoside	0.754663649	0.648	YC	blue
metab_13354	(3A,5B)-24-Oxo-24-[(2-Sulfoethyl)Amino]Cholan-3-Yl-B-D-Glucopyranosiduronic Acid	0.823522055	0.747	YC	blue
metab_13373	Ethyl Beta-D-Glucopyranoside	0.913209392	0.856	YC	blue
metab_13412	Sinapine	0.928922629	0.942	YC	blue
metab_13447	[(2R,5R)-5-(2-Amino-6-Oxo-1H-Purin-9-Yl)-3,4-Dihydroxyoxolan-2-Yl]Methyl [(2R,5R)-5-(4-Amino-2-Oxopyrimidin-1-Yl)-3,4-Dihydroxyoxolan-2-Yl]Methyl Hydrogen Phosphate	0.224310863	0.211	YC	blue
metab_13451	N2-Methylguanosine	0.736444191	0.732	YC	blue
metab_13473	2-(Beta-D-Mannopyranosyl)-L-Tryptophan	0.871081002	0.819	YC	blue
metab_13489	O-Succinyl-L-Homoserine	0.905966297	0.938	YC	blue
metab_13497	3-(3-Amino-3-Carboxypropyl)Uridine	0.887414211	0.898	YC	blue
metab_13515	2-Keto-6-Acetamidocaproate	0.623718239	0.585	YC	blue
metab_13520	4-Acetamidobutanoic Acid	0.619914508	0.6	YC	blue
metab_13534	4-Hydroxy-3-Methoxyphenylglycol Sulfate	0.949165155	0.887	YC	blue
metab_13550	Glutamylglutamic Acid	0.949325522	0.925	YC	blue
metab_13553	Glu-Thr	0.82248435	0.714	YC	blue
metab_13574	3-Methoxy-4-Hydroxyphenylglycol Sulfate	0.954359643	0.947	YC	blue
metab_13588	Ala Val	0.820480361	0.843	YC	blue
metab_13643	8-Oxoguanosine	0.267140766	0.305	YC	blue
metab_13708	Uridine 5'-Monophosphate	0.760620624	0.669	YC	blue
metab_13782	Glucose 6-Phosphate	0.888742691	0.81	YC	blue
metab_13811	Iralukast	0.827083063	0.769	YC	blue
metab_13816	3-((Ethylphenylamino)Methyl)Benzenesulfonic Acid	0.85558519	0.755	YC	blue
metab_13817	N2-Succinyl-L-Glutamic Acid 5-Semialdehyde	0.844965524	0.72	YC	blue
metab_13820	Diketogulonic Acid	0.30719076	0.352	YC	blue
metab_13824	Disialyllactose	0.780786438	0.805	YC	blue
metab_13825	(N-Acetylneuraminosyl(A2-6)Lactosamine)	0.944071954	0.93	YC	blue
metab_13863	2-Fucosyllactose	0.532110884	0.401	YC	blue
metab_13887	3-Hydroxy-4-Butanolide	0.589862611	0.567	YC	blue
metab_13896	Maltotriose	0.97013623	0.936	YC	blue
metab_13911	7,8-Dihydro-7-Hydroxy-8-S-Glutathionyl-Benzo[A]Pyrene	0.822231307	0.742	YC	blue
metab_13923	5'-((Z)-Feruloyl) 3-(2'-Methylarabinosylxylose)	0.58446978	0.473	YC	blue
metab_13957	Florfenicol Amine	0.870174548	0.809	YC	blue
metab_14003	2-Mercaptonicotinic Acid	0.901114397	0.917	YC	blue
metab_14405	Pe(14:1(9Z)/20:5(7Z,9Z,11E,13E,17Z)-3Oh(5,6,15))	0.65327585	0.629	YC	blue
metab_709	Cytosine Arabinoside Monophosphate	0.835715082	0.732	YT	pink
metab_931	7-Methylguanosine	0.772601142	0.629	YT	pink
metab_980	3',5'-Cyclic Gmp	0.653994386	0.619	YT	pink
metab_1029	5-Phenyl-1,3-Oxazinane-2,4-Dione	0.847114461	0.622	YT	pink
metab_1030	Kynurenine	0.880383235	0.648	YT	pink
metab_1114	4-(5-Fluoro-1,3-Benzothiazol-2-Yl)-2-Methylaniline	0.80293374	0.477	YT	pink
metab_1115	Anthranilic Acid	0.7884528	0.437	YT	pink
metab_1116	(2-Oxo-2,3-Dihydro-1H-Indol-3-Yl)Acetic Acid	0.903013372	0.558	YT	pink
metab_1260	Bidisomide	0.648596185	0.477	YT	pink
metab_1330	Isopetasoside	0.820770186	0.591	YT	pink
metab_1342	Indol-2-One	0.568389895	0.441	YT	pink
metab_1474	N2-Succinyl-L-Ornithine	0.746291028	0.59	YT	pink
metab_1510	(6Z)-Oct-6-Enedioylcarnitine	0.755511943	0.446	YT	pink
metab_1546	Benzenebutanoic Acid, Alpha-(Acetylamino)-2-Amino-Gamma-Oxo-	0.756940214	0.546	YT	pink
metab_1636	Lycoctonine	0.75967808	0.454	YT	pink
metab_1706	Ascorbyl Palmitate	0.689991043	0.358	YT	pink
metab_1868	Sebacoyl-L-Carnitine	0.592037534	0.557	YT	pink
metab_1888	Deltaline	0.8551897	0.745	YT	pink
metab_2184	Ubiquinone-1	0.786230952	0.712	YT	pink
metab_3165	(3S,5R,6R,7E)-3,5,6-Trihydroxy-7-Megastigmen-9-One	0.835140924	0.828	YT	pink
metab_3777	3,4-Dimethyl-5-Pentyl-2-Furanpropanoic Acid	0.773136199	0.682	YT	pink
metab_4583	Avocadyne 4-Acetate	0.781703674	0.623	YT	pink
metab_4809	(2'E,4'Z,8E)-Colneleic Acid	0.817367701	0.686	YT	pink
metab_5539	Pc(8:0/0:0)	0.814301869	0.676	YT	pink
metab_6230	Pc(6:0/0:0)	0.876007983	0.717	YT	pink
metab_6286	4(1H)-Pyridinone, 2-Ethyl-3-Hydroxy-1-(2-Hydroxyethyl)-	0.913583965	0.776	YT	pink
metab_6301	Desthiobiotin	0.789715456	0.709	YT	pink
metab_6306	2-Methyl-4-Phenyl-5-Pyrimidinecarboxylic Acid	0.692170996	0.701	YT	pink
metab_6382	Sweroside	0.854113505	0.619	YT	pink
metab_6557	20-Hydroxy-Leukotriene E4	0.512474121	0.43	YT	pink
metab_6840	Nimustine	0.6971186	0.419	YT	pink
metab_6843	3-Ureido-Isobutyrate	0.603742866	0.352	YT	pink
metab_6879	Flavin Adenine Dinucleotide (Fad)	0.872914978	0.733	YT	pink
metab_6902	Desoxycortisone Acetate	0.81808562	0.529	YT	pink
metab_7043	Mopidamol	0.79643409	0.703	YT	pink
metab_7136	7,14-Dihydroxyoctadeca-4,8,10,12-Tetraenedioylcarnitine	0.641517901	0.545	YT	pink
metab_7145	Octa-3,5-Dienedioylcarnitine	0.719170281	0.353	YT	pink
metab_7281	(2S)-4-(2-Aminophenyl)-2-Formamido-4-Oxobutanoic Acid	0.893279974	0.537	YT	pink
metab_7282	2-Aminoacetophenone	0.909117807	0.582	YT	pink
metab_7283	8-Methoxykynurenate	0.886678937	0.511	YT	pink
metab_7285	2-Quinolinecarboxylic Acid	0.903689815	0.546	YT	pink
metab_7289	4-Acetamidobenzaldehyde	0.69426243	0.416	YT	pink
metab_7715	3,4-Methylenedioxyamphetamine	0.817638606	0.602	YT	pink
metab_7754	4-N-[2-(4-Chlorophenyl)Ethyl]-2-N-Methyl-1,3-Thiazole-2,4-Dicarboxamide	0.607977973	0.487	YT	pink
metab_9046	N-Acetyl-B-Neuraminic Acid	0.867046406	0.715	YT	pink
metab_9352	N5-(3,4-Dioxo-1,5-Cyclohexadien-1-Yl)-L-Glutamine	0.694060578	0.359	YT	pink
metab_9403	Indoleacetic Acid	0.855469525	0.519	YT	pink
metab_9404	N'-Formylkynurenine	0.871479664	0.504	YT	pink
metab_9407	Desmethyldeschlorobenzoyl Indomethacin	0.831448444	0.508	YT	pink
metab_9637	2-Hydroxypyridine	0.731837804	0.548	YT	pink
metab_9664	Flavin Adenine Dinucleotide	0.836002292	0.863	YT	pink
metab_9682	(+/-)-Tryptophan	0.655746843	0.52	YT	pink
metab_9803	D-3-Phenyllactic Acid Sulfate	0.667701018	0.537	YT	pink
metab_10063	Pe(6:0/0:0)	0.79765758	0.665	YT	pink
metab_12091	Chlormidazole	0.825458806	0.603	YT	pink
metab_12414	Guan-Fu Base A	0.803211634	0.699	YT	pink
metab_12416	Lysyltyrosine	0.765989183	0.831	YT	pink
metab_12610	Precocene Ii	0.668529667	0.636	YT	pink
metab_12660	Benzoic Acid,2-[[[(4S)-4-Carboxy-4-[[4-[[(2,4-Diamino-6-Pteridinyl)Methyl]Amino]Benzoyl]Amino]Butyl]Amino]Carbonyl]-	0.731159201	0.453	YT	pink
metab_12836	Dimethylallylpyrophosphate	0.565499801	0.532	YT	pink
metab_12891	Hannokinol	0.666732446	0.533	YT	pink
metab_12914	Glaucine	0.729663078	0.611	YT	pink
metab_13454	2-Ethyl-5-Imino-1-Cyclopenten-1-Ol	0.828964736	0.468	YT	pink
metab_13457	N-Phenylmaleimide	0.853543482	0.514	YT	pink
metab_13512	Ribose-5-Phosphate	0.588839743	0.489	YT	pink
metab_13530	3'-Adenylic Acid	0.569138286	0.512	YT	pink
metab_13725	Cmp-N-Acetylneuraminic Acid	0.868866596	0.778	YT	pink
metab_33	Sorbose	0.830167945	0.621	YM	brown
metab_34	2-((2H-Pyrazolo[3,4-D]Pyrimidin-4-Yl)Amino)Ethanol	0.895714938	0.719	YM	brown
metab_35	Galactosamine	0.78738899	0.511	YM	brown
metab_43	Plumbagin	0.923780539	0.917	YM	brown
metab_56	Aspirin	0.941952467	0.832	YM	brown
metab_58	2-Furanmethanol	0.884323199	0.611	YM	brown
metab_63	Protoanemonin	0.926758409	0.691	YM	brown
metab_64	5-Hydroxymethyl-2-Furancarboxylic Acid	0.810417366	0.441	YM	brown
metab_69	Glutaric Acid	0.935057427	0.659	YM	brown
metab_571	L-Alanine	0.35173845	0.326	YM	brown
metab_572	Creatine	0.588564979	0.455	YM	brown
metab_609	Methyl Picolinate	0.344297598	0.0483	YM	brown
metab_610	6-Oxopiperidine-2-Carboxylic Acid	0.596061708	0.338	YM	brown
metab_662	T-4-Aminocrotonic Acid	0.793550831	0.599	YM	brown
metab_678	Levoglucosan	0.923606591	0.766	YM	brown
metab_786	5-Methoxysalicylic Acid	0.891637154	0.736	YM	brown
metab_813	Beta-D-Glucosamine	0.861729268	0.646	YM	brown
metab_1009	N-Ethyl-N-Methylcathinone	0.816031349	0.754	YM	brown
metab_1052	2-Cyclohexen-1-One	0.936392954	0.827	YM	brown
metab_1361	2,3-Quinolinedicarboxylic Acid	0.640033923	0.637	YM	brown
metab_1363	Isopropyl Beta-D-Glucoside	0.619244292	0.368	YM	brown
metab_1373	4-Ethynylaniline	0.877668701	0.613	YM	brown
metab_1374	Isoindoline	0.938347535	0.628	YM	brown
metab_1379	(3-Aminopropyl)(N-Butyl)Phosphinic Acid	0.525535221	0.325	YM	brown
metab_1407	Tranexamic Acid	0.443040073	0.416	YM	brown
metab_1469	Aminocaproic Acid	0.70675248	0.76	YM	brown
metab_1616	4-Androstenediol	0.675372491	0.691	YM	brown
metab_1701	Cysteinyl-Glutamine	0.776420477	0.752	YM	brown
metab_1766	4-Chloro-L-Phenylalanine	0.930480047	0.796	YM	brown
metab_1883	Sm(D15:0/2:0)	0.893870838	0.552	YM	brown
metab_2473	Kessane	0.85756831	0.611	YM	brown
metab_2522	3,4-Dimethyl-5-Pentyl-2-Furanpentanoic Acid	0.738931353	0.473	YM	brown
metab_2524	Nerolidol	0.733800929	0.591	YM	brown
metab_2529	(-)-Alpha-Cedrene	0.803853517	0.672	YM	brown
metab_2537	Tetrahydrofurfuryl Butyrate	0.926910921	0.601	YM	brown
metab_2552	1-(3-Carboxypropylcarbamoyl)-5-Fluorouracil	0.815340703	0.724	YM	brown
metab_2807	N-Acetyl-L-Tyrosine	0.871570382	0.806	YM	brown
metab_2833	Icariside B8	0.80911137	0.702	YM	brown
metab_2845	Lauryldiethanolamine	0.860962753	0.456	YM	brown
metab_2865	Stearaldehyde	0.81792432	0.743	YM	brown
metab_2949	1H-Pyrazolo[3,4-D]Pyrimidin-4-Amine	0.961650751	0.781	YM	brown
metab_2950	(4S,8R)-8,9-Dihydroxy-P-Menth-1(6)-En-2-One	0.924415518	0.694	YM	brown
metab_3019	Prostaglandin E1	0.907834362	0.682	YM	brown
metab_3043	Leucomycin	0.66022837	0.435	YM	brown
metab_3050	2-Aminopurine	0.965532882	0.638	YM	brown
metab_3051	2',5'-Dideoxyadenosine	0.942562365	0.705	YM	brown
metab_3052	Riesling Acetal	0.861661442	0.631	YM	brown
metab_3121	Dihydrozeatin	0.947490508	0.783	YM	brown
metab_3122	Phytuberin	0.823066288	0.697	YM	brown
metab_3123	Grayanotoxin	0.803336199	0.685	YM	brown
metab_3149	5,7-Megastigmadien-9-Ol Glucoside	0.936628615	0.72	YM	brown
metab_3166	Apo-10'-Violaxanthal	0.334359457	0.265	YM	brown
metab_3209	Pe(16:1(9Z)/P-18:1(9Z))	0.627003818	0.187	YM	brown
metab_3256	3-Oxododecanoic Acid	0.949577219	0.6	YM	brown
metab_3277	Misoprostol Acid	0.860002411	0.768	YM	brown
metab_3299	Beta-Thujaplicin	0.526211308	0.4	YM	brown
metab_3357	Heptaethylene Glycol Monododecyl Ether	0.584281328	0.559	YM	brown
metab_3474	Prostaglandin A1	0.909909271	0.627	YM	brown
metab_3721	N-Arachidonoyl Tryptophan	0.324969533	-0.162	YM	brown
metab_3732	Cilostamide	0.713416147	0.203	YM	brown
metab_3733	Octocrylene	0.67919141	0.182	YM	brown
metab_3743	Oryzalexin E	0.676664641	0.501	YM	brown
metab_3765	Pg(A-13:0/I-12:0)	0.881989051	0.522	YM	brown
metab_3843	N,N-Diisopropylethylamine	0.951060009	0.612	YM	brown
metab_3845	Glutaminylarginine	0.686260712	0.21	YM	brown
metab_3870	3-Methyl-1-Butylamine	0.976423334	0.705	YM	brown
metab_3876	Tiglic Acid	0.896818031	0.513	YM	brown
metab_3877	Styrene	0.618440144	0.247	YM	brown
metab_3878	Isophorone	0.931799117	0.496	YM	brown
metab_3879	Epinepetalactone	0.859413302	0.433	YM	brown
metab_3880	Sebacic Acid	0.914448636	0.476	YM	brown
metab_3881	Menthyl Ethylene Glycol Carbonate	0.93009011	0.509	YM	brown
metab_3882	Dibutyl Sebacate	0.929390309	0.498	YM	brown
metab_4030	4-(6,6-Dimethyl-4-Oxo-3-(Trifluoromethyl)-4,5,6,7-Tetrahydro-1H-Indazol-1-Yl)-2-((1R,4R)-4-Hydroxycyclohexylamino)Benzamide	0.838538405	0.356	YM	brown
metab_4198	2-(Ethylamino)Ethanol	0.931587416	0.69	YM	brown
metab_4231	Acetylphosphate	0.68133536	0.65	YM	brown
metab_4333	Hexamethylene Tetramine	0.869009614	0.416	YM	brown
metab_4447	Fagomine	0.903421514	0.539	YM	brown
metab_4462	Triethanolamine	0.90076805	0.471	YM	brown
metab_4475	Bis(2-Ethylhexyl) Sebacate	0.890762071	0.472	YM	brown
metab_4477	5-Acetoxydihydrotheaespirane	0.935940886	0.532	YM	brown
metab_4480	4-Hydroxy Nonenal	0.841274596	0.436	YM	brown
metab_4481	(3Z,6Z)-3,6-Nonadienal	0.938693593	0.521	YM	brown
metab_4482	2-Methyl-1,3-Cyclohexadiene	0.943429269	0.589	YM	brown
metab_4492	Alpha-[3-(Nitrosoamino)Propyl]-3-Pyridinemethanol	0.758714828	0.282	YM	brown
metab_4519	Butylisopropylamine	0.953854039	0.63	YM	brown
metab_4633	Geranylgeraniol	0.751893475	0.466	YM	brown
metab_4889	15-Keto-13,14-Dihydroprostaglandin A2	0.903182463	0.616	YM	brown
metab_4896	Lubiminol	0.888099902	0.644	YM	brown
metab_4917	3-Hydroxyphenylacetic Acid	0.709885125	0.433	YM	brown
metab_5108	Corchorifatty Acid D	0.863399702	0.655	YM	brown
metab_5118	(13E)-11A-Hydroxy-9,15-Dioxoprost-13-Enoic Acid	0.96884529	0.691	YM	brown
metab_5181	6-Methoxymellein	0.804894129	0.632	YM	brown
metab_5214	(1R,3S,5Z)-5-[(2E)-2-[(1R,3As,7Ar)-1-[(2R)-3-Ethoxy-7-Ethyl-7-Hydroxynon-4-Yn-2-Yl]-7A-Methyl-2,3,3A,5,6,7-Hexahydro-1H-Inden-4-Ylidene]Ethylidene]-4-Methylidenecyclohexane-1,3-Diol	0.821522786	0.53	YM	brown
metab_5218	20-Hydroxy-Pgf2A	0.878392133	0.743	YM	brown
metab_5221	6-Hydroxypentadecanedioic Acid	0.899831269	0.651	YM	brown
metab_5223	2',3'-Dideoxyadenosine	0.890844196	0.614	YM	brown
metab_5246	Tanacetol B	0.968367578	0.647	YM	brown
metab_5247	2-Exo-Hydroxy-1,8-Cineole	0.897041645	0.66	YM	brown
metab_5302	19-Hydroxyprostaglandin E1	0.817155373	0.547	YM	brown
metab_5308	2-(Methylthio)Benzothiazole	0.823153841	0.646	YM	brown
metab_5329	1,3-Dicyclohexylurea	0.838354375	0.372	YM	brown
metab_5350	7(14)-Bisabolene-2,3,10,11-Tetrol	0.842732768	0.676	YM	brown
metab_5404	Triphenylphosphine Oxide	0.948811908	0.743	YM	brown
metab_5411	3-(6-Aminopurin-9-Yl)-5-(Hydroxymethyl)Cyclopentane-1,2-Diol	0.958692524	0.618	YM	brown
metab_5412	N-Acetyl-B-Glucosaminylamine	0.906519312	0.746	YM	brown
metab_5431	6-Deoxypenciclovir	0.833660662	0.691	YM	brown
metab_5465	4-Vinylcyclohexene Dioxide	0.940637286	0.738	YM	brown
metab_5514	N,N-Dimethyldodecylamine-N-Oxide	0.733893602	0.543	YM	brown
metab_5518	Hexadecanamide	0.89893657	0.62	YM	brown
metab_5559	7-(3,4-Diethoxyphenyl)-3-[(4-Fluorophenyl)Methyl]Thieno[3,2-D]Pyrimidin-4-One	0.661618375	0.859	YM	brown
metab_5564	(2R,3R,4R,5R)-2-Amino-4,5,6-Trihydroxy-3-[(2R)-1-Oxopropan-2-Yl]Oxyhexanal	0.806943096	0.556	YM	brown
metab_5566	N-[(3,4,5-Trimethoxyphenyl)Methyl]-2-(3,3,5-Trimethyl-2-Oxoindol-1-Yl)Acetamide	0.890086694	0.62	YM	brown
metab_5567	Hexamethoxymethyl Melamine	0.969161422	0.64	YM	brown
metab_5570	Piperidines	0.795683827	0.592	YM	brown
metab_5572	(6S)-Tetrahydro-L-Biopterin	0.910634914	0.723	YM	brown
metab_5575	2,6-Diamino-9-(2-Hydroxyethoxymethyl)Purine	0.945678749	0.725	YM	brown
metab_5576	6-Methylpteridine-2,4-Diamine	0.973210454	0.722	YM	brown
metab_5731	Indolophenanthridine	0.766407704	0.672	YM	brown
metab_5817	4-Chlorophenyl	0.792426756	0.733	YM	brown
metab_5897	Methyl Cis-9-Tetradecenoate	0.728772708	0.597	YM	brown
metab_5898	Beta-Farnesene	0.792695143	0.665	YM	brown
metab_6361	N-Nervonoyl Cysteine	0.42832305	0.00108	YM	brown
metab_6466	Cinchophen	0.784633475	0.621	YM	brown
metab_6608	N-Stearoyl Arginine	0.806000915	0.711	YM	brown
metab_6789	Dimethylethanolamine	0.760703539	0.594	YM	brown
metab_6846	Phytosphingosine	0.760886877	0.728	YM	brown
metab_6890	Caffeic Acid	0.904468482	0.838	YM	brown
metab_6964	1-Cyclohexyl-3-[[1-(Hydroxymethyl)Cyclopropyl]Methyl]Urea	0.728867927	0.732	YM	brown
metab_7006	2-Amino-5-Nitrophenol	0.944335208	0.658	YM	brown
metab_7012	Chlorobenzene	0.939529406	0.65	YM	brown
metab_7015	Indole	0.933780308	0.664	YM	brown
metab_7026	2-Methylbutyroylcarnitine	0.488253771	0.189	YM	brown
metab_7502	Ile Glu	0.6804068	0.397	YM	brown
metab_7508	N-(1-Deoxy-1-Fructosyl)Threonine	0.755640886	0.724	YM	brown
metab_7520	Octopine	0.76716059	0.658	YM	brown
metab_7562	3-Hydroxybutyrylcarnitine	0.710244764	0.575	YM	brown
metab_7567	N6-Methyladenosine	0.67987868	0.56	YM	brown
metab_7790	N-Acetyl-L-2-Aminoadipate(2-)	0.602938872	0.348	YM	brown
metab_7795	Niacinamide	0.837019365	0.84	YM	brown
metab_7796	4-Amino-2-Methylenebutanoic Acid	0.578153903	0.173	YM	brown
metab_8308	5-(Hydroxymethyl)-4-Methoxy-2(5H)-Furanone	0.923314539	0.736	YM	brown
metab_8311	Levulinic Acid	0.886540596	0.665	YM	brown
metab_8318	Ferulic Acid	0.950447029	0.858	YM	brown
metab_8319	Mellein	0.911112303	0.839	YM	brown
metab_8323	4-Hydroxyphenylglycolic Acid	0.938600813	0.807	YM	brown
metab_8326	4-Hydroxy-3-Methoxybenzenemethanol	0.942396901	0.822	YM	brown
metab_8327	1,2,3-Trihydroxybenzene	0.943531088	0.831	YM	brown
metab_8329	Glutaraldehyde	0.867455333	0.73	YM	brown
metab_8334	6-Hydroxy-4-Methylcoumarin	0.923602686	0.843	YM	brown
metab_8340	2,3-Methyleneglutaric Acid	0.940985442	0.821	YM	brown
metab_8768	Orotidine	0.776366008	0.704	YM	brown
metab_8867	O-Phosphoethanolamine	0.801649831	0.618	YM	brown
metab_8911	5-Aminoimidazole Ribonucleotide	0.800831778	0.648	YM	brown
metab_9052	Dihydroorotic Acid	0.566331258	0.234	YM	brown
metab_9152	Orotic Acid	0.715416037	0.542	YM	brown
metab_10823	Pentalenic Acid	0.838671512	0.752	YM	brown
metab_11049	Nandrolone Decanoate	0.640482469	0.273	YM	brown
metab_11260	Ps(18:1(9Z)/0:0)	0.642770852	0.676	YM	brown
metab_11600	L-A-Lysophosphatidylserine	0.712007498	0.616	YM	brown
metab_11701	Ps(20:3(5Z,8Z,11Z)/16:0)	0.890926408	0.756	YM	brown
metab_12310	Lysopi(18:1(9Z)/0:0)	0.533261272	0.324	YM	brown
metab_13247	Urothion	0.69266462	0.725	YM	brown
metab_13773	Yersiniabactin	0.724226928	0.736	YM	brown
metab_13775	Glycerophosphoinositol	0.715506313	0.781	YM	brown
metab_13875	Glycerophosphoric Acid	0.80302598	0.522	YM	brown
metab_13939	Hexuronic Acid	0.710904637	0.656	YM	brown
